# Supplementary material for: BSA-Seq and Transcriptomic Analysis Provide Candidate Genes Associated with Inflorescence Architecture and Kernel Orientation by Phytohormone Homeostasis in Maize
Source: Int J Mol Sci. 2023 Jun 27;24(13):10728. doi: 10.3390/ijms241310728 (PMC10341581; doi:10.3390/ijms241310728)
Supplement: Supplementary file 1 [file ijms-24-10728-s001.zip]

Archive with 8 entries (7 files):
- ijms-2433114-supplementary/Supplementary materials/
- ijms-2433114-supplementary/Supplementary materials/Supplementary Figure.pdf
- ijms-2433114-supplementary/Supplementary materials/Table S1.xlsx
- ijms-2433114-supplementary/Supplementary materials/Table S2.xlsx
- ijms-2433114-supplementary/Supplementary materials/Table S3.xlsx
- ijms-2433114-supplementary/Supplementary materials/Table S4.xlsx
- ijms-2433114-supplementary/Supplementary materials/Table S5.xlsx
- ijms-2433114-supplementary/Supplementary materials/Table S6.xlsx
