# Supplementary material for: BSA-Seq and Transcriptomic Analysis Provide Candidate Genes Associated with Inflorescence Architecture and Kernel Orientation by Phytohormone Homeostasis in Maize
Source: Int J Mol Sci. 2023 Jun 27;24(13):10728. doi: 10.3390/ijms241310728 (PMC10341581; doi:10.3390/ijms241310728)
Supplement: Supplementary file 1 [file ijms-24-10728-s001.zip › ijms-2433114-supplementary/Supplementary materials/Table S1.xlsx]

## Sheet: Sheet1
Supplemental Table S1. Agronomic traits of normal WT and inverse kernel sister line rk1
Characters	WT (mean)	rk1 (mean)
Plant height (cm)	165	164
Ear height (cm)	70	72
Ear length (cm)	11	12
Row number per ear	16	16
Kernels per row	18	16
100-grain weight (g)	28.62	28.92
Fresh kernel weight (g)	0.18	0.2
Fresh embryo weight (g)	0.0075	0.0265*
crude protein (%)	6.37	9.62*
crude fat (%)	4.57	8.47*
The fourth anther	–	10*
Traits differed significantly between normal WT and inverse kernel sister line rk1 according to the Student’s t-test. **P < 0.01 and *P < 0.05. –, indicates no data recorded.
