# Supplementary material for: BSA-Seq and Transcriptomic Analysis Provide Candidate Genes Associated with Inflorescence Architecture and Kernel Orientation by Phytohormone Homeostasis in Maize
Source: Int J Mol Sci. 2023 Jun 27;24(13):10728. doi: 10.3390/ijms241310728 (PMC10341581; doi:10.3390/ijms241310728)
Supplement: Supplementary file 1 [file ijms-24-10728-s001.zip › ijms-2433114-supplementary/Supplementary materials/Table S2.xlsx]

## Sheet: Table S2
Supplemental Table S2. The kernel phenotype of F1, F2, F3.
sheet 1:The kernel phenotype of F1 hybrid (rk1 × B73, rk1 was used as the female parent)
sheet 2:The F2 kernel phenotype of self-pollination of rk1 × B73 F1
sheet 3:The F3 kernel phenotype of self-pollination of rk1 × B73 F2
sheet 4:The kernel phenotype of F1 hybrid (B73 × rk1, B73 was used as the female parent)
sheet 5:The F2 kernel phenotype of self-pollination of B73 × rk1 F1
sheet 6:The F3 kernel phenotype of self-pollination of B73 × rk1 F2

## Sheet: Sheet1
sheet 1:The kernel phenotype of F1 hybrid (rk1 × B73, rk1 was used as the female parent)
Plant number	ear producing normal kernels (yes or no)	ear producing reversed kernels (yes or no)
1	no	yes
2	no	yes
3	no	yes
4	no	yes
5	no	yes
6	no	yes
7	no	yes
8	no	yes
9	no	yes
10	no	yes
11	no	yes
12	no	yes
13	no	yes
14	no	yes
15	no	yes
16	no	yes
17	no	yes
18	no	yes
19	no	yes
20	no	yes

## Sheet: Sheet2
sheet 2:The F2 kernel phenotype of self-pollination of rk1 × B73 F1
Plant number	ear producing normal kernels (yes or no)	ear producing reversed kernels (yes or no)
1	yes	no
2	yes	no
3	yes	no
4	yes	no
5	yes	no
6	yes	no
7	yes	no
8	yes	no
9	yes	no
10	yes	no
11	yes	no
12	yes	no
13	yes	no
14	yes	no
15	yes	no
16	yes	no
17	yes	no
18	yes	no
19	yes	no
20	yes	no
21	yes	no
22	yes	no
23	yes	no
24	yes	no
25	yes	no
26	yes	no
27	yes	no
28	yes	no
29	yes	no
30	yes	no
31	yes	no
32	yes	no
33	yes	no
34	yes	no
35	yes	no
36	yes	no
37	yes	no
38	yes	no
39	yes	no
40	yes	no
41	yes	no
42	yes	no
43	yes	no
44	yes	no
45	yes	no
46	yes	no
47	yes	no
48	yes	no
49	yes	no
50	yes	no
51	yes	no
52	yes	no
53	yes	no
54	yes	no
55	yes	no
56	yes	no
57	yes	no
58	yes	no
59	yes	no
60	yes	no
61	yes	no
62	yes	no
63	yes	no
64	yes	no
65	yes	no
66	yes	no
67	yes	no
68	yes	no
69	yes	no
70	yes	no
71	yes	no
72	yes	no
73	yes	no
74	yes	no
75	yes	no
76	yes	no
77	yes	no
78	yes	no
79	yes	no
80	yes	no
81	yes	no
82	yes	no
83	yes	no
84	yes	no
85	yes	no
86	yes	no
87	yes	no
88	yes	no
89	yes	no
90	yes	no
91	yes	no
92	yes	no
93	yes	no
94	yes	no
95	yes	no
96	yes	no
97	yes	no
98	yes	no
99	yes	no
100	yes	no

## Sheet: Sheet3
sheet 3:The F3 kernel phenotype of self-pollination of rk1 × B73 F2
Plant number	ear producing normal kernels (yes or no)	ear producing reversed kernels (yes or no)
1	yes	no
2	yes	no
3	yes	no
4	yes	no
5	no	yes
6	no	yes
7	yes	no
8	yes	no
9	yes	no
10	no	yes
11	yes	no
12	no	yes
13	yes	no
14	yes	no
15	yes	no
16	yes	no
17	no	yes
18	yes	no
19	yes	no
20	no	yes
21	yes	no
22	yes	no
23	yes	no
24	yes	no
25	no	yes
26	yes	no
27	yes	no
28	yes	no
29	yes	no
30	no	yes
31	yes	no
32	yes	no
33	yes	no
34	no	yes
35	yes	no
36	no	yes
37	no	yes
38	no	yes
39	yes	no
40	yes	no
41	yes	no
42	no	yes
43	yes	no
44	no	yes
45	yes	no
46	yes	no
47	yes	no
48	no	yes
49	yes	no
50	yes	no
51	no	yes
52	no	yes
53	yes	no
54	no	yes
55	no	yes
56	yes	no
57	yes	no
58	yes	no
59	yes	no
60	yes	no
61	yes	no
62	no	yes
63	yes	no
64	no	yes
65	yes	no
66	yes	no
67	yes	no
68	yes	no
69	yes	no
70	yes	no
71	yes	no
72	no	yes
73	yes	no
74	yes	no
75	yes	no
76	yes	no
77	yes	no
78	no	yes
79	yes	no
80	no	yes
81	yes	no
82	yes	no
83	yes	no
84	yes	no
85	yes	no
86	no	yes
87	yes	no
88	yes	no
89	no	yes
90	yes	no
91	yes	no
92	yes	no
93	yes	no
94	no	yes
95	no	yes
96	yes	no
97	yes	no
98	yes	no
99	no	yes
100	yes	no
101	yes	no
102	yes	no
103	yes	no
104	no	yes
105	yes	no
106	no	yes
107	yes	no
108	yes	no
109	yes	no
110	yes	no
111	yes	no
112	yes	no
113	no	yes
114	no	yes
115	no	yes
116	yes	no
117	yes	no
118	yes	no
119	yes	no
120	yes	no
121	no	yes
122	yes	no
123	yes	no
124	yes	no
125	no	yes
126	yes	no
127	no	yes
128	no	yes
129	yes	no
130	yes	no
131	yes	no
132	yes	no
133	yes	no
134	no	yes
135	yes	no
136	no	yes
137	yes	no
138	yes	no
139	yes	no
140	yes	no
141	yes	no
142	no	yes
143	yes	no
144	yes	no
145	yes	no
146	yes	no
147	yes	no
148	yes	no
149	no	yes
150	yes	no
151	no	yes
152	yes	no
153	yes	no
154	yes	no
155	yes	no
156	no	yes
157	yes	no
158	yes	no
159	yes	no
160	yes	no
161	yes	no
162	yes	no
163	no	yes
164	yes	no
165	no	yes
166	yes	no
167	yes	no
168	yes	no
169	yes	no
170	no	yes
171	yes	no
172	no	yes
173	yes	no
174	yes	no
175	yes	no
176	yes	no
177	no	yes
178	yes	no
179	yes	no
180	yes	no
181	no	yes
182	no	yes
183	yes	no
184	no	yes
185	yes	no
186	yes	no
187	yes	no
188	no	yes
189	yes	no
190	yes	no
191	no	yes
192	yes	no
193	yes	no
194	yes	no
195	yes	no
196	no	yes
197	yes	no
198	yes	no
199	yes	no
200	yes	no
201	yes	no
202	no	yes
203	no	yes
204	yes	no
205	no	yes
206	yes	no
207	yes	no
208	no	yes
209	yes	no
210	yes	no
211	no	yes
212	yes	no
213	yes	no
214	no	yes
215	no	yes
216	no	yes
217	yes	no
218	yes	no
219	yes	no
220	yes	no
221	yes	no
222	yes	no
223	yes	no
224	no	yes
225	no	yes
226	no	yes
227	yes	no
228	yes	no
229	no	yes
230	yes	no
231	yes	no
232	yes	no

## Sheet: Sheet4
sheet 4:The kernel phenotype of F1 hybrid (B73 × rk1, B73 was used as the female parent)
Plant number	ear producing normal kernels (yes or no)	ear producing reversed kernels (yes or no)
1	yes	no
2	yes	no
3	yes	no
4	yes	no
5	yes	no
6	yes	no
7	yes	no
8	yes	no
9	yes	no
10	yes	no
11	yes	no
12	yes	no
13	yes	no
14	yes	no
15	yes	no
16	yes	no
17	yes	no
18	yes	no
19	yes	no
20	yes	no

## Sheet: Sheet5
sheet 5:The F2 kernel phenotype of self-pollination of B73 × rk1 F1
Plant number	ear producing normal kernels (yes or no)	ear producing reversed kernels (yes or no)
1	yes	no
2	yes	no
3	yes	no
4	yes	no
5	yes	no
6	yes	no
7	yes	no
8	yes	no
9	yes	no
10	yes	no
11	yes	no
12	yes	no
13	yes	no
14	yes	no
15	yes	no
16	yes	no
17	yes	no
18	yes	no
19	yes	no
20	yes	no
21	yes	no
22	yes	no
23	yes	no
24	yes	no
25	yes	no
26	yes	no
27	yes	no
28	yes	no
29	yes	no
30	yes	no
31	yes	no
32	yes	no
33	yes	no
34	yes	no
35	yes	no
36	yes	no
37	yes	no
38	yes	no
39	yes	no
40	yes	no
41	yes	no
42	yes	no
43	yes	no
44	yes	no
45	yes	no
46	yes	no
47	yes	no
48	yes	no
49	yes	no
50	yes	no
51	yes	no
52	yes	no
53	yes	no
54	yes	no
55	yes	no
56	yes	no
57	yes	no
58	yes	no
59	yes	no
60	yes	no
61	yes	no
62	yes	no
63	yes	no
64	yes	no
65	yes	no
66	yes	no
67	yes	no
68	yes	no
69	yes	no
70	yes	no
71	yes	no
72	yes	no
73	yes	no
74	yes	no
75	yes	no
76	yes	no
77	yes	no
78	yes	no
79	yes	no
80	yes	no
81	yes	no
82	yes	no
83	yes	no
84	yes	no
85	yes	no
86	yes	no
87	yes	no
88	yes	no
89	yes	no
90	yes	no
91	yes	no
92	yes	no
93	yes	no
94	yes	no
95	yes	no
96	yes	no
97	yes	no
98	yes	no
99	yes	no
100	yes	no

## Sheet: Sheet6
sheet 6:The F3 kernel phenotype of self-pollination of B73 × rk1 F2
Plant number	ear producing normal kernels (yes or no)	ear producing reversed kernels (yes or no)
1	yes	no
2	yes	no
3	yes	no
4	yes	no
5	yes	no
6	no	yes
7	no	yes
8	yes	no
9	yes	no
10	yes	no
11	no	yes
12	yes	no
13	yes	no
14	yes	no
15	yes	no
16	yes	no
17	no	yes
18	yes	no
19	no	yes
20	yes	no
21	yes	no
22	yes	no
23	yes	no
24	yes	no
25	yes	no
26	no	yes
27	no	yes
28	no	yes
29	yes	no
30	yes	no
31	no	yes
32	yes	no
33	no	yes
34	yes	no
35	yes	no
36	no	yes
37	no	yes
38	yes	no
39	yes	no
40	no	yes
41	no	yes
42	yes	no
43	yes	no
44	yes	no
45	yes	no
46	no	yes
47	yes	no
48	yes	no
49	yes	no
50	yes	no
51	yes	no
52	no	yes
53	no	yes
54	yes	no
55	yes	no
56	yes	no
57	no	yes
58	yes	no
59	yes	no
60	yes	no
61	yes	no
62	yes	no
63	no	yes
64	yes	no
65	yes	no
66	yes	no
67	yes	no
68	yes	no
69	no	yes
70	yes	no
71	yes	no
72	no	yes
73	no	yes
74	yes	no
75	yes	no
76	yes	no
77	yes	no
78	yes	no
79	yes	no
80	yes	no
81	no	yes
82	yes	no
83	no	yes
84	yes	no
85	yes	no
86	no	yes
87	yes	no
88	yes	no
89	yes	no
90	yes	no
91	no	yes
92	yes	no
93	yes	no
94	yes	no
95	no	yes
96	no	yes
97	yes	no
