# Supplementary material for: BSA-Seq and Transcriptomic Analysis Provide Candidate Genes Associated with Inflorescence Architecture and Kernel Orientation by Phytohormone Homeostasis in Maize
Source: Int J Mol Sci. 2023 Jun 27;24(13):10728. doi: 10.3390/ijms241310728 (PMC10341581; doi:10.3390/ijms241310728)
Supplement: Supplementary file 1 [file ijms-24-10728-s001.zip › ijms-2433114-supplementary/Supplementary materials/Table S3.xlsx]

## Sheet: allBinres_ED4
chr	position	ED4
9	93391233	6.29722
9	96186658	5.80888
9	96074498	5.69416
9	96074498	5.69416
9	93391238	5.66001
9	95073671	5.64542
6	10129000	5.63062
9	93623139	5.55102
6	10129016	5.52705
9	94485069	5.50421
9	93537477	5.49058
9	95839336	5.46808
9	94485068	5.32889
9	95143718	5.32784
9	94943931	5.29777
6	7089510	5.25759
6	7089510	5.25759
9	93355128	5.25695
9	91918945	5.23953
9	94485068	5.20319
9	95070691	5.1834
9	93355237	5.17855
9	94722797	5.17122
9	95839374	5.13915
9	96369025	5.1158
9	96369025	5.1158
9	94722863	5.00261
6	10129028	4.99252
9	94485118	4.96523
9	95839373	4.96111
9	95839373	4.96111
9	93407504	4.93193
9	91986728	4.88294
9	91986728	4.77628
9	94723290	4.74642
6	7089508	4.72155
9	119802310	4.71696
9	120136763	4.70384
9	120136763	4.70384
9	96289337	4.66457
9	96289337	4.66457
9	95592673	4.66399
6	7089432	4.5966
9	95839443	4.59378
9	94485069	4.59358
9	96304707	4.58374
9	93171719	4.48774
9	96304708	4.46222
9	93784565	4.43033
9	94722863	4.41584
9	93387923	4.40793
9	96074498	4.40125
9	94943916	4.38433
9	94723295	4.36748
6	7084801	4.33537
9	94722863	4.29955
9	96074498	4.29622
9	93391233	4.2374
6	7088587	4.21858
9	94943902	4.20875
6	10129028	4.20003
9	94722863	4.19292
9	91986728	4.19214
9	95143741	4.19143
6	7085307	4.13649
9	95592673	4.12695
9	94485142	4.12091
6	7086282	4.11547
9	93354884	4.11287
9	94485320	4.09338
9	93156749	4.09224
9	95709745	4.06134
9	95709745	4.06134
9	93784741	4.06057
9	92770864	4.05281
9	93694091	4.04135
9	120136642	4.03891
9	94485320	4.02759
5	220370462	4.00884
9	94495433	3.98213
9	95706170	3.98057
6	7086282	3.96012
9	92770896	3.94503
9	96289318	3.90463
9	94485277	3.89102
9	94944351	3.88302
6	7084801	3.86349
9	96314990	3.8634
9	96314990	3.8634
9	96359724	3.84162
9	96359724	3.84162
9	119802310	3.82126
9	119802310	3.82126
9	92622302	3.81998
9	93918749	3.81209
9	94925907	3.80524
9	92622302	3.8033
9	94706062	3.78809
9	119812872	3.7562
9	92623410	3.75537
9	93857278	3.74205
9	93271192	3.73335
9	120180398	3.73297
9	120180398	3.73297
9	92623410	3.72778
9	94706009	3.72748
9	91323650	3.70585
9	95076194	3.6839
9	94723273	3.66693
9	91729792	3.66255
9	93353209	3.65785
9	119812872	3.64869
9	91729792	3.64021
9	91729829	3.63135
6	4944879	3.61678
9	119898472	3.61585
9	94940128	3.59399
9	94925918	3.58377
9	91337061	3.57651
9	94943799	3.5497
9	94710949	3.53753
9	94495433	3.51623
9	93250112	3.51315
9	94939736	3.50813
9	93271184	3.50741
9	94943931	3.50173
9	91729448	3.48193
9	119812840	3.474
9	93355237	3.47143
9	92770864	3.44332
9	93355237	3.43797
9	93918749	3.42985
9	93918593	3.41703
9	91729726	3.40856
10	70130991	3.39875
9	93323615	3.39009
9	96412317	3.35123
9	94485221	3.35117
9	93819741	3.34934
9	95146896	3.33675
9	94943931	3.33623
9	91323536	3.33344
9	94939775	3.32718
6	10537976	3.31777
9	93387920	3.30896
9	94485277	3.30217
9	94495644	3.30041
9	95424004	3.28828
9	96229643	3.27608
5	221698477	3.27321
9	119796144	3.25873
9	93820876	3.24534
9	91918841	3.23562
9	119833824	3.22784
9	119833824	3.22784
6	7084801	3.22166
9	93177990	3.20943
9	94706062	3.20323
9	91918939	3.19082
9	95706170	3.18811
9	95706170	3.18811
5	220370466	3.18339
9	93918744	3.16904
10	74235670	3.16631
9	93178021	3.15226
9	91320832	3.13803
10	74990484	3.11728
5	220609881	3.11537
9	91661921	3.09962
5	220616717	3.098
9	91729580	3.09777
10	65639886	3.09222
9	94943916	3.07989
10	24276544	3.07279
10	24361567	3.06635
5	223020249	3.06269
9	94537009	3.06002
9	95423996	3.05842
9	95423996	3.05842
9	96186702	3.05685
10	24417182	3.05587
9	96357338	3.05204
9	96186702	3.04699
9	96186702	3.04699
10	45981621	3.04039
9	91918832	3.03764
10	59999082	3.02531
10	24430568	3.02064
10	24417182	3.01833
9	93807639	3.0177
9	94495644	3.01754
9	95143741	3.01001
9	94498787	3.00846
9	120180354	2.99812
9	120077490	2.99762
9	120077490	2.99762
10	49162909	2.98827
9	119802289	2.98531
9	96357338	2.98389
9	96357338	2.98389
6	10538106	2.96958
10	70779387	2.96182
10	62074887	2.95125
9	91337061	2.94938
9	93807639	2.94604
9	92294075	2.93634
10	24326631	2.93367
10	29011881	2.91525
9	120275274	2.90405
9	95419654	2.90195
9	92189683	2.89713
10	24430284	2.87586
9	92179408	2.87351
9	93355326	2.86973
9	93819314	2.84994
10	75653412	2.83659
9	93807765	2.83264
9	92179386	2.82512
10	29347134	2.79933
10	47615863	2.7977
9	93156658	2.78384
9	93885709	2.78359
10	24276544	2.77943
9	93885680	2.77125
10	24417151	2.75298
9	95419630	2.7519
10	47818267	2.71169
9	94518829	2.70923
9	92191603	2.7038
10	24417182	2.69952
9	96229499	2.69049
9	93820876	2.68522
5	217301399	2.66614
9	91918891	2.66202
10	23085757	2.65921
5	221700183	2.65839
5	220621726	2.63573
10	47511178	2.61357
5	220370381	2.61185
9	91661867	2.61154
9	95146685	2.60813
9	95144240	2.59223
9	95144240	2.58773
9	93268884	2.58563
10	74235670	2.5785
5	220367511	2.56557
6	10538219	2.56129
9	92834755	2.56116
9	93156649	2.56092
9	91661867	2.5574
9	94537002	2.55381
5	221543083	2.52451
10	62074868	2.52263
5	221707229	2.52228
9	95146896	2.51067
5	217301399	2.50871
5	217301399	2.50871
10	23085757	2.47968
10	75653447	2.4666
9	91320654	2.4656
9	91337311	2.46553
9	91729573	2.4538
5	221543083	2.45014
9	95392181	2.44277
9	93819314	2.4426
9	93268884	2.43707
10	44550426	2.43673
10	74990484	2.4327
9	91338460	2.42951
9	94536243	2.41975
9	96467828	2.41816
10	76950214	2.40658
9	93387923	2.39178
10	49162811	2.38074
9	92179386	2.35985
9	95424004	2.35428
5	222784859	2.35267
10	45981612	2.34018
9	93156647	2.30203
10	47502435	2.29499
10	49023597	2.29242
9	118136852	2.28657
9	91484820	2.28466
10	38782681	2.27672
5	220470496	2.26652
9	96359724	2.26037
9	92821034	2.25899
5	218469626	2.25367
10	38782681	2.24436
10	24276544	2.23961
5	220370517	2.23528
10	43816171	2.2317
9	120362923	2.22906
9	120362923	2.22906
10	24361567	2.17641
10	43807615	2.17167
6	10129044	2.1436
9	119898472	2.13508
9	92813995	2.13475
10	45548004	2.13042
5	220616742	2.12148
10	16132256	2.1183
9	92821034	2.0865
10	16132254	2.06472
5	222106604	2.06375
9	91728857	2.04369
9	91729472	2.04358
10	16132254	2.00652
9	95392181	1.98493
9	118106181	1.97887
5	220470496	1.97629
5	218083653	1.96813
5	218083653	1.96813
5	218469623	1.951
9	117259886	1.92842
10	43835303	1.92622
4	158415602	1.92192
10	75653412	1.91876
9	114422397	1.90879
9	91661863	1.86457
10	2715162	1.85003
4	158415697	1.83582
5	218471202	1.83393
5	220616742	1.8275
9	91729423	1.8248
4	158415716	1.81241
10	78073866	1.78524
9	91263498	1.78108
10	16132254	1.76703
5	220370694	1.75841
9	100550893	1.71405
9	93271184	1.70868
5	220619484	1.69778
5	212716116	1.69396
9	96467828	1.68354
4	158641509	1.67723
9	95487545	1.66984
9	95487545	1.66984
5	220367511	1.66747
5	218471202	1.66687
5	212716116	1.66667
4	95714102	1.65577
10	79069406	1.65462
4	158575700	1.63756
9	91263498	1.62344
10	59309673	1.62021
9	91438769	1.60462
9	91265037	1.59747
10	82063177	1.56839
9	91729148	1.54005
5	212716116	1.5354
5	212716116	1.5354
5	211343573	1.47851
10	9089291	1.45227
10	2715162	1.43528
9	93271183	1.41579
4	158415584	1.41226
4	161703935	1.39097
4	158641515	1.37297
10	82063177	1.32728
5	210954234	1.32657
9	91484820	1.31777
9	91484820	1.31777
6	10997937	1.31314
6	10997937	1.31314
9	122417173	1.28777
9	122417173	1.28777
9	91265024	1.28054
4	147472336	1.2246
5	211343542	1.20591
10	82179745	1.19384
5	219978826	1.18838
4	95707301	1.18687
4	158178281	1.18024
4	162954127	1.16783
4	161703931	1.15384
4	94388986	1.14564
10	93197396	1.14525
4	88528960	1.14435
10	11046273	1.14245
9	100112134	1.14122
9	100112134	1.14122
10	90894184	1.12965
9	96470508	1.11623
9	96470508	1.11623
5	211343610	1.11386
8	65157476	1.10142
4	158415602	1.09337
2	86684258	1.089
5	211586220	1.08761
2	234617876	1.08108
2	234617876	1.08108
9	120275274	1.07632
4	86375476	1.07045
9	120274255	1.05833
10	90894184	1.05285
8	65386286	1.04193
10	13094705	1.02188
4	155566675	0.9987
5	211343542	0.996068
4	94573656	0.991773
4	147467672	0.979156
4	89132886	0.974674
4	89132886	0.974674
2	233084072	0.97106
9	90345507	0.964952
4	156041571	0.964339
4	95714161	0.961435
2	135770142	0.950037
2	82903788	0.947111
10	111023002	0.938776
2	112431680	0.928395
4	155048427	0.922365
8	67436570	0.920083
9	100112134	0.918551
4	158178280	0.918157
4	87866600	0.917467
9	121721737	0.914822
5	211343573	0.908042
9	97311780	0.907946
10	82063177	0.900064
4	155566675	0.88471
8	65157528	0.876447
10	90894256	0.875739
2	112223830	0.87342
4	163566987	0.867508
4	85342066	0.855945
2	122526531	0.854677
4	147472356	0.850941
2	130093960	0.845072
4	158388396	0.838571
8	85824923	0.837209
2	233084072	0.836794
10	97531275	0.83491
8	67436570	0.8337
8	65157476	0.826958
9	98553061	0.819403
4	86375476	0.816768
9	98286403	0.813041
9	98286403	0.813041
9	91251264	0.808325
8	86242248	0.799914
10	123358902	0.798243
5	211343610	0.792541
9	111671822	0.792112
2	88351313	0.791385
5	210954231	0.786727
2	88060068	0.786581
4	158178227	0.786383
10	124152813	0.784639
4	158178280	0.782061
5	211343573	0.779837
4	95237333	0.775465
2	121900864	0.766966
4	158641509	0.766584
4	163566878	0.758352
4	86375478	0.753169
8	80999991	0.752125
2	122863473	0.748928
10	12428167	0.746076
10	99238963	0.738047
2	237996891	0.7372
10	82179745	0.730942
8	81000044	0.730833
4	95237333	0.721546
2	130065251	0.720418
2	86684258	0.716595
2	82184211	0.71597
4	155566675	0.715289
10	123358902	0.710994
4	163566878	0.706799
2	112223753	0.704753
2	91281844	0.702725
10	126053898	0.698566
8	83649624	0.698321
8	65157528	0.690734
9	91261081	0.684189
9	122417173	0.681421
8	65157476	0.679711
4	154946436	0.678176
4	147472356	0.676999
9	96471085	0.672002
2	130065251	0.669742
2	88060068	0.669111
4	85339835	0.66835
10	11046273	0.668107
2	80882797	0.667813
5	211586220	0.667294
9	114422376	0.664902
2	137337069	0.662218
10	134569848	0.660551
2	80079869	0.657586
2	91281844	0.6458
8	85926684	0.644015
8	80999991	0.637531
2	80079869	0.636993
2	111654134	0.634477
2	82904143	0.630792
4	147474098	0.629364
4	87866600	0.629297
2	130093960	0.626371
10	2939451	0.624653
4	87837916	0.618283
4	147466122	0.617926
2	80079841	0.615532
4	158415321	0.615276
9	111671820	0.613083
2	112431675	0.610714
8	85315261	0.606234
2	111026451	0.606091
10	99238941	0.603719
2	90553880	0.60118
4	163684978	0.59961
2	88060212	0.598035
8	85315244	0.591067
2	112431693	0.590218
2	88060212	0.590055
2	146326615	0.58868
2	89529982	0.586374
4	158575700	0.583892
2	124142801	0.582307
10	97531358	0.580925
9	91251181	0.578033
10	116318763	0.57791
5	211586259	0.575248
10	106597351	0.571725
2	124142801	0.566028
4	95714161	0.565697
4	94573656	0.559729
10	97531401	0.559333
2	127031723	0.557492
10	106597351	0.552806
2	89629163	0.551708
2	91447630	0.551379
10	99238725	0.549982
2	122863473	0.545982
5	210954234	0.544154
6	19650986	0.537721
2	116698311	0.534007
10	12428167	0.530475
4	147441066	0.530157
10	123358902	0.525407
2	80882797	0.524193
4	158388474	0.519937
9	91251264	0.519309
2	124188158	0.516322
10	101047253	0.515772
2	89529982	0.515717
4	85339834	0.514319
10	99238725	0.513696
2	232524551	0.510074
9	75070949	0.509949
2	80079841	0.509626
2	91769163	0.504775
2	116698311	0.503473
9	91251288	0.499044
2	116698311	0.49893
10	4962539	0.496609
4	166559878	0.495318
2	112818138	0.495284
9	111671822	0.493432
2	111654857	0.487941
2	127031723	0.487531
2	108019924	0.485784
2	130065244	0.484532
10	101047253	0.484487
2	111654137	0.482988
10	123358902	0.476499
2	107200619	0.476459
2	111772599	0.476227
10	110388483	0.474826
8	85824923	0.466218
4	147466122	0.463129
4	86918701	0.461321
2	75670589	0.461154
10	116318763	0.460977
4	147465144	0.460713
2	111026451	0.459951
2	91769163	0.459315
4	85337952	0.452629
10	99238714	0.451275
2	130065232	0.448538
4	163684144	0.447537
4	85337952	0.446738
2	125847561	0.446623
9	117259857	0.441882
2	146326763	0.441817
10	113684623	0.435414
10	117252728	0.43095
2	130065244	0.428361
2	112223830	0.427675
10	99238947	0.426978
10	111022995	0.426843
2	125847535	0.426404
10	117252728	0.425962
10	117252728	0.425962
10	134953123	0.42585
2	132190556	0.425781
10	2715117	0.418467
2	232525125	0.417528
10	97531358	0.416688
2	112431712	0.415626
4	134753616	0.404463
10	99238854	0.399528
6	10997937	0.396013
2	125847561	0.394144
2	232525342	0.391528
4	147476269	0.391489
8	146381395	0.390068
8	146381395	0.390068
2	126712619	0.385956
2	111654137	0.380414
4	147472356	0.37981
10	97531401	0.371396
6	19650982	0.369746
8	63296021	0.366639
9	90074811	0.362377
8	85883204	0.358959
10	134569746	0.355921
2	124142801	0.352216
4	147077663	0.351446
9	90074688	0.349073
4	147456638	0.348546
10	2715117	0.346223
2	237998188	0.344814
2	76926350	0.344101
8	85883204	0.343385
6	19650986	0.341016
10	99238872	0.335736
2	107200619	0.334762
4	134753617	0.332586
2	125847561	0.332283
10	126053898	0.328078
3	55597225	0.325016
9	90074749	0.324622
4	7112246	0.32235
4	39282164	0.317307
4	84744597	0.311573
9	90074789	0.311179
10	2715117	0.309108
4	88901766	0.308696
2	232525340	0.306421
9	117259857	0.305453
9	119802310	0.304849
2	107732321	0.304507
4	163566987	0.303202
8	85926684	0.296818
2	232525185	0.295732
2	76926350	0.294596
9	90074688	0.291967
2	107732382	0.291022
4	166561213	0.290534
2	91988526	0.285092
4	38807033	0.28236
4	85146138	0.28209
4	154946436	0.280132
4	166559972	0.270367
2	146342204	0.264392
3	55418882	0.262342
4	85175277	0.262086
3	84568822	0.261416
6	11506384	0.260873
4	166561315	0.259753
4	7112246	0.255699
5	208910586	0.250693
2	232536120	0.243007
4	7112218	0.242544
2	106645758	0.236767
9	123427668	0.236443
9	123427668	0.236443
2	91880937	0.236435
2	232522459	0.236273
2	232522459	0.236273
2	237680894	0.235486
4	11093392	0.235054
8	145694379	0.234682
4	11171314	0.228733
10	111023007	0.228462
2	232525185	0.221629
3	84568822	0.220385
2	91769163	0.214038
10	110420598	0.21316
2	76817785	0.212449
4	153499386	0.211824
2	237998188	0.208879
9	90074811	0.207861
4	95715125	0.207722
2	105565328	0.205237
9	90074879	0.204772
10	1968106	0.201414
3	84489692	0.200155
5	209855392	0.199324
8	50765060	0.199009
2	232525058	0.196375
8	63296021	0.19492
4	147388710	0.193493
4	84744597	0.192885
5	209056495	0.189522
8	63296060	0.187403
4	166559878	0.183266
8	50777703	0.18127
9	90076915	0.179338
4	7137670	0.178515
2	143353614	0.172044
2	146324386	0.171904
4	147464069	0.171488
5	209308363	0.170789
9	91139415	0.167775
4	147456638	0.165012
2	105686716	0.161235
3	55418882	0.158904
4	134383912	0.158751
2	105566333	0.157206
9	122690236	0.157108
4	166562476	0.155137
4	11171314	0.155052
9	90432003	0.154031
10	2715061	0.152968
7	16070411	0.150321
8	86242267	0.150092
2	143264754	0.148562
8	50777710	0.147321
3	55580547	0.146658
4	134753777	0.146367
2	91473446	0.144831
2	239186536	0.142279
2	239186536	0.142279
4	11171314	0.141523
4	7054138	0.141077
2	146325727	0.141067
4	7137691	0.140018
2	137337108	0.139006
8	50765053	0.138395
7	16070363	0.13822
9	90074432	0.135706
2	75987735	0.134798
3	90795903	0.12992
2	146326615	0.129275
4	147453112	0.127003
2	137337069	0.1262
3	55417317	0.122586
6	11506433	0.12243
2	105686717	0.1217
4	133907125	0.121376
10	1856326	0.119247
4	147473718	0.117381
2	232525125	0.115064
3	90795903	0.113339
2	232522424	0.112329
7	15995177	0.111946
9	90074885	0.107642
4	36930215	0.107329
2	25440790	0.106735
2	146325728	0.106038
9	90044981	0.105816
2	61351886	0.105484
2	130065232	0.104009
4	39296333	0.103303
4	147441066	0.102553
4	133907164	0.102
9	90048974	0.10197
2	144009527	0.10143
8	91641554	0.101043
8	91480174	0.100161
2	143121349	0.0997905
4	134753790	0.0993414
7	67971936	0.0993398
2	146325727	0.0989929
2	232522495	0.0987499
4	49971471	0.0983422
10	134569746	0.0975132
9	90345362	0.0972876
9	90060099	0.0970159
5	60453274	0.0965012
8	63295941	0.096159
8	62705917	0.0959879
2	146342204	0.0944725
9	90048973	0.094315
4	95715652	0.0943036
8	104564478	0.0939613
3	90585795	0.0938942
3	148416745	0.0938251
3	84294958	0.093708
4	85175277	0.0928559
2	232523369	0.0925866
9	90345595	0.0918432
8	144059371	0.0913362
4	7137747	0.0906586
2	143264763	0.0906356
2	76817785	0.0903222
10	1635462	0.090206
7	67971874	0.0892873
9	88546946	0.0889334
4	134503289	0.0875779
10	1968107	0.0869992
2	232522343	0.086442
4	36902722	0.0859554
4	154809854	0.085617
2	232525112	0.0852578
5	61705393	0.0850359
2	240871296	0.0848418
8	50777714	0.0840626
4	228419246	0.0835627
2	232521676	0.0834635
4	49817017	0.0831537
2	61179690	0.0828496
5	187877791	0.0821601
5	61705296	0.0818423
4	166559982	0.0813333
1	34879367	0.0809882
1	34879367	0.0809882
4	39300813	0.0809581
4	39300813	0.0809581
2	105686556	0.0794784
2	92327763	0.0792707
4	7137691	0.07923
8	50765002	0.0787886
1	34879371	0.0774725
8	62705963	0.0774157
4	7136433	0.0763045
8	92210049	0.0762321
9	90075149	0.076228
3	84489692	0.0761836
9	90062742	0.0759961
3	56333062	0.0746255
8	63295941	0.0745855
5	208910586	0.0738528
8	50777703	0.0736161
2	43077991	0.0734995
2	41982455	0.0732146
2	12215447	0.0731811
2	232490694	0.0728103
1	39815405	0.0713108
5	139058781	0.0711128
5	187970782	0.0710018
2	145978776	0.0704144
5	61705397	0.0703785
2	91837519	0.0700721
5	208910586	0.0698603
4	38915116	0.0696022
4	36586247	0.0694297
4	152937296	0.0689313
8	91480174	0.0674425
4	38807033	0.0671056
3	84411776	0.0668536
1	162445195	0.0666179
4	134753777	0.0664397
2	99955585	0.0662459
3	55580599	0.0652592
2	146325700	0.0652168
2	11569537	0.0651314
5	208910167	0.0647124
7	20329347	0.064514
9	90074879	0.0643354
1	38469521	0.0642701
2	142508950	0.0640746
4	228426554	0.0639471
2	137337108	0.0639271
4	7028853	0.0636975
9	90072454	0.0635414
4	38564736	0.0630877
3	221624736	0.0629866
2	75414614	0.0628837
2	10949281	0.0627372
5	87262855	0.0626001
2	174845084	0.062272
1	79526184	0.0617007
4	134503289	0.0615618
4	166562527	0.0607895
6	11506433	0.0606899
2	232486968	0.0600877
3	55415179	0.0600812
5	138998330	0.0600514
3	56333062	0.0599373
2	232523348	0.0598628
2	61378788	0.0594668
4	54199081	0.0591146
5	185396468	0.0590205
5	60451363	0.058899
1	162635974	0.058734
1	183247308	0.0586885
1	34879371	0.0583392
2	105686716	0.0579264
2	43023069	0.0579067
2	47183400	0.0575607
6	11506433	0.0575337
10	1968139	0.057495
10	1968139	0.057495
10	1968139	0.057495
7	15591432	0.0570899
5	61726008	0.0568321
2	104975933	0.0562473
3	55417317	0.0561548
5	98238303	0.0559506
9	90048973	0.0558642
4	39296265	0.0557246
2	40138318	0.0556123
2	60813713	0.055551
2	25440596	0.0555145
2	99961540	0.0554301
2	61372710	0.0553421
4	117436479	0.0551574
2	10949316	0.0551237
7	15994947	0.054938
3	59389648	0.0545692
5	208910096	0.054521
2	40957940	0.0540544
2	241726054	0.053987
2	105092607	0.0536416
1	180230766	0.0535892
2	61378788	0.053525
2	61179690	0.0530531
2	11569542	0.0528347
2	24081487	0.0525181
3	84863391	0.0522758
7	18184769	0.0521192
2	42353645	0.0519439
2	61329444	0.0519431
5	187877786	0.0515085
3	59389648	0.0512353
5	187379438	0.0511358
1	34879367	0.0508202
4	84743020	0.0504077
3	115261884	0.0503832
3	90964498	0.0502908
2	22114948	0.0497171
2	63805406	0.0496563
8	145322081	0.0496281
4	37440624	0.0492717
2	95073616	0.0492546
2	92327763	0.0490648
2	63757834	0.0489615
2	94881807	0.0488735
5	138998309	0.0487709
2	61378788	0.0487543
2	47183434	0.0481982
4	39300822	0.0481842
1	124313902	0.048108
2	232524551	0.0480965
5	158359834	0.047974
1	162635974	0.0479186
2	61351886	0.0478642
2	11568170	0.0476924
2	61493408	0.0476321
4	95715125	0.0475608
2	195852354	0.0474778
2	195852354	0.0474778
5	193083344	0.0473196
4	84743114	0.0471526
4	36571502	0.0471141
4	134753975	0.0470935
4	111977578	0.046936
4	111977578	0.046936
4	147452008	0.0467809
1	79526184	0.0466876
6	140656355	0.0466845
5	189270041	0.0466159
1	162773870	0.0464764
1	124313902	0.0462247
7	106186760	0.0461313
2	42451767	0.0460097
1	34879373	0.0456859
2	137337826	0.0456395
2	61305995	0.0456276
1	39815421	0.0456055
2	94976096	0.0455728
2	137337283	0.0455055
4	84743011	0.0453164
8	50262248	0.045106
2	9809957	0.0450296
5	138998330	0.0450221
4	244739342	0.0448505
4	244739342	0.0448505
2	191187324	0.044805
2	99955561	0.0447352
1	38469521	0.0447321
1	38042929	0.0446812
5	186884041	0.0445884
2	205869315	0.0445333
2	205869315	0.0445333
2	174843994	0.0445196
2	30152246	0.0444504
2	40138280	0.0443344
2	232514359	0.0440089
2	16995991	0.0439641
7	8740596	0.0439257
5	60453274	0.0439061
7	9213624	0.0438878
7	9018085	0.0438871
5	137976837	0.0438083
2	232525112	0.0437692
5	192969249	0.0437174
5	192969249	0.0437174
2	146217428	0.0436658
4	84743112	0.043577
2	9809791	0.0435072
9	90076915	0.043476
2	75987735	0.0432823
5	178899907	0.0432131
5	178899907	0.0432131
1	180230766	0.042996
1	34394225	0.042924
1	30033006	0.0428678
2	76058108	0.0428438
3	33394237	0.042814
2	232489160	0.0428062
2	95073670	0.0427683
2	95073670	0.0427683
7	8740387	0.0427356
5	79979914	0.0427172
2	47895395	0.0425461
2	232523008	0.0425231
1	38469462	0.042473
2	25440497	0.0424349
5	207504083	0.0422546
2	9310646	0.0422301
3	90587142	0.042224
4	38563708	0.0421384
4	215165176	0.042081
4	48394776	0.0420593
5	187970782	0.0419829
4	137902230	0.0418702
8	62932842	0.0418581
5	202359538	0.0418254
1	38042785	0.0418124
4	84742983	0.0418079
5	158359824	0.0418065
9	90062742	0.0417812
1	283270062	0.0417188
2	137337794	0.0416743
2	146324386	0.0416311
2	146324386	0.0416311
7	9213642	0.0416126
7	9213642	0.0416126
5	83542158	0.0415849
4	48805006	0.0415214
2	64463029	0.0414572
2	100549879	0.0413416
3	115280396	0.0413161
5	154400802	0.0410119
4	49971499	0.0408895
4	134756984	0.0407742
3	20812534	0.0407214
3	20812534	0.0407214
4	95718856	0.0406646
8	104367065	0.0406571
2	9809829	0.0406499
2	143171470	0.0405815
1	36146580	0.0405366
7	20329357	0.0405303
4	139093562	0.0404359
8	92210049	0.0403976
2	61378788	0.0403532
7	106098565	0.040341
2	241726054	0.0400893
4	153546834	0.0400275
9	124091994	0.0399762
3	88821838	0.0399446
2	99961584	0.0397231
7	15805413	0.0396967
4	84742937	0.0396883
4	117436443	0.0396385
2	11569542	0.0395586
4	152657849	0.039515
5	60453274	0.0394986
2	64487928	0.039354
3	79626848	0.0392518
3	79626848	0.0392518
2	64003709	0.0390591
4	64686537	0.039039
4	64686537	0.039039
2	64488006	0.0387676
2	72552459	0.0387227
4	7054185	0.038477
2	30152255	0.038427
2	174844951	0.0383314
2	144009607	0.0382957
1	220768288	0.0382408
5	173136684	0.0382008
3	221624736	0.0381505
1	162635974	0.0381393
4	88459117	0.0381252
1	79344634	0.0381244
2	66615359	0.038105
8	62705963	0.0378949
4	37440919	0.0378721
2	16525733	0.0378684
4	117483181	0.0378627
9	90060176	0.0378501
2	174845075	0.037734
9	88620948	0.0377269
2	232524538	0.0376453
2	62740750	0.0375729
4	134753768	0.0375067
4	84743020	0.0374618
2	10949278	0.0374284
8	145511611	0.0373412
1	79344634	0.0373329
5	143740021	0.0372561
2	62748193	0.037142
5	173136688	0.0370488
2	10949412	0.036774
4	139093889	0.0365539
3	147821755	0.0364611
2	232523348	0.0364476
4	139093693	0.0364059
1	181978830	0.0363431
1	80434189	0.0363134
2	174843760	0.036245
2	99955545	0.0361947
5	33505874	0.0360865
5	33505874	0.0360865
4	238820329	0.0359651
4	85146138	0.0359095
5	186909008	0.035857
4	54198175	0.0358534
4	36902722	0.0356862
4	137902229	0.0356471
4	137902229	0.0356471
2	11172341	0.0356422
2	143121349	0.035629
8	180184789	0.0355249
4	84742983	0.0355073
2	59717061	0.0353428
1	184752902	0.0353093
5	154767806	0.0350979
5	154767806	0.0350979
4	46253166	0.0350895
5	33505874	0.0349982
1	80434065	0.0349717
2	72058947	0.0349631
5	154400802	0.0349335
2	64076209	0.0349111
4	54198891	0.0348432
2	174843705	0.0348125
2	16214724	0.0348093
2	21999856	0.0347823
1	184752902	0.0347777
2	95108893	0.0347494
4	236038764	0.0347204
5	186909008	0.0346819
2	12340754	0.0346638
2	142692937	0.0346493
4	133907164	0.034586
5	172976234	0.0345492
2	95030438	0.0345226
2	34650787	0.0345175
2	63850621	0.0344409
4	238484263	0.0344039
5	83542158	0.0343784
1	34879372	0.0343509
8	162505021	0.0343352
2	60813798	0.0343275
4	137902268	0.0342939
4	137902268	0.0342939
2	10949287	0.0342295
2	63757834	0.034212
5	158357617	0.0341492
2	100431593	0.0341385
5	155144804	0.0341345
1	171018966	0.0341168
4	228426617	0.0341064
2	150066912	0.033987
1	38429372	0.0339267
1	227187420	0.0339217
5	207367103	0.0337761
5	139058796	0.0337655
5	174096997	0.0336112
5	174096997	0.0336112
3	47619837	0.0335972
9	90053200	0.0335701
2	95030486	0.0335326
5	158357617	0.0334578
1	34394225	0.0333849
2	100431570	0.0333674
1	134404937	0.0333609
4	72701993	0.0332852
5	138998330	0.0332472
5	173136688	0.0332199
5	185396468	0.0332144
4	220493494	0.0331967
2	100625891	0.0331017
5	149985582	0.0330576
2	105686567	0.0330348
6	78796947	0.0330046
7	52757119	0.0329954
2	72346419	0.0328968
2	60813646	0.0328148
2	73028395	0.0327851
7	93966357	0.0326769
7	93966357	0.0326769
6	143012045	0.0324753
4	203809495	0.032442
2	202614166	0.0324316
4	36541774	0.0322831
1	23860377	0.0322706
1	220009569	0.0322253
2	146323870	0.032145
5	177705303	0.0321364
4	36901187	0.0321258
4	49748239	0.0321226
4	6929241	0.0320918
7	51757183	0.0320553
4	228377813	0.0319379
1	38469521	0.0319227
2	9260523	0.031904
7	106091223	0.0319025
7	15994947	0.03186
5	187491923	0.0318445
2	11567615	0.0318017
3	47380433	0.031756
3	115229798	0.0316882
2	95073737	0.0315605
4	48711351	0.0315275
2	59717123	0.0314879
2	40138280	0.0314591
5	176041316	0.0313681
5	187379438	0.0312547
1	184749768	0.031227
1	134408767	0.0311204
1	37839169	0.031106
7	131389121	0.0310071
2	10883773	0.030957
3	79626835	0.0309488
5	68889282	0.0308715
1	120413576	0.0308514
5	186908989	0.0307964
4	111766289	0.0307944
2	60813779	0.030766
7	9076829	0.0307548
2	16214721	0.0307513
2	11567963	0.0307505
2	40957969	0.0307433
5	1977354	0.0307388
1	121311502	0.0306828
2	95073018	0.0306617
4	238501992	0.0306553
1	4114249	0.0306271
6	78796949	0.0305981
5	173758210	0.0305475
5	85970823	0.0305343
1	204026767	0.0304989
4	236038764	0.0304832
4	38807033	0.0304245
1	121311502	0.0303955
4	228529352	0.030379
4	147441066	0.030305
4	230026115	0.0302882
4	230026115	0.0302882
3	139954971	0.0302716
2	73021330	0.0301967
4	48394799	0.0301927
2	62740750	0.0301684
2	16889651	0.0301357
5	193123597	0.0301213
5	193123597	0.0301213
2	25206237	0.0300472
5	173361101	0.0300099
2	61764282	0.0299964
2	38118198	0.0298088
5	60198443	0.0297943
2	10883773	0.0297051
1	231040990	0.0296886
2	16214724	0.0296485
2	174843871	0.0296078
2	174843871	0.0296078
5	158359807	0.0295873
1	23860370	0.0295806
7	147220339	0.0294716
9	19252969	0.029447
5	188818880	0.0293282
2	21999866	0.0293194
1	37839169	0.0293085
2	205868867	0.0292785
3	47619725	0.0292784
5	79980076	0.0292059
3	90263682	0.029197
2	95030486	0.0291332
5	170336562	0.0290063
7	9018085	0.02896
2	12340754	0.0289136
2	25663508	0.0288587
8	103985279	0.0288514
2	18391081	0.0288329
7	52757196	0.028756
4	134465628	0.0287336
5	192969249	0.0286573
4	133916184	0.028642
3	59715969	0.0284937
4	204270910	0.0284528
5	193123597	0.0284498
8	55782140	0.0284317
2	16207194	0.028421
1	220768288	0.0284008
4	153035499	0.028389
6	140656350	0.0283173
4	84742847	0.0282834
2	99955578	0.0282488
4	228271021	0.0282186
3	148416745	0.0282181
5	187877786	0.0282002
5	186874613	0.0281727
2	206192092	0.0281624
5	188942159	0.0281383
8	50014738	0.0281322
1	162773870	0.0281258
5	138998326	0.0281194
3	79626818	0.0280769
2	20947358	0.028067
5	207351382	0.0280577
2	232521023	0.028048
9	90433192	0.0280191
7	9106825	0.0279955
2	174843870	0.0279354
4	84742937	0.0279298
2	37974877	0.0278679
7	87785689	0.0278588
2	11324118	0.0277982
2	43399555	0.0277758
2	144009607	0.0277522
2	66615388	0.0276912
2	104832646	0.0276417
4	228652286	0.0275118
1	283189686	0.0274971
1	227196720	0.0274834
4	111766657	0.0274701
4	111766657	0.0274701
4	7054138	0.0274681
2	47895449	0.0274233
2	62732020	0.0273938
1	39815388	0.0273595
2	9453398	0.0273186
2	22115000	0.027318
4	48844436	0.0272669
2	16525753	0.027266
4	7274082	0.0272459
2	41067375	0.0271696
6	78796947	0.0271127
2	232523003	0.0270979
5	61810134	0.0270653
7	51757183	0.027046
2	60813646	0.0270458
2	61305995	0.0270351
2	61305995	0.0270351
4	49814712	0.0270328
2	16213244	0.0270052
2	16995987	0.026996
1	12952068	0.0269605
2	99897997	0.0269515
5	158371727	0.0269248
1	82012438	0.0269065
7	88956226	0.0269027
2	34095237	0.0268966
8	62235093	0.0268867
1	282780128	0.0268844
7	52757110	0.0268812
6	179993205	0.0268752
1	122161692	0.0268732
3	150410188	0.0268626
2	39545924	0.0268523
2	232523076	0.0268442
4	235917057	0.0267552
5	208910123	0.0267476
5	208910123	0.0267476
5	61705296	0.0267379
4	16285115	0.0267353
4	133907164	0.026727
5	143740016	0.0267242
6	49685910	0.0266776
6	49685910	0.0266776
4	184729087	0.026621
2	16982880	0.0266157
2	137337826	0.0265854
2	64560193	0.0265515
4	238988891	0.0265482
4	134753946	0.0265327
2	35973811	0.0265216
2	174843596	0.0264711
4	126311328	0.0264451
2	73058886	0.0264375
5	208801995	0.0264163
4	230026094	0.026403
1	224684281	0.0264022
3	63598459	0.0264011
2	217410	0.0263939
2	217410	0.0263939
4	116403897	0.0263834
7	106186771	0.0263246
7	106186771	0.0263246
2	61764289	0.0263241
2	34650807	0.0262994
2	174843762	0.0262443
1	162445172	0.0262421
2	146323870	0.0262409
5	208801995	0.0261614
8	103853464	0.0261488
5	97965338	0.0261466
4	48394799	0.0261081
2	202604226	0.0261002
9	23317496	0.0260828
2	25440596	0.0259869
2	9324911	0.0259793
5	176041316	0.0259465
2	61764282	0.0259122
3	63545924	0.0258187
4	228509365	0.0258022
5	177572977	0.0257521
4	203946500	0.0257515
2	16982880	0.0256927
5	185396468	0.0255993
2	63778375	0.0255604
2	142692937	0.0254621
4	228274512	0.0254596
2	59717142	0.0254324
1	155775862	0.0253277
2	21646758	0.0253238
1	43406173	0.0253234
2	42351882	0.0253033
7	9018090	0.0252815
2	34650807	0.025258
2	18517510	0.025252
6	143012059	0.025209
5	32136993	0.0251911
7	30288309	0.0251793
8	97239757	0.0251347
4	138844589	0.0250964
4	228569246	0.0250918
2	181299696	0.0250367
8	62013809	0.025013
5	158352054	0.0249986
3	140646159	0.0249524
4	239236571	0.0249373
5	202359538	0.0249246
7	41132375	0.0248946
7	41132375	0.0248946
4	211471611	0.0248911
5	137938053	0.0248287
9	19175531	0.0248215
2	15896195	0.0247884
7	88956129	0.024782
4	130755120	0.0247689
4	130755120	0.0247689
3	90177712	0.024721
5	150869024	0.0246638
4	215165796	0.0246448
2	104494813	0.0246367
8	97239724	0.0246141
1	145371088	0.0245965
8	148787295	0.0244365
8	148787295	0.0244365
5	173747788	0.0244111
2	94960199	0.0243967
5	155144904	0.0243377
3	92054953	0.0243134
6	92057609	0.0242942
4	228652333	0.0242834
8	180135063	0.024283
8	180135063	0.024283
2	174844049	0.024248
3	150360994	0.0242364
1	29670616	0.0242057
4	152648001	0.024203
4	7112037	0.0242011
1	154203820	0.0241566
2	16213244	0.0241545
7	67742742	0.0241246
1	37839169	0.0241135
1	227187376	0.0240514
2	60813570	0.0240407
5	137938129	0.0240229
2	16209662	0.0240155
3	131563097	0.0240137
2	43077991	0.0239942
5	201716776	0.0239844
5	141868323	0.0239674
4	204388872	0.0239057
10	1256365	0.0239034
3	20444694	0.023864
3	60481659	0.0238534
2	100301389	0.023848
1	79165289	0.0238247
1	283271742	0.0238238
8	115154858	0.0238199
4	64833900	0.0237891
2	35818735	0.0237634
3	117032236	0.0237631
1	283084502	0.0237563
2	47183400	0.023733
5	174091121	0.023714
4	238988976	0.0237122
5	207558384	0.0237092
4	25772376	0.0236908
8	115154840	0.023682
8	115154840	0.023682
2	187552024	0.0236814
7	18583524	0.0236725
7	18583524	0.0236725
4	47342124	0.0236301
2	99954872	0.0235757
4	147484311	0.0235613
4	220493494	0.0235449
4	220493494	0.0235449
4	137902283	0.0235291
1	103144568	0.023526
1	103144568	0.023526
4	7054185	0.0235006
3	43249993	0.0234744
2	16606602	0.0234471
5	100681948	0.0233868
1	293771090	0.0233699
2	66582873	0.0233614
8	120676238	0.0233279
2	62732020	0.0232861
5	98239460	0.0232389
4	48394799	0.0232285
5	82765152	0.0231991
8	62724511	0.0231826
5	175747697	0.0231276
7	8791101	0.0230804
5	177705297	0.0230617
2	205869345	0.0230214
8	21966668	0.0229607
2	104848982	0.0229595
4	16068035	0.0229574
3	234035304	0.022955
5	150869745	0.0229447
2	59717061	0.0229445
6	78794953	0.0229442
4	134465628	0.0228469
4	195863695	0.0228168
6	48382225	0.0227929
6	48382225	0.0227929
3	117758675	0.0227745
3	140275276	0.0226991
1	170765331	0.0226666
5	146132315	0.0226574
4	236038740	0.022637
8	162504992	0.0226293
4	95718856	0.0226053
4	116403952	0.0226043
2	11676568	0.0225825
6	78797498	0.0225733
4	239290689	0.0225673
3	90099938	0.022562
2	232510104	0.0225403
2	232489029	0.0225291
2	10949473	0.0223499
1	282780096	0.0223298
7	8845262	0.0223137
5	60240747	0.022284
4	10439409	0.0222622
2	94976081	0.0222404
2	63764256	0.0222262
1	29670052	0.0221948
5	98077897	0.0221542
3	177040342	0.0221345
4	184941911	0.0221181
2	188320632	0.0220615
2	100431593	0.0219961
4	20343095	0.0219856
1	227187407	0.0219791
8	159843691	0.021946
5	188923119	0.0219426
5	186777130	0.0219406
2	37548156	0.0219391
1	37391685	0.0219151
2	191187368	0.0219074
2	191187368	0.0219074
9	157392748	0.021899
5	208910068	0.0218838
2	174843946	0.0218784
7	8681236	0.0218506
4	228650893	0.021835
4	228650893	0.021835
4	147943881	0.0218343
4	226172950	0.0218213
5	186909008	0.0217944
1	29756650	0.0217871
1	227187476	0.0217354
6	92057609	0.0217304
5	103797080	0.0217221
1	184226003	0.0217211
2	174843705	0.0217182
1	80434152	0.0216874
1	29709690	0.0216841
5	207367103	0.0216802
5	149979775	0.0216802
5	158359834	0.0216524
2	60813559	0.0216451
8	49603997	0.0216273
6	176776152	0.0216141
5	188018323	0.0215896
7	131382077	0.0215566
7	88956292	0.0215462
9	23317530	0.0214963
5	146132315	0.0214819
9	20848616	0.021452
3	72148565	0.0214362
1	33686900	0.0214354
5	186874630	0.0213876
4	111766620	0.0213285
3	90996436	0.0212846
3	63545924	0.0212807
4	139093562	0.0211961
5	181495404	0.0211794
3	221607742	0.0211705
1	185695253	0.0211553
7	147220427	0.0211398
7	147220427	0.0211398
5	154400758	0.0211376
8	148787272	0.0211281
3	88821838	0.021089
4	238486297	0.0210868
2	18387207	0.0210799
2	18387207	0.0210799
4	52720277	0.0210759
1	179558895	0.0210205
8	49985880	0.0210123
5	150965440	0.0209927
5	150965440	0.0209927
4	137466677	0.0209917
4	7054138	0.0209761
2	72778805	0.0209357
1	44456605	0.020926
4	243421903	0.0209101
2	94960396	0.0208811
3	20731254	0.0208509
4	36679102	0.0208257
1	10250185	0.0208207
2	38516250	0.0208129
2	187556736	0.0207752
1	24414969	0.0207573
1	24414969	0.0207573
3	120860249	0.0207433
1	268106703	0.0207241
1	268106703	0.0207241
2	16214049	0.0207163
5	159166252	0.0207078
3	135310064	0.0206967
5	187379438	0.0206748
5	208607318	0.0206509
4	138886005	0.0206335
4	7274135	0.0206277
2	33801940	0.0206207
3	126598955	0.0206173
7	8845182	0.0206151
2	40775072	0.0206117
1	293771063	0.020591
5	86897028	0.0205682
1	150521029	0.0205644
2	9452948	0.0205623
3	47618284	0.0205327
8	97487253	0.0204871
1	37391393	0.020465
3	79626777	0.0204435
5	25353938	0.0204378
4	228871197	0.0204238
1	37391393	0.0204186
6	178290247	0.0204015
1	37281978	0.0203958
2	163402689	0.0203884
5	182800848	0.0203478
5	85264484	0.0203378
5	208802013	0.0203276
4	242154966	0.0203182
5	158371742	0.020314
2	60751553	0.0202999
2	137337734	0.0202962
1	55669579	0.0202837
1	55669579	0.0202837
4	235926325	0.0202471
5	152593425	0.02019
4	110958007	0.0201829
1	124313902	0.020182
2	232523008	0.0201757
2	64560193	0.0201612
1	285270300	0.0201437
4	6929241	0.0200977
4	247898457	0.0200924
9	157363928	0.0200787
1	227112011	0.0200723
3	112940149	0.0200653
9	23317420	0.0200516
2	63778375	0.0199851
8	115154858	0.019985
5	98238303	0.0199648
2	137337677	0.0199478
1	23860354	0.019947
5	178007832	0.0199447
2	25440464	0.0199227
8	53066282	0.0198772
4	238427591	0.0198652
4	40295927	0.019861
4	40295927	0.019861
4	6846636	0.0198234
4	96949124	0.0198045
5	207383517	0.0197987
1	180230879	0.0197873
1	282780166	0.0197795
6	177427790	0.0197787
5	173149118	0.0197605
3	144405365	0.0196802
2	16207400	0.0196732
4	7137691	0.0196475
1	38469441	0.0196462
2	72735793	0.0196275
6	178290247	0.01962
1	293497361	0.019607
2	98706159	0.0195948
1	4114281	0.0195937
4	47413935	0.0195475
5	150868986	0.0195096
6	179511281	0.0195088
5	208802013	0.0195056
5	173885158	0.0195005
4	9099010	0.019498
2	35550519	0.0194823
1	36645364	0.0194797
2	71849286	0.0194722
2	163568053	0.0194696
4	16156930	0.0194322
3	140275276	0.0194051
3	120526030	0.0194036
1	179561824	0.0193704
5	174650787	0.0193225
5	174650787	0.0193225
2	191187030	0.0193141
2	191187030	0.0193141
7	8683768	0.0193088
8	148787272	0.0193074
2	205868843	0.0193065
5	60235642	0.0193041
1	226435542	0.0193026
2	43357713	0.0192876
2	25441813	0.0192818
5	49544440	0.0192817
5	142444996	0.0192677
2	59796497	0.0192521
2	59796497	0.0192521
4	139095228	0.0192351
2	9809791	0.019207
2	35973618	0.019207
2	94795606	0.0191897
9	90432003	0.0191806
7	122750984	0.0191798
5	186793608	0.0191786
6	131586762	0.0191712
4	215165176	0.0191594
1	282780388	0.0191527
4	244737852	0.0191401
1	285270114	0.0191157
4	216676780	0.0191041
1	238888366	0.0191005
7	15435052	0.019082
4	54197323	0.0190768
3	90265191	0.0190681
1	4114249	0.019067
2	47895395	0.0190644
6	143010926	0.0190342
2	66079387	0.0190337
1	124313902	0.0190293
3	53993478	0.0190009
3	47619837	0.0189721
2	36886523	0.0189307
2	9327350	0.0189251
4	72429137	0.0189237
2	137337829	0.0189084
6	177463247	0.018892
1	77344777	0.0188866
4	129253153	0.0188672
3	58004988	0.01885
4	152816607	0.0188403
3	221624749	0.018838
2	63757834	0.018828
4	148122979	0.0188261
9	23317443	0.0188258
4	126335297	0.0187943
2	72778805	0.0187902
6	179916996	0.0187883
2	62686051	0.0187703
7	67971936	0.0187238
4	226152442	0.0187121
5	174418114	0.0186903
5	174418114	0.0186903
4	148122979	0.0186796
4	238962479	0.0186748
1	2471766	0.0186648
2	9809745	0.0186621
7	142971568	0.0186555
3	150401715	0.0186513
5	138391597	0.0186435
5	141945342	0.0186406
2	30169358	0.0186384
6	105430980	0.0186357
2	10416340	0.018633
2	16208332	0.0186322
5	146132297	0.018629
2	9444110	0.0186219
2	15872589	0.0186207
6	179422858	0.0186106
8	37191347	0.0186043
5	139120226	0.0185967
2	35403329	0.018588
3	135309758	0.0185861
1	81717158	0.0185842
4	39897047	0.0185804
2	180729981	0.0185625
7	142971556	0.0185432
4	83913409	0.0185339
2	47050855	0.0185262
1	79344634	0.0185248
2	35818735	0.0185176
7	15806694	0.0185107
8	102781626	0.0185083
2	59598456	0.0184957
5	141972237	0.0184868
4	83913409	0.0184824
1	56281788	0.0184712
6	178296358	0.0184274
2	141604975	0.0184195
2	100327427	0.0184125
4	214491581	0.0184069
4	219532151	0.0184009
1	196401435	0.0183584
1	196401435	0.0183584
8	42105525	0.0183483
3	89071136	0.0183403
1	77353885	0.0183395
3	33156432	0.0183273
6	78794953	0.0183101
5	155825014	0.0183019
4	39897047	0.0182946
4	39897047	0.0182946
4	8133338	0.0182811
1	293344723	0.0182736
7	93579868	0.0182691
9	90427322	0.018255
3	83432913	0.0182163
9	18282876	0.0182162
4	126335293	0.0182127
8	62511622	0.0182115
3	60504054	0.0181946
5	74618372	0.018143
5	68889282	0.0181115
5	174122643	0.0181078
3	79626807	0.0180848
3	79626807	0.0180848
4	25680326	0.0180789
2	47183276	0.0180675
4	153035502	0.0180409
4	153035502	0.0180409
1	2303250	0.0180201
2	61432590	0.0179717
4	234567264	0.0179552
4	242145764	0.0179513
5	158352699	0.0179303
2	38519337	0.017921
7	145930361	0.0179018
4	203946500	0.0178989
4	11007395	0.017894
4	11007395	0.017894
2	30151405	0.0178751
4	214387489	0.0178664
1	23509643	0.0178386
5	208805630	0.0178232
4	73541848	0.0178039
4	235973806	0.017789
1	38042936	0.0177888
5	155824997	0.0177496
2	174843870	0.0177471
5	188874680	0.0177409
1	282780305	0.0177392
2	35818739	0.0177324
2	205869414	0.0177021
9	23317519	0.0176927
4	49817017	0.0176676
3	79626999	0.0176601
3	79626999	0.0176601
5	60240641	0.0176501
1	179561824	0.0176231
1	162446524	0.0176216
6	143010870	0.0176102
1	121311482	0.0176
4	228871197	0.0175931
7	67967261	0.0175901
4	8129928	0.0175813
2	99954925	0.01756
2	99838462	0.0175532
4	1024854	0.0175465
4	1024854	0.0175465
4	228997951	0.0175387
3	33181806	0.0175341
5	207504083	0.0175316
8	114809143	0.017519
3	55415179	0.0175024
3	2925347	0.0174902
2	73058886	0.0174771
1	220768233	0.0174373
8	49721522	0.0174049
5	174544446	0.0173972
6	78797590	0.0173638
2	43399555	0.0173553
2	63850621	0.0173405
5	155603298	0.0173387
2	217429	0.0173367
1	23860368	0.0173361
2	174843697	0.0173354
4	235926325	0.0173127
7	87744889	0.0173087
5	68895248	0.0172957
1	282776009	0.0172766
4	205561142	0.0172512
2	40957969	0.0172047
2	20804470	0.0172027
1	224684344	0.0171939
2	66001698	0.0171684
1	82343689	0.017167
7	180146379	0.017166
4	228088826	0.0171592
2	30152228	0.0171547
4	211456746	0.017152
7	117673091	0.0171396
7	9018652	0.017139
2	16760978	0.017136
3	177040223	0.0171315
6	48073453	0.0171153
5	48178577	0.0171121
5	48178577	0.0171121
2	149433827	0.0171007
3	234035434	0.0170843
5	201824844	0.0170778
4	53764394	0.0170773
3	223631361	0.0170705
2	18522335	0.0170692
4	228509279	0.0170499
4	84742923	0.0170482
6	171685486	0.017038
4	127344622	0.017022
5	201824844	0.0170144
2	18517510	0.0169924
8	52588712	0.0169646
4	95715652	0.0169431
9	18244140	0.0169381
5	170336584	0.0169141
5	98239600	0.0169131
1	2303255	0.0169102
2	232520120	0.016908
4	96949144	0.0168929
8	180288842	0.0168848
4	64833900	0.0168839
1	82012438	0.0168687
4	46263107	0.0168629
6	167873059	0.0168621
7	88956303	0.0168543
2	95460846	0.0168331
2	30152246	0.0168268
2	25439787	0.0168263
7	153424101	0.0168209
7	153424101	0.0168209
4	228150361	0.0168201
4	228150361	0.0168201
4	228150361	0.0168201
2	9700275	0.0168161
1	183260618	0.0168143
5	142443592	0.0167857
2	16889651	0.0167659
5	182800879	0.016743
2	25440454	0.0167331
3	55415186	0.0167305
2	100280218	0.0167254
6	49685886	0.0167134
4	152269382	0.0167117
5	158371731	0.0167032
5	25640010	0.0166574
4	205499228	0.0166435
2	36530682	0.0166243
4	228639869	0.016624
2	31716192	0.0165915
2	29909468	0.0165707
4	148631065	0.0165673
6	78796947	0.0165588
4	228868782	0.0165465
4	134753946	0.0165464
1	239275193	0.0165391
4	248884323	0.0165209
5	25353924	0.0165079
3	117758675	0.0165032
5	158909568	0.0165017
2	163568053	0.0164918
3	161233043	0.0164839
3	126598955	0.016469
5	155603293	0.0164617
7	19825065	0.0164474
2	40925918	0.0164358
7	153493407	0.0164345
8	159843701	0.0164132
6	76080900	0.0164054
4	137361439	0.016386
8	92824414	0.0163832
[truncated: 24,819 more rows]
