# Supplementary material for: BSA-Seq and Transcriptomic Analysis Provide Candidate Genes Associated with Inflorescence Architecture and Kernel Orientation by Phytohormone Homeostasis in Maize
Source: Int J Mol Sci. 2023 Jun 27;24(13):10728. doi: 10.3390/ijms241310728 (PMC10341581; doi:10.3390/ijms241310728)
Supplement: Supplementary file 1 [file ijms-24-10728-s001.zip › ijms-2433114-supplementary/Supplementary materials/Table S4.xlsx]

## Sheet: Table S4
Supplemental Table S4. DEGs in rk1 compared to the WT at three stages of ear development.
sheet 1:DEGs in rk1 compared to WT at spikelet differentiation stage.
sheet 2:DEGs in rk1 compared to WT at floret differentiation stage.
sheet 3:DEGs in rk1 compared to WT at sexual organ formation stage.
sheet 4:DEGs were shared by the three stages of development in the WT vs. rk1.

## Sheet: Sheet1
Sheet1. DEGs in rk1 compared to WT at spikelet differentiation stage.
Gene id	baseMean_WT	baseMean_rk1	foldChange	log2FoldChange	pval	Chromosome	Start Site	End Site	Description
Zm00001d031971	502.309	8.97464	0.0178668	-5.80658	4.80899e-70	1	208252891	208254322	Vignain
Zm00001d040710	1070.57	52.2343	0.0487909	-4.35725	1.44072e-65	3	59535876	59536193	-
Zm00001d025628	513.397	14.7512	0.0287325	-5.12117	8.94805e-63	10	124513574	124517653	Plant UBX domain-containing protein 4
Zm00001d041136	649.313	27.1321	0.0417858	-4.58084	1.40013e-60	3	99757561	99779623	proline-rich family protein
Zm00001d025126	396.252	8.92913	0.022534	-5.47175	1.11037e-59	10	105633063	105634956	CASP-like protein 7
Zm00001d052366	544.736	20.9252	0.0384135	-4.70224	1.24777e-58	4	188310661	188312700	-
Zm00001d035883	957.138	56.6479	0.0591847	-4.07863	1.96953e-58	6	58368443	58369358	Pyrophosphate--fructose 6-phosphate 1-phosphotransferase subunit alpha 2
Zm00001d035885	1135.12	78.0447	0.0687549	-3.86239	2.42224e-56	6	58380735	58381531	-
Zm00001d013221	1236.59	89.4652	0.0723482	-3.7889	8.7676e-56	5	6715039	6717199	SWIb domain-containing protein
Zm00001d040029	1033.17	71.3163	0.069027	-3.85669	3.67217e-55	3	23586531	23587232	Bowman-Birk type wound-induced proteinase inhibitorWIP1 [Source:UniProtKB/TrEMBL;Acc:B4FPL1]
Zm00001d025589	469.39	22.7832	0.0485379	-4.36474	6.26582e-51	10	123303091	123307977	Transcription factor HY5-like
Zm00001d033307	925.531	80.1201	0.0865666	-3.53005	2.25387e-47	1	258331851	258336465	Outer arm dynein light chain 1 protein
Zm00001d034506	1285.47	125.249	0.0974345	-3.35942	4.12102e-47	1	294925237	294925734	-
Zm00001d014613	453.267	30.9279	0.0682333	-3.87338	4.53028e-43	5	55643859	55644731	Xyloglucan endotransglucosylase/hydrolase protein23
Zm00001d041311	331.623	18.5314	0.055881	-4.1615	2.22502e-41	3	111539832	111541862	-
Zm00001d034765	354.11	21.332	0.0602412	-4.05311	2.25291e-41	1	301663423	301667397	Sec14p-like phosphatidylinositol transfer familyprotein
Zm00001d033305	1054.4	123.645	0.117265	-3.09215	5.31006e-40	1	258311077	258315524	-
Zm00001d020042	387.114	28.8813	0.0746067	-3.74455	5.90006e-39	7	88407372	88408043	-
Zm00001d025482	318.629	20.3061	0.0637296	-3.97189	1.7216e-38	10	120131870	120132917	Bowman-Birk type trypsin inhibitor
Zm00001d013125	306.611	19.1968	0.0626098	-3.99747	5.08345e-38	5	5151482	5154146	-
Zm00001d009968	287.288	16.8493	0.0586495	-4.09174	6.58329e-38	8	92810217	92814940	Sec14p-like phosphatidylinositol transfer familyprotein
Zm00001d042107	1096.51	147.74	0.134737	-2.89178	3.47071e-36	3	150853652	150855137	Polcalcin Jun o 2
Zm00001d023538	1280.81	179.01	0.139763	-2.83895	4.27559e-36	10	9347497	9371362	Long chain acyl-CoA synthetase 9 chloroplastic
Zm00001d025389	171.37	5.48085	0.0319825	-4.96657	2.14336e-34	10	116719903	116722089	ubiquitin interaction motif-containing protein
Zm00001d010339	210.92	11.6642	0.0553014	-4.17654	6.74744e-33	8	110343399	110344710	-
Zm00001d040958	218.192	12.7001	0.0582062	-4.10268	6.90517e-33	3	83071425	83074361	glucose-inhibited division family A protein
Zm00001d023577	474.831	56.7771	0.119573	-3.06403	5.24099e-32	10	10635893	10636069	-
Zm00001d029853	377.921	40.8355	0.108053	-3.21019	3.24049e-31	1	90315517	90318180	Proline oxidase
Zm00001d052482	514.043	67.5133	0.131338	-2.92864	8.80452e-31	4	190922252	190924942	Probable ribose-5-phosphate isomerase 2
Zm00001d009023	1940.41	360.413	0.185741	-2.42864	1.32718e-29	8	30572317	30575294	Nucleic acid-binding OB-fold-like protein
Zm00001d046377	735.77	122.209	0.166096	-2.58991	4.49349e-28	9	85338058	85340982	Serine/threonine-protein phosphatase
Zm00001d052532	289.766	32.1718	0.111027	-3.17102	1.50269e-27	4	192393400	192396824	Major facilitator superfamily protein
Zm00001d002278	1419.6	275.143	0.193818	-2.36722	2.68134e-27	2	9427786	9430561	OSJNBa0058K23.15 protein; protein
Zm00001d040733	223.294	20.269	0.090773	-3.46159	2.95727e-27	3	60679832	60682468	GDSL esterase/lipase LIP-4
Zm00001d040697	945.416	171.671	0.181583	-2.4613	3.04735e-27	3	58920202	58921386	S-adenosylmethionine synthase 1
Zm00001d040563	200.455	17.2098	0.0858535	-3.54198	1.72291e-26	3	50101600	50104729	-
Zm00001d027812	3800.03	820.037	0.215797	-2.21225	1.72733e-26	1	14319418	14320918	Protein YLS3
Zm00001d046925	1099.13	214.44	0.195099	-2.35772	4.03707e-26	9	111032442	111034142	Zinc finger protein CONSTANS-LIKE 5
Zm00001d027901	262.29	30.5784	0.116582	-3.10058	1.37125e-25	1	17156322	17156867	ZIM motif family protein
Zm00001d052380	3110.11	698.247	0.224509	-2.15516	5.0493e-25	4	188747594	188751193	scarecrow1
Zm00001d041553	1917.13	419.912	0.219031	-2.19079	7.02864e-25	3	126926038	126926802	Osmotin-like protein
Zm00001d027436	420.354	67.2286	0.159933	-2.64446	1.11298e-24	1	5328311	5330875	Probable receptor-like protein kinase
Zm00001d042684	321.469	45.2602	0.140792	-2.82837	1.31434e-24	3	176820832	176823217	Protein NRT1/ PTR FAMILY 5.10
Zm00001d002052	136.523	8.15376	0.0597243	-4.06554	1.90293e-24	2	5018197	5021343	Probable isoaspartyl peptidase/L-asparaginase 2
Zm00001d040628	107.061	4.14998	0.0387627	-4.68919	6.66099e-24	3	55023821	55026070	-
Zm00001d007035	136.525	8.89672	0.0651656	-3.93974	1.02812e-23	2	220605923	220606880	-
Zm00001d020358	745.671	149.458	0.200435	-2.3188	1.03253e-23	7	108893865	108895550	Ubiquitin-protein ligase
Zm00001d025354	259.416	34.4213	0.132688	-2.91389	2.91407e-23	10	115243957	115246970	Beta-fructofuranosidase insoluble isoenzyme CWINV2
Zm00001d025557	95.9595	3.42051	0.0356454	-4.81014	1.64799e-22	10	122317131	122325516	-
Zm00001d050553	568.472	112.248	0.197456	-2.34039	2.15778e-22	4	99761885	99762466	OSJNBa0072D21.11 protein; protein
Zm00001d005813	513.055	99.7771	0.194477	-2.36233	3.98572e-22	2	189505960	189508316	Protein TIFY 10B
Zm00001d033399	140.927	11.6734	0.0828328	-3.59365	6.96076e-22	1	261828712	261829370	14-alpha-glucan-branching enzyme 2-2chloroplastic/amyloplastic
Zm00001d003645	1905.4	468.404	0.245829	-2.02427	9.43263e-22	2	51732292	51733194	ZF-HD homeobox protein
Zm00001d004482	337.654	59.2392	0.175443	-2.51092	3.44906e-21	2	114558262	114558645	transmembrane-like protein
Zm00001d027816	264.793	40.823	0.154169	-2.69741	3.50779e-21	1	14361469	14365136	-
Zm00001d034818	795.337	182.864	0.22992	-2.1208	1.19023e-20	1	302869321	302871471	GDSL esterase/lipase
Zm00001d022151	429.872	79.9588	0.186006	-2.42658	1.27246e-20	7	171318378	171319625	F-box protein
Zm00001d025896	449.172	91.7595	0.204286	-2.29134	2.51069e-20	10	133245638	133246261	Transcription factor TCP21
Zm00001d031068	999.093	245.01	0.245233	-2.02778	3.99721e-20	1	175807851	175809432	Protein kinase PINOID
Zm00001d028043	338.666	56.8124	0.167753	-2.57559	8.28389e-20	1	21388224	21388658	MFP1 attachment factor 1
Zm00001d003999	265.412	44.7913	0.168761	-2.56694	1.05613e-19	2	74637520	74638152	OSJNBa0072D21.11 protein; protein
Zm00001d030530	3966.88	1109.14	0.2796	-1.83856	2.19026e-19	1	142031879	142032262	-
Zm00001d008980	641.74	150.612	0.234693	-2.09115	2.35693e-19	8	28175415	28176542	Probable membrane-associated kinase regulator 2
Zm00001d033363	69.6825	1.71913	0.0246709	-5.34105	3.86661e-19	1	260339350	260340132	Zinc finger protein 1
Zm00001d023579	772.916	190.976	0.247085	-2.01692	4.94021e-19	10	10649401	10652209	Aspartyl protease APCB1
Zm00001d041387	312.972	60.1567	0.192211	-2.37923	5.74111e-19	3	115337244	115338278	RING-H2 finger protein ATL65
Zm00001d015417	76.0226	2.75431	0.0362301	-4.78667	6.94358e-19	5	89200500	89201452	-
Zm00001d039958	55.7439	0.337731	0.00605862	-7.3668	1.20878e-18	3	20688079	20690571	glycosyl hydrolase family 10 protein /carbohydrate-binding domain-containing protein
Zm00001d014491	641.402	156.971	0.244732	-2.03073	1.54451e-18	5	50064948	50065346	EF-hand Ca2+-binding protein CCD1
Zm00001d045427	787.798	199.646	0.253423	-1.98038	1.6234e-18	9	21786350	21787375	barren stalk fastigiate1
Zm00001d016741	162.834	20.3967	0.125261	-2.99699	1.75796e-18	5	174747158	174747697	Pectinesterase inhibitor domain containing protein
Zm00001d006756	492.968	68.4289	0.13881	-2.84882	1.80843e-18	2	215978477	215979001	WPP domain-containing protein 2
Zm00001d021665	601.755	147.291	0.244769	-2.03051	2.64594e-18	7	159490857	159491231	PRAS-rich protein
Zm00001d044327	959.028	251.894	0.262656	-1.92875	2.74307e-18	3	225304006	225308415	Cytokinin riboside 5'-monophosphatephosphoribohydrolase LOG7
Zm00001d035440	1061.19	284.543	0.268135	-1.89897	3.31351e-18	6	25657757	25658164	low temperature-induced protein15
Zm00001d011687	169.805	19.481	0.114726	-3.12374	6.09394e-18	8	158767824	158774077	IAA-amino acid hydrolase ILR1-like 4
Zm00001d052895	485.004	114.825	0.23675	-2.07856	7.10466e-18	4	203909773	203910891	-
Zm00001d008957	539.686	131.778	0.244175	-2.03402	8.33374e-18	8	27190533	27195349	Indole-3-acetic acid-amido synthetase GH3.6
Zm00001d031833	2313.85	675.394	0.291892	-1.77649	1.12194e-17	1	203133495	203134475	Mitochondrial 2-oxoglutarate/malate carrier protein
Zm00001d028806	127.959	14.3463	0.112116	-3.15693	1.27133e-17	1	46955327	46956671	Sex determination protein tasselseed-2
Zm00001d027375	566.96	141.106	0.248881	-2.00647	1.34165e-17	1	3971512	3972133	LysM domain containing protein
Zm00001d002678	104.834	9.23214	0.0880641	-3.5053	1.56141e-17	2	19071690	19082040	Prolyl oligopeptidase family protein
Zm00001d015614	1946.84	568.897	0.292215	-1.7749	1.61913e-17	5	101152012	101152926	Transcription factor MYB44
Zm00001d011330	909.349	247.032	0.271658	-1.88013	1.96284e-17	8	146957682	146961482	Cytochrome c oxidase subunit 5b-2 mitochondrial
Zm00001d029107	491.882	119.608	0.243164	-2.04	2.005e-17	1	58280350	58280825	Expressed protein; protein
Zm00001d000294	641.317	164.776	0.256935	-1.96053	2.02755e-17	B73V4_ctg73	52548	56015	O-succinylhomoserine sulfhydrylase
Zm00001d025033	218.25	38.8016	0.177785	-2.49179	2.4579e-17	10	100593766	100594296	Transcription factor TCP6
Zm00001d005699	150.79	20.6561	0.136987	-2.86789	2.61856e-17	2	183810719	183812320	Ubiquitin-protein ligase
Zm00001d033924	250.906	37.5342	0.149595	-2.74087	3.10324e-17	1	278688075	278688791	-
Zm00001d048224	163.413	24.7351	0.151366	-2.72389	6.67254e-17	9	152684333	152685043	VQ motif-containing protein 9
Zm00001d034700	860.57	238.355	0.276973	-1.85218	7.1882e-17	1	300208996	300210414	GIL1 (GRAVITROPIC IN THE LIGHT)
Zm00001d050948	254.019	50.5913	0.199163	-2.32797	8.99726e-17	4	133138782	133139666	Ethylene-responsive transcription factor ESR2
Zm00001d038532	320.216	71.0247	0.221802	-2.17265	1.12516e-16	6	159376647	159378030	Non-specific lipid transfer protein GPI-anchored 2
Zm00001d005542	309.141	68.4895	0.221547	-2.17431	1.58013e-16	2	178096528	178100358	plastid phosphate/phosphoenolpyruvatetranslocator1
Zm00001d036139	134.61	17.8104	0.132311	-2.91799	1.6708e-16	6	74185522	74185890	-
Zm00001d003573	199.213	35.7134	0.179273	-2.47977	1.77148e-16	2	48536798	48537322	C2H2 zinc finger malformed spikelet;OSJNBa0058G03.3 protein; protein
Zm00001d036298	249.253	50.7959	0.203793	-2.29483	1.82941e-16	6	82562696	82563229	Putative AP2/EREBP transcription factor superfamilyprotein
Zm00001d025082	182.119	30.8236	0.16925	-2.56278	1.90574e-16	10	102925323	102930804	Glycosyl hydrolase family 10 protein
Zm00001d040622	291.754	63.4576	0.217504	-2.20089	2.12774e-16	3	54366428	54368879	-
Zm00001d025762	1109.54	325.977	0.293794	-1.76712	3.0834e-16	10	128649921	128650496	-
Zm00001d000339	1266.69	377.994	0.298411	-1.74463	3.26842e-16	B73V4_ctg23	49432	50133	Ethylene-responsive transcription factor 4%3BPutative AP2/EREBP transcription factor superfamilyprotein
Zm00001d005740	384.215	94.7258	0.246544	-2.02008	6.67599e-16	2	185575930	185578477	Transcription factor AIG1
Zm00001d048110	91.5336	8.25521	0.0901877	-3.47093	7.31396e-16	9	150360031	150360465	Transferasesfolic acid binding
Zm00001d045519	160.279	26.6979	0.166572	-2.58579	1.50551e-15	9	25257676	25261436	Oligopeptide transporter 7
Zm00001d044854	155.215	23.8327	0.153547	-2.70325	1.51354e-15	9	5277549	5280537	trehalose-6-phosphate phosphatase10
Zm00001d013668	107.986	11.6908	0.108262	-3.2074	1.9074e-15	5	16899731	16900783	Electron transporter/ thiol-disulfide exchangeintermediate
Zm00001d050824	99.7894	9.87443	0.0989526	-3.33712	2.06277e-15	4	124820187	124820977	-
Zm00001d029190	195.138	37.2285	0.19078	-2.39002	2.07447e-15	1	61638930	61642292	Very-long-chain 3-oxoacyl-CoA reductase-likeprotein
Zm00001d031940	1136.4	350.582	0.308502	-1.69665	2.47945e-15	1	207526463	207529592	F1F0-ATPase inhibitor protein
Zm00001d024324	591.324	167.561	0.283366	-1.81926	2.74494e-15	10	64620725	64621285	Putative AP2/EREBP transcription factor superfamilyprotein
Zm00001d041530	741.831	216.862	0.292333	-1.77431	2.81621e-15	3	126035560	126036633	Transcription initiation factor TFIID subunit 8
Zm00001d018802	156.474	26.8078	0.171324	-2.5452	4.50209e-15	7	5664064	5664543	male sterile22
Zm00001d041004	1620.71	519.033	0.32025	-1.64273	4.91476e-15	3	89704604	89708058	Lysine histidine transporter-like 8
Zm00001d007831	56.7003	2.0476	0.0361127	-4.79135	4.95084e-15	2	240512790	240513335	Bifunctional inhibitor/lipid-transfer protein/seedstorage 2S albumin superfamily protein
Zm00001d021705	837.82	254.239	0.303453	-1.72046	6.92156e-15	7	160792170	160793223	-
Zm00001d000203	337.984	85.3771	0.252607	-1.98503	8.27096e-15	B73V4_ctg6	231862	233199	Patatin-like protein 6
Zm00001d020037	550.785	156.891	0.284849	-1.81173	8.35936e-15	7	87653786	87655349	Zinc finger%2C C2H2 type family protein
Zm00001d007190	435.518	118.588	0.272292	-1.87678	1.16727e-14	2	224194816	224196321	Zinc finger (C3HC4-type RING finger) familyprotein
Zm00001d047661	1703.14	559.265	0.328373	-1.60659	1.62779e-14	9	138406738	138409643	Tetratricopeptide repeat (TPR)-like superfamilyprotein
Zm00001d023542	647.047	193.025	0.298317	-1.74508	1.76655e-14	10	9508219	9510847	V-type proton ATPase subunit c4
Zm00001d025485	146.933	25.3022	0.172202	-2.53782	1.91511e-14	10	120274148	120274636	C2H2 zinc finger malformed spikelet;OSJNBa0058G03.3 protein; protein
Zm00001d015284	78.5583	6.85259	0.0872293	-3.51904	1.93211e-14	5	82695650	82696633	-
Zm00001d047081	170.395	32.4621	0.190511	-2.39206	2.04071e-14	9	117752835	117754586	GATA transcription factor 2
Zm00001d046178	331.342	85.3926	0.257717	-1.95614	2.20563e-14	9	69726535	69728853	Putative leucine-rich repeat protein kinase familyprotein
Zm00001d042376	67.4905	1.37715	0.0204051	-5.61492	2.32678e-14	3	163753014	163753898	DUF506 family protein
Zm00001d038471	158.693	29.3035	0.184655	-2.4371	2.33887e-14	6	157965104	157967206	U-box domain-containing protein 16
Zm00001d041502	68.7332	4.84318	0.0704635	-3.82698	2.37329e-14	3	124520824	124521369	-
Zm00001d033347	37.6938	0	0	-Inf	3.25212e-14	1	259828724	259831189	LOB domain-containing protein 38
Zm00001d053908	1563.07	522.841	0.334495	-1.57994	3.88059e-14	4	243422436	243423185	Cold shock protein 2
Zm00001d018089	163.455	31.855	0.194885	-2.3593	5.2678e-14	5	214041553	214042179	VQ motif family protein
Zm00001d033369	3796.33	1325.66	0.349195	-1.5179	5.28858e-14	1	260633725	260634703	Gibberellin-regulated protein 1
Zm00001d004479	52.5774	2.0611	0.0392013	-4.67296	6.46206e-14	2	114484519	114488224	Pyrophosphate--fructose 6-phosphate 1-phosphotransferase subunit alpha 2
Zm00001d036443	819.102	262.692	0.320708	-1.64067	8.61069e-14	6	88822090	88827290	Protein RER1B
Zm00001d006874	124.798	20.2482	0.162248	-2.62372	8.85917e-14	2	218323951	218325168	F-box only protein 13
Zm00001d033730	675.01	212.199	0.314365	-1.66949	1.08879e-13	1	272366742	272367528	-
Zm00001d022563	286.63	73.6343	0.256896	-1.96074	1.13431e-13	7	180074612	180076901	Tetratricopeptide repeat (TPR)-like superfamilyprotein
Zm00001d038584	400.341	113.767	0.284175	-1.81515	1.28804e-13	6	160527296	160527928	Putative AP2/EREBP transcription factor superfamilyprotein
Zm00001d025319	118.753	18.7461	0.157857	-2.66331	1.43565e-13	10	114036152	114037488	Probable BOI-related E3 ubiquitin-protein ligase 2
Zm00001d013163	554.983	169.833	0.306015	-1.70833	1.44619e-13	5	5642010	5643323	Formin-like protein 18
Zm00001d022257	464.313	137.479	0.296092	-1.75588	1.70389e-13	7	173797180	173799742	Transducin/WD40 repeat-like superfamily protein
Zm00001d035677	764.629	246.015	0.321744	-1.63602	1.71714e-13	6	40570676	40571722	Putative RING zinc finger domain superfamilyprotein
Zm00001d011463	470.058	139.278	0.296299	-1.75487	1.71716e-13	8	151149351	151150232	Plant-specific domain TIGR01570 family protein
Zm00001d007827	417.794	94.9515	0.227269	-2.13753	1.93539e-13	2	240431883	240432461	early light inducible protein1
Zm00001d031806	1454.09	264.295	0.18176	-2.4599	1.96805e-13	1	202360536	202360844	-
Zm00001d039031	355.393	98.8964	0.278274	-1.84542	1.97325e-13	6	168922998	168923408	-
Zm00001d045404	97.8996	10.2646	0.104848	-3.25362	2.021e-13	9	20781259	20783170	Acid phosphatase 1
Zm00001d021629	802.629	261.617	0.32595	-1.61728	2.14299e-13	7	158563700	158567974	Protein DETOXIFICATION 40
Zm00001d016364	1060.75	331.217	0.312248	-1.67924	2.24777e-13	5	159326170	159328780	Tetraspanin-2
Zm00001d038806	3513.24	1263.94	0.359765	-1.47488	2.77141e-13	6	164808309	164812048	Chaperone protein ClpB1
Zm00001d002833	402.22	117.572	0.292308	-1.77444	3.62286e-13	2	24243407	24244918	Pepsin A
Zm00001d040621	346.186	97.9046	0.282809	-1.8221	4.01667e-13	3	54361997	54365806	myb transcription factor40
Zm00001d023456	475.808	145.005	0.304756	-1.71427	4.08016e-13	10	6099071	6099862	Transcription repressor OFP6
Zm00001d028866	2471.72	888.706	0.359549	-1.47574	5.09701e-13	1	48956482	48959493	Tetratricopeptide repeat (TPR)-like superfamilyprotein
Zm00001d039076	227.745	56.4344	0.247796	-2.01277	5.11406e-13	6	169623657	169625207	-
Zm00001d024963	702.229	228.948	0.32603	-1.61692	5.26929e-13	10	96969512	96970459	Glutathione S-transferase GSTU6
Zm00001d027929	2805.18	999.882	0.356442	-1.48826	6.02458e-13	1	17839868	17840788	AP2-EREBP transcription factor[Source:UniProtKB/TrEMBL;Acc:C0PJT2]
Zm00001d031944	263.862	69.9522	0.265109	-1.91534	7.10773e-13	1	207696703	207697275	Late embryogenesis abundant (LEA) hydroxyproline-rich glycoprotein family
Zm00001d031209	1774.91	633.789	0.357081	-1.48568	8.0584e-13	1	182293107	182294953	benzoxazinone synthesis9
Zm00001d028630	115.277	19.4053	0.168336	-2.57058	1.02156e-12	1	41454240	41456420	Heat shock cognate 70 kDa protein 2
Zm00001d005146	9737.58	3676.64	0.377572	-1.40518	1.08563e-12	2	161023220	161023567	PVR3-like protein
Zm00001d039648	1919.79	535.793	0.27909	-1.8412	1.16739e-12	3	10362846	10363205	-
Zm00001d013220	442.786	137.629	0.310825	-1.68583	1.48045e-12	5	6711124	6713605	Probable protein phosphatase 2C 48
Zm00001d031657	1251.11	445.723	0.356261	-1.48899	1.63916e-12	1	197692665	197700005	Probable inactive purple acid phosphatase 27
Zm00001d006209	284.482	77.5791	0.272703	-1.8746	2.36151e-12	2	201896427	201897959	Protein SHI RELATED SEQUENCE 1
Zm00001d019147	10071.7	3849.94	0.382254	-1.38739	2.53075e-12	7	19140215	19142574	40S ribosomal protein S2
Zm00001d020874	3326.93	1249.2	0.375482	-1.41319	2.77054e-12	7	135216263	135216865	CCAAT-HAP5-transcription factor 516
Zm00001d053817	669.252	226.331	0.338184	-1.56412	2.80829e-12	4	241625577	241626902	OSJNBa0058K23.8 protein; protein
Zm00001d003850	588.162	194.712	0.331051	-1.59487	2.88079e-12	2	62448255	62449800	Probable BOI-related E3 ubiquitin-protein ligase 2
Zm00001d011969	579.392	163.411	0.282039	-1.82603	2.95832e-12	8	165320638	165322096	NAC domain containing protein 84
Zm00001d044390	5676.97	2166.26	0.381587	-1.38991	3.11435e-12	3	226837569	226839600	Aspartyl protease family protein 2
Zm00001d024281	312.605	91.1631	0.291624	-1.77782	3.14083e-12	10	61486928	61491037	polyamine oxidase1
Zm00001d041054	127.624	24.9056	0.195149	-2.35735	3.31119e-12	3	93370356	93370934	SAM domain family protein
Zm00001d031586	237.609	42.7141	0.179766	-2.4758	4.19792e-12	1	195523691	195524443	RING/U-box superfamily protein
Zm00001d015153	619.915	209.787	0.338412	-1.56315	4.22077e-12	5	77126570	77127082	BZIP transcription factor
Zm00001d027763	614.433	207.089	0.337041	-1.56901	4.57332e-12	1	13052386	13053952	Plant-specific domain TIGR01615 family protein
Zm00001d043929	101.983	16.683	0.163586	-2.61188	4.83982e-12	3	214131859	214132767	Fasciclin-like arabinogalactan protein 6
Zm00001d014467	360.129	103.606	0.287692	-1.7974	5.11474e-12	5	49119308	49122774	Peroxidase 3
Zm00001d036430	109.283	19.2956	0.176565	-2.50173	5.32326e-12	6	88163394	88164152	-
Zm00001d013509	415.562	132.108	0.317902	-1.65334	6.42991e-12	5	13027719	13028456	Ribosomal protein S21 family protein
Zm00001d022403	80.4727	10.6521	0.132369	-2.91736	6.75684e-12	7	176841474	176842085	Glutaredoxin family protein
Zm00001d041456	1948.96	732.872	0.376032	-1.41107	7.33917e-12	3	121302653	121303933	26S proteasome non-ATPase regulatory subunit 11homolog
Zm00001d002677	433.611	139.893	0.322622	-1.63208	8.33654e-12	2	19020750	19022675	-
Zm00001d042016	571.845	165.579	0.289552	-1.78811	8.58999e-12	3	147508159	147509254	-
Zm00001d003381	467.877	153.987	0.329117	-1.60333	9.3449e-12	2	42343911	42345140	Peroxidase 65
Zm00001d042443	360.127	112.484	0.312346	-1.67878	9.79832e-12	3	167612707	167616683	BTB/POZ and TAZ domain-containing protein 2
Zm00001d013034	6386.76	2502.4	0.39181	-1.35177	1.02588e-11	5	3494823	3496592	40S ribosomal protein S2-1
Zm00001d032264	440.661	139.95	0.317591	-1.65476	1.04969e-11	1	219659820	219661541	U-box domain-containing protein 40
Zm00001d043878	1202.28	443.241	0.368666	-1.43961	1.09679e-11	3	212687925	212691045	rootless with undetectable meristems1
Zm00001d002535	244.84	68.8388	0.281158	-1.83055	1.14701e-11	2	14920048	14920569	RING-H2 finger protein ATL80
Zm00001d037631	999.475	244.816	0.244945	-2.02947	1.18555e-11	6	132458321	132458674	-
Zm00001d017457	177.991	43.8363	0.246284	-2.02161	1.20478e-11	5	196444127	196445770	Phospholipase A1-Ibeta2 chloroplastic
Zm00001d002744	66.5198	7.14905	0.107473	-3.21796	1.3473e-11	2	21315391	21316053	Dehydration-responsive element-binding protein 1C
Zm00001d004198	1955.57	746.441	0.3817	-1.38949	1.37588e-11	2	91038189	91040615	CASP-like protein 2A1
Zm00001d017592	70.3127	8.13678	0.115723	-3.11126	1.37657e-11	5	201022603	201023298	Dehydration-responsive element-binding protein 1A
Zm00001d025400	95.6829	11.2998	0.118096	-3.08196	1.40268e-11	10	117015014	117016890	monooxygenase 1
Zm00001d053181	190.389	48.7242	0.255919	-1.96624	1.42239e-11	4	218555323	218556585	from the Czech 'roh' meaning 'corner'
Zm00001d025445	238.493	67.0386	0.281093	-1.83088	1.57022e-11	10	118846883	118849706	Thioesterase superfamily protein
Zm00001d042127	167.574	40.7424	0.243131	-2.0402	1.89067e-11	3	152192576	152193919	GRAS family transcription factor containing protein
Zm00001d027345	313.565	96.4584	0.307618	-1.70079	2.07733e-11	1	3377702	3378405	Mitochondrial import inner membrane translocasesubunit TIM23-3
Zm00001d024734	61.4566	6.16363	0.100292	-3.31772	2.33162e-11	10	85620431	85625034	Peroxidase 2
Zm00001d014313	330.088	102.941	0.311861	-1.68103	2.43387e-11	5	40589082	40591437	THAUMATIN-LIKE PROTEIN 1
Zm00001d041594	354.755	113.224	0.319161	-1.64764	2.63507e-11	3	129061337	129065180	Membrane magnesium transporter
Zm00001d001852	109.595	20.9426	0.191091	-2.38767	2.79386e-11	2	1946284	1947096	Gibberellin-regulated protein 2
Zm00001d025622	49.3971	3.46603	0.0701666	-3.83307	3.24104e-11	10	124263585	124264328	DUF593-containing protein 2
Zm00001d016947	40.8649	1.70563	0.0417383	-4.58249	3.41412e-11	5	180911410	180911748	-
Zm00001d018445	263.509	47.9991	0.182154	-2.45677	3.52971e-11	5	220941468	220946307	phosphate transporter3
Zm00001d048158	699.425	251.729	0.359908	-1.4743	3.74401e-11	9	151101990	151104280	40S ribosomal protein S3a-2
Zm00001d005685	125.41	26.8009	0.213707	-2.2263	3.9846e-11	2	183315360	183316496	RING-H2 finger protein ATL46
Zm00001d044459	992.736	372.988	0.375717	-1.41228	4.57107e-11	3	228697874	228702288	Cytochrome c oxidase polypeptide Vb
Zm00001d039993	924.547	141.067	0.152579	-2.71237	4.61727e-11	3	22154104	22154574	uncharacterized protein[Source:UniProtKB/TrEMBL;Acc:B6SUS4]
Zm00001d039064	489.715	169.822	0.346776	-1.52792	4.6299e-11	6	169464744	169465894	DUF3143 family protein
Zm00001d003202	42.1181	2.09813	0.0498154	-4.32726	4.88063e-11	2	35512929	35515267	Ribosomal protein L10 family protein
Zm00001d052799	1316.75	505.505	0.383902	-1.38119	5.22276e-11	4	201308914	201309837	PHI-1
Zm00001d025982	525.436	184.989	0.352068	-1.50608	5.74202e-11	10	135288740	135290102	FRIGIDA interacting protein 2
Zm00001d048293	166.651	29.6543	0.177942	-2.49052	5.74973e-11	9	154011332	154012566	Mitochondrial substrate carrier family protein
Zm00001d014762	142.835	33.4498	0.234185	-2.09428	6.5033e-11	5	61966310	61967872	Protein SHI RELATED SEQUENCE 1
Zm00001d043544	151.097	37.0373	0.245122	-2.02843	8.45453e-11	3	203516952	203538454	UDP-glycosyltransferase 88A1
Zm00001d028391	2644.63	1062.35	0.401701	-1.31581	8.52309e-11	1	33115669	33118053	Subtilisin-like protease SBT1.6
Zm00001d031092	1201.64	465.443	0.387341	-1.36832	8.64861e-11	1	176869959	176875893	Nuclear transcription factor Y subunit A-10
Zm00001d017491	113.085	23.2673	0.20575	-2.28103	8.70615e-11	5	197432144	197434405	-
Zm00001d022076	121.599	26.6429	0.219105	-2.19031	9.04759e-11	7	169604389	169605129	-
Zm00001d037941	56.0657	5.48392	0.0978124	-3.35384	9.47645e-11	6	142909977	142911255	Ethylene-responsive transcription factor RAP2-3
Zm00001d052372	84.5577	9.89063	0.116969	-3.0958	9.49028e-11	4	188398086	188400838	Protein LURP-one-related 8
Zm00001d050091	330.661	108.118	0.326976	-1.61274	1.0534e-10	4	65307872	65310883	Putative RING zinc finger domain superfamilyprotein%3B Ubiquitin-protein ligase/ zinc ion bindingprotein
Zm00001d020460	1078.44	417.128	0.386788	-1.37039	1.07309e-10	7	116166449	116167561	Zinc-finger homeodomain protein 8
Zm00001d020930	1169.75	454.818	0.388818	-1.36283	1.10111e-10	7	136911485	136911832	complex I subunit
Zm00001d016934	144.411	34.9334	0.241903	-2.0475	1.12416e-10	5	180382947	180384955	Galactose mutarotase-like superfamily protein
Zm00001d047182	294.221	93.4094	0.31748	-1.65526	1.161e-10	9	121102734	121104079	Myb transcription factor MYB30%3B Putative MYB DNA-binding domain superfamily protein
Zm00001d023664	115.936	24.7868	0.213798	-2.22568	1.18713e-10	10	14448534	14451513	ABA-responsive protein
Zm00001d018749	321.472	105.193	0.327223	-1.61165	1.28063e-10	7	4084558	4086428	Formin-like protein 18
Zm00001d016561	54.15	5.12768	0.094694	-3.40058	1.28254e-10	5	167601437	167601760	chaperone protein dnaJ-related
Zm00001d029594	1083.22	420.182	0.387902	-1.36624	1.33658e-10	1	78239819	78241044	allene oxide cyclase1
Zm00001d005293	2808.75	1138.54	0.405355	-1.30274	1.34604e-10	2	168005838	168007927	cyclin11
Zm00001d003840	315.808	102.974	0.326064	-1.61677	1.3918e-10	2	61892174	61893274	-
Zm00001d028957	442.222	154.974	0.350445	-1.51274	1.43653e-10	1	52860772	52861856	F-box protein
Zm00001d049464	329.768	108.714	0.329667	-1.60092	1.47058e-10	4	31325915	31327059	B-box type zinc finger family protein
Zm00001d040148	322.714	90.0627	0.279079	-1.84125	1.51095e-10	3	29230164	29233762	basic helix-loop-helix (bHLH) DNA-bindingsuperfamily protein
Zm00001d002782	472.609	167.949	0.355366	-1.49262	1.60993e-10	2	22573347	22574486	FRIGIDA interacting protein 2
Zm00001d027355	201.446	57.6129	0.285997	-1.80593	1.72963e-10	1	3573479	3575207	RHOMBOID-like protein 3
Zm00001d020074	78.2188	12.2987	0.157235	-2.66901	1.87224e-10	7	90403737	90404138	-
Zm00001d033637	134.948	32.0603	0.237575	-2.07354	1.9692e-10	1	269339444	269340280	GNS1/SUR4 membrane protein family
Zm00001d038585	330.635	110.591	0.33448	-1.58001	1.97358e-10	6	160539493	160540155	Putative AP2/EREBP transcription factor superfamilyprotein
Zm00001d016719	192.912	54.598	0.283021	-1.82102	1.97821e-10	5	174012992	174014281	U-box domain-containing protein 29
Zm00001d013551	638.017	179.576	0.281459	-1.829	1.99812e-10	5	14090858	14091355	glycine-rich protein
Zm00001d013326	167.926	24.6287	0.146664	-2.76942	2.1192e-10	5	8693104	8693826	-
Zm00001d006387	44.6577	3.09628	0.0693337	-3.8503	2.16956e-10	2	206364249	206367453	Homogentisate phytyltransferase 1 chloroplastic
Zm00001d034501	166.902	44.5041	0.266647	-1.90699	2.2056e-10	1	294730026	294731510	AAA-ATPase ASD mitochondrial
Zm00001d040040	4963.51	2069.32	0.416906	-1.26221	2.61436e-10	3	24347329	24350219	Heavy metal transport/detoxification superfamilyprotein
Zm00001d007091	79.5095	13.0671	0.164347	-2.60518	2.62826e-10	2	222100778	222102412	Cis-zeatin O-glucosyltransferase 1
Zm00001d043018	349.692	118.734	0.339538	-1.55836	2.75412e-10	3	186599557	186600219	PRA1 family protein B4
Zm00001d008715	1519.04	614.099	0.404269	-1.30661	2.86522e-10	8	17616001	17619880	Putative leucine-rich repeat receptor proteinkinase family protein
Zm00001d021850	386.048	134.339	0.347985	-1.5229	2.99422e-10	7	164513895	164520130	Cupredoxin superfamily protein
Zm00001d041332	55.1254	5.89263	0.106895	-3.22573	3.01554e-10	3	112492977	112493612	Zinc finger protein 7
Zm00001d043586	70.3255	7.93021	0.112764	-3.14862	3.11098e-10	3	204438188	204438472	-
Zm00001d032155	202.076	59.1889	0.292904	-1.7715	3.50553e-10	1	214591041	214592387	CBL-interacting serine/threonine-protein kinase 15
Zm00001d035322	135.246	33.2756	0.246039	-2.02304	3.69815e-10	6	21261630	21262670	Expressed protein; protein
Zm00001d002618	60.8282	7.49758	0.123258	-3.02024	3.8324e-10	2	16960148	16960816	Dehydration-responsive element-binding protein 1D
Zm00001d017537	3288.93	1381.36	0.420002	-1.25153	4.35042e-10	5	198956550	198960993	-
Zm00001d014317	151.414	39.6343	0.261762	-1.93367	4.56134e-10	5	40685899	40686909	-
Zm00001d004929	1498.54	610.535	0.40742	-1.29541	4.8129e-10	2	149268089	149270752	Leucine-rich repeat receptor-like protein kinasePXC1
Zm00001d033468	452.964	165.449	0.365258	-1.45301	4.89134e-10	1	263520019	263524584	Lactoylglutathione lyase / glyoxalase I familyprotein
Zm00001d044953	410.499	146.957	0.357997	-1.48198	5.04336e-10	9	8154859	8155761	-
Zm00001d043706	247.74	68.1639	0.275143	-1.86175	5.14863e-10	3	207941097	207942500	DNA binding protein
Zm00001d023343	131.145	32.3496	0.246671	-2.01934	5.32926e-10	10	3824749	3825745	phospholipid transfer protein homolog1
Zm00001d018177	604.405	230.155	0.380796	-1.39291	5.68829e-10	5	215858946	215860240	-
Zm00001d038269	1386.48	565.036	0.407532	-1.29502	5.76606e-10	6	152840908	152842890	UPF0503 protein chloroplastic
Zm00001d052628	548.624	206.781	0.376908	-1.40772	5.80351e-10	4	195247667	195249106	Glycosyltransferase 6
Zm00001d041537	275.858	91.0096	0.329915	-1.59983	5.97648e-10	3	126166316	126167305	Transcription termination factor MTERF15mitochondrial
Zm00001d024913	122.577	29.1939	0.238169	-2.06994	5.98737e-10	10	94657224	94657835	pectin methylesterase inhibitor 1
Zm00001d030090	381.702	135.523	0.355049	-1.49391	6.2359e-10	1	104849146	104852816	NAD(P)-binding Rossmann-fold superfamily protein
Zm00001d001946	765.211	299.993	0.392039	-1.35093	6.2984e-10	2	3397867	3402119	-
Zm00001d017684	459.63	169.188	0.368097	-1.44184	6.47663e-10	5	204181533	204182126	DUF740 family protein
Zm00001d039384	190.362	55.6796	0.292494	-1.77352	6.49346e-10	3	3087368	3088918	Cytochrome P450 710A1
Zm00001d025554	30.406	0.683949	0.0224939	-5.47432	6.917e-10	10	122304180	122309564	Aspartic proteinase nepenthesin-2
Zm00001d012883	182.103	52.8634	0.290293	-1.78442	7.24033e-10	5	1584315	1587019	big embryo1
Zm00001d020251	66.1963	9.69716	0.146491	-2.77112	7.43958e-10	7	102313104	102313781	-
Zm00001d039685	205.563	62.3638	0.30338	-1.7208	7.53139e-10	3	11843728	11847491	Probable galactinol--sucrose galactosyltransferase5
Zm00001d006439	2529.78	1069.43	0.422738	-1.24216	8.67623e-10	2	208238550	208242017	ATP synthase3
Zm00001d051887	73.1693	11.9764	0.163681	-2.61104	9.55217e-10	4	173753463	173755348	Calmodulin-binding receptor-like cytoplasmic kinase2
Zm00001d003830	127.673	18.1802	0.142396	-2.81202	9.59792e-10	2	61203599	61204879	Arogenate dehydratase/prephenate dehydratase 6chloroplastic
Zm00001d039303	40.5296	2.78709	0.0687668	-3.86214	1.03694e-09	3	1394245	1395354	Thioesterase superfamily protein
Zm00001d049000	3435.35	1468	0.427321	-1.22661	1.0554e-09	4	12135060	12136322	Putative homeobox DNA-binding domain superfamilyprotein
Zm00001d011842	1287.37	493.387	0.383251	-1.38364	1.06804e-09	8	162540520	162541875	Eukaryotic aspartyl protease family protein
Zm00001d009475	249.573	82.0934	0.328935	-1.60413	1.09026e-09	8	66261505	66262884	DUF1639 family protein
Zm00001d052227	393.763	96.3694	0.244739	-2.03068	1.11806e-09	4	183819885	183822900	trehalose-6-phosphate phosphatase4
Zm00001d007840	653.179	256.081	0.392053	-1.35088	1.18063e-09	2	240624534	240627667	AP2-like ethylene-responsive transcription factorANT
Zm00001d037429	353.162	108.446	0.307072	-1.70335	1.27697e-09	6	125227720	125231316	Thioredoxin reductase
Zm00001d000458	682.215	268.644	0.393783	-1.34453	1.31147e-09	B73V4_ctg119	9942	10808	Transcription repressor OFP7
Zm00001d033054	615.725	240.715	0.390946	-1.35496	1.33823e-09	1	248749513	248754550	Protein FATTY ACID EXPORT 5
Zm00001d018081	1647.63	692.654	0.420394	-1.25019	1.36527e-09	5	213912954	213913979	AP2 domain-containing protein
Zm00001d021816	69.0771	6.17289	0.0893623	-3.48419	1.39492e-09	7	163561655	163562155	-
Zm00001d005919	277.125	93.9497	0.339015	-1.56058	1.40851e-09	2	192761281	192762454	Transcription factor bHLH51
Zm00001d043937	96.6081	20.4922	0.212117	-2.23707	1.47014e-09	3	214207527	214211612	WUSCHEL related homeobox 9b
Zm00001d044874	790.262	319.682	0.404527	-1.30569	1.71155e-09	9	6096248	6097444	23.6 kDa heat shock protein mitochondrial
Zm00001d025556	44.0171	3.78949	0.0860913	-3.53799	1.71808e-09	10	122310872	122313235	Luminal-binding protein 2
Zm00001d046574	996.432	412.451	0.413928	-1.27255	1.85864e-09	9	96556993	96557319	-
Zm00001d041258	222.043	64.9552	0.292534	-1.77332	1.88062e-09	3	108744749	108745942	-
Zm00001d009626	807.006	328.061	0.406516	-1.29862	1.89276e-09	8	73804434	73806809	protein phosphatase homolog9
Zm00001d033496	38.0087	2.39382	0.0629809	-3.98894	1.94249e-09	1	264462071	264463236	nicotianamine synthase 3
Zm00001d028118	135.573	35.9007	0.264808	-1.91698	2.09299e-09	1	23362248	23363688	-
Zm00001d035609	162.827	25.0012	0.153544	-2.70327	2.2473e-09	6	36618623	36619219	ZFP16-1
Zm00001d013615	234.406	77.3488	0.329978	-1.59956	2.2623e-09	5	15493285	15495021	Expressed protein; protein
Zm00001d003718	294.28	102.968	0.349897	-1.515	2.31511e-09	2	56318537	56320007	-
Zm00001d042541	15303.8	5258.48	0.343605	-1.54118	2.76154e-09	3	171421717	171425401	lipoxygenase2
Zm00001d013809	1142.99	459.884	0.40235	-1.31348	2.80763e-09	5	21121347	21127522	Protein DETOXIFICATION 40
Zm00001d026271	398.468	149.953	0.376323	-1.40996	2.89296e-09	10	142611393	142612061	Putative AP2/EREBP transcription factor superfamilyprotein
Zm00001d047573	361.757	132.983	0.367602	-1.44379	2.91762e-09	9	135979484	135980791	F-box protein
Zm00001d020840	50.6851	5.85367	0.115491	-3.11415	2.98982e-09	7	134445122	134445928	Fasciclin-like arabinogalactan protein 8
Zm00001d046188	338.589	123.311	0.364191	-1.45723	3.03598e-09	9	70766239	70767030	AT5g56980/MHM17_10
Zm00001d030701	374.663	139.777	0.373074	-1.42247	3.54026e-09	1	154400174	154406420	Probable ribose-5-phosphate isomerase 2
Zm00001d003709	212.223	69.045	0.325342	-1.61997	3.6246e-09	2	55723782	55724426	Cell wall / vacuolar inhibitor of fructosidase 2
Zm00001d031431	268.265	93.4655	0.348408	-1.52115	3.85635e-09	1	189876139	189876501	complex I subunit
Zm00001d024379	749.687	307.289	0.40989	-1.28669	3.86405e-09	10	68164948	68165808	Xyloglucan endotransglucosylase/hydrolase protein2
Zm00001d013817	226.149	75.258	0.33278	-1.58736	3.91585e-09	5	21324434	21328244	Protein FATTY ACID EXPORT 5
Zm00001d012415	694.014	282.742	0.4074	-1.29548	4.17259e-09	8	174152244	174153551	Putative aspartic protease family protein
Zm00001d008573	140.342	35.7786	0.254939	-1.97177	4.48151e-09	8	13343616	13344233	Calmodulin protein 2%2C touch-induced
Zm00001d007835	3759.48	1672.25	0.44481	-1.16874	4.48843e-09	2	240560575	240564186	FRIGIDA-like protein 4a
Zm00001d021285	1475.04	636.071	0.431222	-1.2135	5.29538e-09	7	147853086	147854863	Protein SHI RELATED SEQUENCE 1
Zm00001d040597	39.2795	3.05231	0.0777073	-3.68581	5.50968e-09	3	52325138	52326913	Protein SRG1
Zm00001d020310	315.87	100.724	0.31888	-1.64892	5.67492e-09	7	105502431	105509410	-
Zm00001d003743	52.889	6.84334	0.12939	-2.9502	5.76748e-09	2	57065505	57066452	VQ motif family protein
Zm00001d022075	694.942	286.521	0.412295	-1.27825	5.87242e-09	7	169511917	169513877	cytochrome P-450 17
Zm00001d041604	283.169	99.8652	0.35267	-1.50361	5.99012e-09	3	129456939	129457397	bZIP transcription factor 53
Zm00001d014961	967.303	409.353	0.42319	-1.24062	6.05668e-09	5	70342381	70345801	Tetratricopeptide repeat (TPR)-like superfamilyprotein
Zm00001d048438	98.5031	23.0203	0.233701	-2.09727	6.1365e-09	9	156333273	156333726	EPIDERMAL PATTERNING FACTOR-like protein 4
Zm00001d020774	139.366	39.2437	0.281587	-1.82835	6.52998e-09	7	132034507	132035328	Zinc-finger homeodomain protein 2
Zm00001d036610	310.092	113.396	0.365686	-1.45132	6.70532e-09	6	94241463	94242644	OSJNBa0058K23.8 protein; protein
Zm00001d045354	1248.92	524.718	0.420137	-1.25107	6.91059e-09	9	19436350	19439284	CDT1-like protein a chloroplastic
Zm00001d039994	11946.9	5420.23	0.453695	-1.14021	7.38864e-09	3	22276219	22281890	Alpha-xylosidase 1
Zm00001d034109	438.669	172.232	0.392625	-1.34878	7.83213e-09	1	284176337	284179392	Probable protein phosphatase 2C 48
Zm00001d008730	95.0124	21.8759	0.230243	-2.11877	8.00614e-09	8	17971184	17971786	seed gene 3
Zm00001d035486	445.058	174.907	0.392998	-1.34741	8.2151e-09	6	28935061	28936266	-
Zm00001d015338	283.517	102.45	0.361356	-1.46851	8.50872e-09	5	85119954	85121228	OSJNBa0058K23.8 protein; protein
Zm00001d003287	53.2124	7.20074	0.135321	-2.88554	8.51285e-09	2	38811050	38812608	nitrate transport4
Zm00001d005681	131.791	37.1064	0.281555	-1.82851	9.94694e-09	2	183180787	183181551	RNA ligase/cyclic nucleotide phosphodiesterasefamily protein
Zm00001d018107	2967.82	1340.84	0.451794	-1.14626	1.06854e-08	5	214474686	214475630	Protein EXORDIUM
Zm00001d021613	2401.44	1076.57	0.448301	-1.15746	1.07561e-08	7	158092346	158095496	Ankyrin repeat family protein
Zm00001d006196	331.876	125.524	0.378224	-1.40269	1.08852e-08	2	201279600	201279866	30S ribosomal protein S31
Zm00001d052855	14636.3	6703	0.457973	-1.12667	1.1007e-08	4	202671658	202675792	HSP protein%3B Putative heat shock protein 90family protein
Zm00001d010971	597.716	244.177	0.408518	-1.29153	1.1079e-08	8	135478420	135486619	Receptor-like kinase LIP2
Zm00001d040178	645.495	269.05	0.416812	-1.26253	1.18272e-08	3	30685394	30692365	RER1A protein
Zm00001d031893	1519.28	670.752	0.441494	-1.17953	1.26401e-08	1	205617823	205620362	hydroxycinnamoyltransferase12
Zm00001d041568	5053.84	2118.8	0.419247	-1.25413	1.27708e-08	3	127512197	127514125	60S ribosomal protein L2
Zm00001d023565	471.05	185.804	0.394446	-1.3421	1.28899e-08	10	10313565	10314782	Transcription factor TCP8
Zm00001d051885	5816.66	2515.37	0.432443	-1.20942	1.30531e-08	4	173507581	173513457	ATG8-interacting protein 1
Zm00001d019750	209.991	71.4677	0.340337	-1.55497	1.33428e-08	7	56217746	56218720	Calcium-dependent lipid-binding (CaLB domain)family protein
Zm00001d043971	2241.48	1010.16	0.450667	-1.14987	1.3698e-08	3	215389431	215393301	Iron-sulfur cluster assembly protein 1
Zm00001d038445	59.5494	9.59841	0.161184	-2.63322	1.42507e-08	6	157396216	157403388	Glutaredoxin family protein
Zm00001d051837	89.6382	20.5701	0.229479	-2.12356	1.43661e-08	4	171679681	171683198	Sucrose synthase
Zm00001d013638	138.401	40.5539	0.293017	-1.77094	1.43897e-08	5	15984477	15986207	Cation/calcium exchanger 2
Zm00001d000055	1339.85	589.168	0.439726	-1.18532	1.44151e-08	B73V4_ctg10	94253	97609	bri1-like receptor kinase2
Zm00001d039318	877.092	377.26	0.430126	-1.21717	1.44528e-08	3	1628530	1630150	Probable membrane-associated kinase regulator 2
Zm00001d030759	541.674	221.734	0.40935	-1.28859	1.45623e-08	1	158390476	158392548	Lectin-like receptor kinase 7
Zm00001d044434	991.829	429.192	0.432728	-1.20847	1.46987e-08	3	227914572	227919577	Probable inactive receptor kinase
Zm00001d051784	40.2305	3.78949	0.0941944	-3.40821	1.51661e-08	4	169663621	169664982	-
Zm00001d020723	171.688	54.857	0.319516	-1.64604	1.5397e-08	7	130167190	130167630	-
Zm00001d032434	170.109	54.1518	0.318336	-1.65138	1.54221e-08	1	226324846	226325424	Mitochondrial import inner membrane translocasesubunit TIM23-3
Zm00001d036439	219.184	75.7109	0.345422	-1.53357	1.54776e-08	6	88560354	88561488	Arogenate dehydrogenase isoform 2
Zm00001d049824	203.66	68.9458	0.338534	-1.56263	1.55641e-08	4	46625882	46630722	neighbor of tga1
Zm00001d016669	852.125	367.227	0.430954	-1.21439	1.58368e-08	5	172001367	172002773	-
Zm00001d020004	1094.59	477.774	0.436488	-1.19598	1.60018e-08	7	85031197	85035323	plastid phosphate/phosphoenolpyruvatetranslocator2
Zm00001d030945	189.115	46.1534	0.244049	-2.03476	1.63146e-08	1	168549311	168550507	RING-H2 finger protein ATL65
Zm00001d034221	693.693	293.143	0.422583	-1.24269	1.63608e-08	1	287023471	287024778	Formin-like protein 18
Zm00001d005029	900.19	389.132	0.432277	-1.20997	1.64063e-08	2	154743078	154746493	Protein SCARECROW
Zm00001d010116	509.019	207.595	0.407833	-1.29395	1.69783e-08	8	99888781	99890778	UPF0503 protein chloroplastic
Zm00001d017287	242.319	64.2787	0.265265	-1.91449	1.69857e-08	5	191750113	191750625	-
Zm00001d025514	265.745	97.056	0.365222	-1.45315	1.75669e-08	10	120969085	120970263	Trihelix transcription factor ASIL2
Zm00001d031437	3036.14	1385.97	0.456491	-1.13134	1.79587e-08	1	190179856	190183037	pangloss1
Zm00001d013325	419.983	168.015	0.400051	-1.32174	1.84903e-08	5	8686466	8687585	GLABRA2 expression modulator
Zm00001d035713	370.241	145.016	0.391679	-1.35226	1.94032e-08	6	42066918	42068999	WAT1-related protein
Zm00001d021686	550.194	227.802	0.414038	-1.27216	1.94088e-08	7	160061159	160065756	Receptor-like serine-threonine protein kinase
Zm00001d053586	377.54	148.521	0.393392	-1.34596	1.97416e-08	4	235421742	235423271	Putative cytochrome P450 superfamily protein
Zm00001d021711	997.85	324.23	0.324928	-1.62181	2.02111e-08	7	160981292	160983627	-
Zm00001d038105	256.243	92.939	0.362699	-1.46316	2.07022e-08	6	148054774	148060314	Glycosyltransferase family 61 protein
Zm00001d019477	42.1323	4.45145	0.105654	-3.24258	2.1537e-08	7	35911836	35914971	Homeobox-leucine zipper protein HDG7
Zm00001d033374	197.047	66.9711	0.339874	-1.55693	2.18804e-08	1	260971128	260971563	Ubiquitin-conjugating enzyme 15
Zm00001d028413	90.8864	21.4973	0.236529	-2.07991	2.25304e-08	1	34109298	34111567	LOB domain-containing protein 31
Zm00001d052605	168.848	54.6817	0.323852	-1.62659	2.29242e-08	4	194504909	194506069	Transcription repressor OFP13
Zm00001d008681	88.0334	20.7329	0.235512	-2.08613	2.3808e-08	8	16986395	16986763	Ultraviolet-B-repressible protein
Zm00001d027585	400.69	159.966	0.399226	-1.32472	2.43457e-08	1	8485866	8489268	Cyclin-dependent kinase inhibitor 5
Zm00001d034356	540.049	225.075	0.416768	-1.26268	2.61231e-08	1	290470998	290471672	glutathione transferase5
Zm00001d025333	57.0123	9.24294	0.162122	-2.62485	2.79047e-08	10	114461652	114462911	Arogenate dehydratase/prephenate dehydratase 6chloroplastic
Zm00001d041536	1868.95	852.671	0.456231	-1.13216	2.80721e-08	3	126130758	126132890	GRAS domain family50
Zm00001d012241	103.57	27.1124	0.261778	-1.93358	2.96816e-08	8	170787855	170788898	Receptor-like kinase-like
Zm00001d001843	170.428	55.8548	0.327732	-1.60941	3.10463e-08	2	1710917	1712421	Thioredoxin X chloroplastic
Zm00001d033902	201.804	70.1731	0.347729	-1.52397	3.14078e-08	1	278099004	278099615	CAP (Cysteine-rich secretory proteins Antigen 5 andPathogenesis-related 1 protein) superfamily protein
Zm00001d006207	280.656	105.657	0.376465	-1.40941	3.2483e-08	2	201786822	201788703	RNA recognition motif 2 family protein
Zm00001d002088	370.856	148.013	0.399111	-1.32514	3.27899e-08	2	5784528	5785115	DNA-binding WRKY
Zm00001d031866	1001.22	443.693	0.443152	-1.17413	3.3356e-08	1	204668605	204670641	Putative kinase-like protein TMKL1
Zm00001d042274	60.4827	10.7131	0.177126	-2.49715	3.42572e-08	3	158531434	158534266	Sec14p-like phosphatidylinositol transfer familyprotein
Zm00001d034642	41.1676	4.48423	0.108926	-3.19858	3.61907e-08	1	298700432	298700869	Zinc finger protein ZAT11
Zm00001d020748	82.3327	18.8417	0.228849	-2.12753	3.75032e-08	7	131101945	131106713	Polyadenylate-binding protein RBP47B
Zm00001d017147	1082.91	339.652	0.313648	-1.67278	3.85205e-08	5	187053602	187054914	-
Zm00001d044635	80.4533	18.2311	0.226604	-2.14175	3.90578e-08	3	233750694	233751206	-
Zm00001d017612	170.723	56.7181	0.332224	-1.58977	3.90742e-08	5	201595446	201596045	brassinosteroid-responsive RING-H2
Zm00001d008843	54.1708	8.61492	0.159032	-2.65261	3.98801e-08	8	22462215	22462577	Grx_A2-glutaredoxin subgroup III
Zm00001d039910	3864.86	1808.82	0.468019	-1.09536	4.00393e-08	3	19165400	19166920	Protein ASPARTIC PROTEASE IN GUARD CELL 1
Zm00001d048073	266.374	100.747	0.378216	-1.40272	4.35316e-08	9	149386295	149389525	Heat shock 70 kDa protein 8
Zm00001d013611	35.7954	3.0878	0.0862623	-3.53513	4.4031e-08	5	15352512	15353735	-
Zm00001d045055	91.2202	22.5653	0.247372	-2.01525	4.56537e-08	9	11218973	11220493	Anthocyanidin 3-O-glucosyltransferase
Zm00001d048291	6646.6	3148.8	0.473746	-1.07782	4.75577e-08	9	153995278	153999021	Multiple organellar RNA editing factor 8chloroplastic/mitochondrial
Zm00001d048707	1420.3	649.673	0.457419	-1.12841	4.86298e-08	4	3787419	3789065	benzoxazinone synthesis8
Zm00001d018211	405.721	147.276	0.362997	-1.46197	4.96799e-08	5	216633702	216636170	1-aminocyclopropane-1-carboxylate oxidase35
Zm00001d039017	261.665	98.7577	0.377421	-1.40575	5.01646e-08	6	168767482	168771320	WUSCHEL related homeobox 9c
Zm00001d028799	121.943	35.6285	0.292175	-1.7751	5.0641e-08	1	46732004	46733203	-
Zm00001d048407	558.726	238.074	0.426102	-1.23073	5.11896e-08	9	155701484	155702161	L-ornithine N5-acetyltransferase NATA1
Zm00001d041345	423.165	174.667	0.412763	-1.27661	5.12043e-08	3	113725965	113728247	Cyclin-D5-1
Zm00001d020470	272.43	104.107	0.382143	-1.38782	5.205e-08	7	116925169	116926434	DUF868 family protein
Zm00001d046621	61.4345	11.277	0.183562	-2.44566	5.24402e-08	9	99138564	99141663	Floral homeotic protein APETALA 2
Zm00001d024376	127.324	38.0771	0.299058	-1.7415	5.26718e-08	10	67963922	67964857	Putative WRKY DNA-binding domain superfamilyprotein%3B WRKY25-superfamily of TFs having WRKY and zincfinger domains
Zm00001d042288	1153.93	521.812	0.452203	-1.14496	5.43743e-08	3	159141395	159142793	NAC domain-containing protein 68
Zm00001d007845	82.9994	19.462	0.234484	-2.09244	5.44321e-08	2	240825166	240826893	Formin-like protein 18
Zm00001d044691	75.0414	16.424	0.218866	-2.19188	5.53746e-08	3	234992683	234993820	Methyltransferase-related protein
Zm00001d047159	133.343	40.9846	0.307362	-1.70199	5.58092e-08	9	120344747	120345127	Cyclin-dependent protein kinase inhibitor SMR1
Zm00001d047149	176.436	60.0051	0.340096	-1.55599	5.63636e-08	9	120108014	120109480	Pentatricopeptide repeat-containing protein
Zm00001d020763	172.64	58.1988	0.337112	-1.5687	5.65692e-08	7	131556875	131558045	DNA binding protein
Zm00001d047042	2382.34	1110.64	0.466198	-1.10098	5.73026e-08	9	116427744	116431320	AT-hook motif nuclear-localized protein 13
Zm00001d041780	2148.7	998.777	0.464828	-1.10523	5.82917e-08	3	137588464	137590201	Zinc-finger homeodomain protein 4
Zm00001d014612	541.678	230.991	0.426437	-1.2296	5.83447e-08	5	55322500	55323693	RING/U-box superfamily protein
Zm00001d040130	846.273	376.827	0.445278	-1.16722	5.84456e-08	3	28711131	28713722	fasciated ear3
Zm00001d049043	3132.23	1473.89	0.470557	-1.08756	5.96618e-08	4	13725385	13728436	Multiple organellar RNA editing factor 1mitochondrial
Zm00001d013858	143.152	45.1764	0.315583	-1.66391	6.04858e-08	5	22863385	22865079	Probable receptor-like protein kinase
Zm00001d015354	162.166	53.9321	0.332573	-1.58826	6.25878e-08	5	85946140	85946524	Auxin-responsive protein SAUR71
Zm00001d040422	1405.48	646.239	0.4598	-1.12092	6.35612e-08	3	42672281	42680006	Carbohydrate transporter/ sugar porter/ transporter
Zm00001d011710	105.802	29.1704	0.275708	-1.85879	6.36106e-08	8	159460166	159461104	Cytidine deaminase 1
Zm00001d051598	198.264	70.3766	0.354964	-1.49426	6.40034e-08	4	164063973	164065253	Plant-specific domain TIGR01570 family protein
Zm00001d032298	288.232	112.598	0.390653	-1.35604	6.47634e-08	1	220971335	220973749	trehalose-6-phosphate phosphatase1
Zm00001d006650	94.4216	16.195	0.171518	-2.54356	6.58516e-08	2	213435367	213435501	-
Zm00001d037632	138.701	43.742	0.315368	-1.66489	6.76772e-08	6	132468546	132468905	-
Zm00001d007027	75.3925	16.7282	0.221881	-2.17214	6.77434e-08	2	220378885	220379460	Ubiquitin-protein ligase CIP8
Zm00001d039428	195.185	32.8997	0.168557	-2.56869	6.93682e-08	3	3991577	3992224	DNA-binding WRKY
Zm00001d042540	7420.81	3549.87	0.478367	-1.06381	7.40314e-08	3	171277704	171281453	Linoleate 9S-lipoxygenase 1
Zm00001d025467	42.1235	5.15468	0.122371	-3.03067	7.67211e-08	10	119825127	119826659	-
Zm00001d052234	121.626	36.3804	0.299116	-1.74122	8.05935e-08	4	184184459	184186027	-
Zm00001d015421	673.759	297.921	0.442177	-1.17731	8.14656e-08	5	89376383	89379344	Basic leucine zipper 9
Zm00001d014758	65.8705	13.3632	0.202871	-2.30137	8.30001e-08	5	61807671	61809017	Bifunctional inhibitor/lipid-transfer protein/seedstorage 2S albumin superfamily protein
Zm00001d002512	107.053	30.2777	0.282829	-1.822	8.67016e-08	2	14429314	14430177	OSJNBb0016D16.16 protein; protein
Zm00001d015181	559.701	243.692	0.435397	-1.19959	8.86526e-08	5	78505628	78509691	alpha/beta-Hydrolases superfamily protein
Zm00001d049270	539.418	233.316	0.432533	-1.20912	9.09701e-08	4	23889240	23899918	Fructose-2%2C6-bisphosphatase
Zm00001d041514	623.605	258.394	0.414356	-1.27106	9.10826e-08	3	125122808	125126410	-
Zm00001d031898	2070.54	975.863	0.471308	-1.08526	9.49826e-08	1	205925213	205930258	NAC domain containing protein 71
Zm00001d002035	35.785	3.39853	0.0949708	-3.39637	9.54266e-08	2	4821035	4823880	Endonuclease 2
Zm00001d011938	40.5563	4.80268	0.11842	-3.07801	9.69318e-08	8	164854178	164855277	-
Zm00001d041672	7502.66	3284.55	0.437784	-1.19171	9.80851e-08	3	132881408	132881963	Histone H3.2
Zm00001d033256	96.9131	26.0876	0.269186	-1.89333	9.88633e-08	1	256169812	256171143	Patatin-like protein 6
Zm00001d042980	28.8274	1.70987	0.0593142	-4.07548	1.00331e-07	3	185751888	185756266	jasmonate-regulated gene 21
Zm00001d031278	732.202	327.983	0.44794	-1.15862	1.00605e-07	1	184859499	184860221	Dof zinc finger protein DOF1.6
Zm00001d030028	2731.9	1302.95	0.476941	-1.06812	1.01623e-07	1	100650752	100652869	myc transcription factor7
Zm00001d006211	148.246	48.7069	0.328555	-1.60579	1.04453e-07	2	201912795	201914678	Protein STAY-GREEN 1 chloroplastic
Zm00001d023669	203.365	73.9142	0.363456	-1.46015	1.06552e-07	10	14594105	14596141	Putative NAC domain transcription factorsuperfamily protein
Zm00001d029855	1392.44	648.157	0.465482	-1.1032	1.07643e-07	1	90443929	90445866	Scarecrow-like protein 6
Zm00001d042108	699.705	312.093	0.446036	-1.16477	1.08967e-07	3	150865319	150865897	Probable calcium-binding protein CML36
Zm00001d044202	278.127	110.024	0.39559	-1.33792	1.19843e-07	3	221800239	221803684	alpha/beta-Hydrolases superfamily protein
Zm00001d040032	23.4367	0.683949	0.0291828	-5.09874	1.20272e-07	3	23643662	23643868	-
Zm00001d019216	599.227	264.393	0.441224	-1.18042	1.23297e-07	7	22130022	22130944	Ethylene-responsive transcription factor ERF118
Zm00001d038793	92.7969	24.6356	0.265479	-1.91333	1.28012e-07	6	164489575	164491362	IQ-domain 25
Zm00001d000247	2842.42	1363.03	0.479532	-1.0603	1.33891e-07	B73V4_ctg123	9585	17517	Homeobox-leucine zipper protein MERISTEM L1
Zm00001d009687	36.4182	3.78023	0.103801	-3.26811	1.33978e-07	8	75918222	75919097	Plant basic secretory protein (BSP) family protein
Zm00001d040734	438.03	187.624	0.428337	-1.22318	1.44082e-07	3	60728812	60733163	Golgi apparatus membrane protein-like proteinECHIDNA
Zm00001d015213	2159.78	1029.61	0.476718	-1.06879	1.49195e-07	5	79757206	79759176	leucine-rich repeat/extensin 2
Zm00001d028240	238.171	91.5921	0.384564	-1.3787	1.49958e-07	1	27695825	27697683	50S ribosomal protein L15 chloroplastic
Zm00001d025783	18.3809	0	0	-Inf	1.56382e-07	10	129514824	129515670	High affinity nitrate transporter 2.7
Zm00001d005177	213.789	80.5523	0.376785	-1.40819	1.60574e-07	2	162446822	162447442	maternal effect embryo arrest 60
Zm00001d012173	517.54	227.338	0.439265	-1.18684	1.61539e-07	8	169516096	169525048	Fructokinase-1
Zm00001d038933	272.1	108.25	0.397832	-1.32977	1.61565e-07	6	167242937	167243527	Ribosomal protein L7/L12 oligomerisation;Ribosomalprotein L7/L12 C-terminal/adaptor protein ClpS-like
Zm00001d034373	820.691	375.054	0.456998	-1.12974	1.6423e-07	1	291111822	291114965	-
Zm00001d024532	946.464	437.041	0.461762	-1.11478	1.64288e-07	10	76729754	76734531	KANADI-like transcription factor FEATHERED%3BPutative MYB DNA-binding domain superfamily protein
Zm00001d018417	292.637	117.944	0.403038	-1.31101	1.64758e-07	5	220368808	220372049	-
Zm00001d052523	365.862	153.675	0.420035	-1.25142	1.7543e-07	4	192071709	192075928	Protein kinase superfamily protein
Zm00001d010529	335.087	96.1851	0.287046	-1.80065	1.8362e-07	8	119419987	119423027	Probable mediator of RNA polymerase IItranscription subunit 37c
Zm00001d048740	72.5431	16.7382	0.230735	-2.11569	1.84839e-07	4	4792533	4793732	Leucine-rich repeat (LRR) family protein
Zm00001d027619	302.79	123.785	0.408815	-1.29048	1.88787e-07	1	9119707	9122688	beta amylase2
Zm00001d019043	79.1914	19.5025	0.246271	-2.02168	1.90671e-07	7	14047585	14048931	Receptor-like kinase-like
Zm00001d029495	334.571	73.5649	0.219878	-2.18522	1.91353e-07	1	73080404	73081606	-
Zm00001d022211	22.7977	0.693205	0.0304068	-5.03946	1.92706e-07	7	172910370	172911336	-
Zm00001d047916	177.349	63.9967	0.360851	-1.47052	2.0553e-07	9	145292692	145294439	IRK-interacting protein
Zm00001d039455	704.052	321.014	0.455952	-1.13305	2.08227e-07	3	4833807	4837335	PRA1 family protein F2
Zm00001d040795	432.674	187.647	0.433692	-1.20526	2.09875e-07	3	66300601	66309143	Chaperone DnaJ-domain superfamily protein
Zm00001d041782	102.927	29.7965	0.28949	-1.78841	2.1426e-07	3	137921659	137922555	Plant-specific domain TIGR01627 family protein
Zm00001d040356	331.958	138.488	0.417185	-1.26124	2.16087e-07	3	39647289	39648626	geranylgeranyl hydrogenase2
Zm00001d039325	350.039	147.074	0.420163	-1.25098	2.22195e-07	3	1945996	1950106	Putative inactive receptor-like protein kinase
Zm00001d031561	521.948	231.849	0.444199	-1.17072	2.22586e-07	1	194339694	194342403	Transcription factor bHLH62
Zm00001d027341	131.77	42.984	0.326205	-1.61615	2.26807e-07	1	3289535	3291106	AAA-ATPase
Zm00001d032973	112.791	34.2892	0.304008	-1.71782	2.28406e-07	1	245143521	245150786	Glycerol-3-phosphate acyltransferase 5
Zm00001d002673	167.222	59.3443	0.354884	-1.49458	2.31412e-07	2	18907323	18909618	Lysine histidine transporter-like 7
Zm00001d034035	790.908	341.605	0.431915	-1.21118	2.315e-07	1	281760570	281764626	glutathione transporter1
Zm00001d049804	200.486	75.1904	0.37504	-1.41488	2.35901e-07	4	45379191	45380959	NAD-dependent epimerase/dehydratase family protein
Zm00001d005315	332.923	139.208	0.418138	-1.25795	2.44139e-07	2	169380169	169381164	Calcium-dependent lipid-binding (CaLB domain)family protein
Zm00001d008495	329.697	138.123	0.418939	-1.25519	2.52596e-07	8	10370364	10374096	Glycosyltransferase family 61 protein
Zm00001d002353	633.822	288.811	0.455666	-1.13395	2.52989e-07	2	10743536	10746206	Orf protein
Zm00001d014938	1245.5	590.887	0.474418	-1.07577	2.5303e-07	5	69105228	69108023	Trihelix transcription factor GTL2
Zm00001d047068	166.645	58.9152	0.353536	-1.50007	2.54082e-07	9	117142956	117144113	Putative RING zinc finger domain superfamilyprotein
Zm00001d025572	17.7354	0	0	-Inf	2.66872e-07	10	122641857	122645133	Sugar transport protein 5
Zm00001d042554	146.661	50.0003	0.340924	-1.55248	2.67863e-07	3	171649264	171650446	-
Zm00001d027365	168.514	60.5384	0.359249	-1.47694	2.72216e-07	1	3799515	3801185	ARM repeat superfamily protein
Zm00001d033989	815.527	378.476	0.464088	-1.10753	2.8169e-07	1	280531584	280533830	HXXXD-type acyl-transferase family protein
Zm00001d018908	151.092	47.8032	0.316385	-1.66025	2.92807e-07	7	8978200	8978709	-
Zm00001d032295	548.275	247.453	0.451329	-1.14775	2.94054e-07	1	220776886	220777674	DRE-binding protein 1
Zm00001d018388	1156.33	548.989	0.474769	-1.0747	2.94429e-07	5	219784860	219785621	Alginate regulatory protein AlgP
Zm00001d034413	146.638	50.4788	0.344241	-1.53851	3.0967e-07	1	292247305	292249329	Globulin-2
Zm00001d034524	236.906	93.4723	0.394554	-1.34171	3.21949e-07	1	295621567	295632863	Elongation factor P
Zm00001d037735	116.545	36.6934	0.314845	-1.66729	3.33618e-07	6	135623653	135625596	B-box zinc finger protein 22
Zm00001d023785	236.297	93.5679	0.395976	-1.33652	3.50043e-07	10	20081571	20083484	Expressed protein; protein
Zm00001d006540	117.828	37.4823	0.318111	-1.6524	3.51538e-07	2	210704728	210705781	Oxygen-evolving enhancer protein 3-1
Zm00001d041719	3306.06	1629.29	0.49282	-1.02087	3.53991e-07	3	134955964	134966224	Heat shock protein 90-6 mitochondrial
Zm00001d012709	1370.63	660.492	0.481889	-1.05323	3.6433e-07	8	179050887	179052423	Interactor of constitutive active ROPs 1
Zm00001d032948	1671.73	664.266	0.397353	-1.33151	3.73173e-07	1	244409830	244413837	3-ketoacyl-CoA synthase
Zm00001d051460	66.1831	15.0758	0.227789	-2.13423	3.86596e-07	4	159428591	159429253	Putative RING zinc finger domain superfamilyprotein%3B RING zinc finger protein-like
Zm00001d027593	279.079	106.775	0.382596	-1.38611	3.9643e-07	1	8596506	8599611	proteasome component3
Zm00001d044065	497.679	223.658	0.449402	-1.15392	3.99935e-07	3	218260054	218261481	DELLA protein RGA
Zm00001d041866	245.217	83.5979	0.340914	-1.55252	4.02784e-07	3	141608609	141609859	Transcription factor TCP8
Zm00001d051416	357.333	137.858	0.385797	-1.37409	4.2392e-07	4	157609029	157610057	Heterodimeric geranylgeranyl pyrophosphate synthasesmall subunit chloroplastic
Zm00001d031434	286.346	101.021	0.352794	-1.5031	4.50274e-07	1	190080839	190081984	DNA-damage-repair/toleration protein DRT100
Zm00001d012539	480.491	215.499	0.448497	-1.15683	4.63685e-07	8	176387457	176388488	Protein RETICULATA-RELATED 3 chloroplastic
Zm00001d044099	140.979	48.7061	0.345486	-1.5333	4.69339e-07	3	219075378	219082694	carbonic anhydrase1
Zm00001d006667	1496.46	728.552	0.48685	-1.03845	4.98168e-07	2	213889759	213895829	Succinyl-CoA ligase alpha-chain 2
Zm00001d011928	1305.02	633.815	0.485674	-1.04194	5.03478e-07	8	164790898	164792481	ARM repeat superfamily protein
Zm00001d003052	39.5892	5.48586	0.138569	-2.85132	5.10697e-07	2	30534378	30537200	NAC domain-containing protein 21/22
Zm00001d005752	272.384	112.623	0.413471	-1.27414	5.14973e-07	2	186198238	186199503	DUF868 family protein
Zm00001d050394	98.8338	29.4152	0.297622	-1.74845	5.27521e-07	4	85655816	85658613	Putative HLH DNA-binding domain superfamily protein
Zm00001d005609	55.736	11.3075	0.202876	-2.30133	5.41918e-07	2	180648852	180649904	protein phosphatase homolog7
Zm00001d011915	94.0801	27.4895	0.292192	-1.77501	5.45106e-07	8	164431996	164432511	Nuclear transcription factor Y subunit B-4
Zm00001d025930	191.641	73.2862	0.382415	-1.38679	5.48384e-07	10	133977640	133978998	myb domain protein 17
Zm00001d044702	131.128	44.6464	0.340478	-1.55437	5.86898e-07	3	235284277	235286828	Protein SMAX1-LIKE 3
Zm00001d030303	1600.34	673.618	0.420921	-1.24838	6.02417e-07	1	121005848	121008389	THAUMATIN-LIKE PROTEIN 1
Zm00001d003538	118.475	38.8344	0.327785	-1.60918	6.11689e-07	2	47329222	47329644	-
Zm00001d048504	69.041	16.7957	0.243271	-2.03936	6.22995e-07	9	157468392	157470909	-
Zm00001d039116	110.226	34.9685	0.317244	-1.65633	6.2525e-07	6	170344563	170350619	AMP-dependent synthetase and ligase family protein
Zm00001d025091	70.6156	17.4075	0.246511	-2.02028	6.40608e-07	10	103411035	103413359	-
Zm00001d052326	42.1312	6.51332	0.154596	-2.69342	6.70433e-07	4	187130986	187132071	Double-stranded RNA-binding protein 1
Zm00001d034198	371.803	164.367	0.442081	-1.17762	6.8061e-07	1	286411877	286413004	Protein PHLOEM PROTEIN 2-LIKE A10
Zm00001d042660	272.709	114.089	0.418356	-1.2572	6.85506e-07	3	175804463	175806077	-
Zm00001d007400	72.8512	18.4886	0.253786	-1.97832	6.87179e-07	2	230846790	230848177	Type III polyketide synthase B
Zm00001d008883	44.0359	7.2208	0.163975	-2.60845	6.92737e-07	8	23813842	23815357	Glyoxylate reductase
Zm00001d052661	359.596	112.929	0.314043	-1.67096	7.0454e-07	4	196255307	196256122	-
Zm00001d032873	1073.12	521.549	0.486011	-1.04094	7.08463e-07	1	241076121	241077989	Metal ion binding protein
Zm00001d047499	152.985	55.5599	0.363173	-1.46127	7.48583e-07	9	132750078	132750482	Expressed protein; protein
Zm00001d033522	2180.31	1089.83	0.499851	-1.00043	7.51184e-07	1	265502802	265506169	GDSL esterase/lipase
Zm00001d008552	64.2888	15.1043	0.234945	-2.08961	7.69993e-07	8	12747800	12748989	DUF1639 family protein
Zm00001d031325	97.2255	29.5586	0.304022	-1.71775	8.01674e-07	1	186052724	186053956	25.3 kDa heat shock protein chloroplastic
Zm00001d027859	43.7127	7.23931	0.165611	-2.59413	8.03448e-07	1	15500226	15501662	DNA binding protein
Zm00001d034494	186.209	72.2091	0.387785	-1.36667	8.22675e-07	1	294631847	294635424	Actin cross-linking protein
Zm00001d040508	2634.89	1057.27	0.401256	-1.3174	8.26424e-07	3	47519975	47520226	Tubulin beta-2 chain
Zm00001d007187	190.982	74.5154	0.39017	-1.35782	8.41427e-07	2	224120990	224123245	hydroxyproline-rich glycoprotein family protein
Zm00001d027548	1598.82	795.521	0.497567	-1.00704	8.4737e-07	1	8046302	8047417	sterol methyl transferase2
Zm00001d037688	400.073	179.905	0.449681	-1.15303	8.8068e-07	6	134047638	134049666	IQ-domain 25
Zm00001d050422	36.4294	4.78918	0.131465	-2.92725	8.82408e-07	4	87191790	87193196	Putative CBL-interacting protein kinase familyprotein
Zm00001d009530	157.389	53.9464	0.342758	-1.54474	8.94307e-07	8	69092687	69093751	ARM repeat superfamily protein
Zm00001d038840	1161.44	569.322	0.490185	-1.0286	8.9962e-07	6	165624432	165627829	voltage-dependent anion channel protein2
Zm00001d011076	498.561	230.391	0.462113	-1.11368	9.08859e-07	8	138160358	138161521	Putative RING zinc finger domain superfamilyprotein
Zm00001d024531	491.875	226.024	0.459516	-1.12181	9.1049e-07	10	76628321	76635128	Putative cellulose synthase-like family protein
Zm00001d028922	219.152	73.177	0.33391	-1.58247	9.14906e-07	1	51602498	51603012	-
Zm00001d012350	1484.85	737.228	0.4965	-1.01013	9.16161e-07	8	172835583	172837490	UPF0503 protein chloroplastic
Zm00001d049364	45.6305	3.13408	0.0686839	-3.86388	9.43484e-07	4	27940728	27941339	Ethylene-responsive transcription factor 4%3BPutative AP2/EREBP transcription factor superfamilyprotein
Zm00001d042490	1456.38	724.453	0.497435	-1.00742	9.57032e-07	3	169331424	169333982	Glycosyltransferase
Zm00001d041504	1351.72	671.775	0.496977	-1.00875	9.72084e-07	3	124540297	124543804	Hydroxyproline O-galactosyltransferase GALT2
Zm00001d013553	25.3507	1.7064	0.0673116	-3.893	1.01914e-06	5	14097778	14098149	-
Zm00001d003493	255.581	107.314	0.419885	-1.25193	1.02979e-06	2	46024387	46026629	ribosomal protein L32 homolog32
Zm00001d033475	88.6997	26.0649	0.293855	-1.76682	1.05063e-06	1	263687686	263689455	Cation/calcium exchanger 2
Zm00001d035306	232.803	96.1831	0.413152	-1.27526	1.06382e-06	6	20352132	20352782	-
Zm00001d020787	37.0695	5.13115	0.13842	-2.85288	1.10212e-06	7	132656569	132657594	Putative clathrin assembly protein
Zm00001d038913	86.1529	25.1338	0.291735	-1.77727	1.12186e-06	6	166868333	166868629	lipid transfer protein1
Zm00001d002316	1029.77	495.626	0.481296	-1.055	1.1228e-06	2	10157520	10164911	argonaute2a
Zm00001d053208	590.703	278.857	0.472077	-1.08291	1.13065e-06	4	220087908	220093065	SHI
Zm00001d035568	147.908	54.1202	0.365904	-1.45046	1.14665e-06	6	33981923	33982906	Probable membrane-associated kinase regulator 4
Zm00001d045405	399.143	181.707	0.455242	-1.13529	1.18401e-06	9	20784489	20787683	Coiled-coil domain-containing protein 97 isoform 1
Zm00001d051456	1117.1	552.885	0.494927	-1.01471	1.18899e-06	4	159322444	159323547	Growth-regulating factor
Zm00001d042365	99.4744	31.2346	0.313996	-1.67118	1.19856e-06	3	163306338	163307133	CRP7 - Cysteine-rich family protein precursorexpressed
Zm00001d040681	538.86	191.25	0.354917	-1.49445	1.21489e-06	3	57632523	57633509	alpha/beta-Hydrolases superfamily protein
Zm00001d008756	262.28	111.817	0.426328	-1.22997	1.22516e-06	8	19076001	19077332	HXXXD-type acyl-transferase family protein
Zm00001d029164	232.453	80.4838	0.346237	-1.53017	1.22799e-06	1	60874573	60876557	Beta-amylase
Zm00001d048669	199.558	79.7281	0.399524	-1.32365	1.24225e-06	4	3057594	3060877	Auxin-induced beta-glucosidase%3B Putative O-Glycosyl hydrolase superfamily protein
Zm00001d035553	31.3582	3.43903	0.109669	-3.18877	1.24322e-06	6	32910876	32913020	ABC transporter G family member 6
Zm00001d009495	380.058	171.479	0.451192	-1.14819	1.29311e-06	8	67221503	67222084	Ribosomal protein L7/L12 oligomerisation;Ribosomalprotein L7/L12 C-terminal/adaptor protein ClpS-like
Zm00001d017077	84.8958	24.6395	0.290232	-1.78472	1.31037e-06	5	184494219	184496209	red aleurone1
Zm00001d007327	135.899	48.8735	0.359631	-1.47541	1.31326e-06	2	228624430	228625353	Plant-specific domain TIGR01627 family protein
Zm00001d002687	403.239	183.796	0.455798	-1.13353	1.31584e-06	2	19283194	19284804	Cytochrome P450 86A7
Zm00001d034588	571.061	270.45	0.473592	-1.07828	1.34705e-06	1	297243182	297244057	Protein CDI
Zm00001d016834	337.376	150.688	0.446646	-1.1628	1.44989e-06	5	177813977	177815819	NADPH-dependent pterin aldehyde reductase
Zm00001d018082	47.213	7.29755	0.154567	-2.6937	1.45978e-06	5	213921299	213923977	trehalose-6-phosphate phosphatase7
Zm00001d044725	34.2175	1.36867	0.0399991	-4.64389	1.46152e-06	9	470208	470864	-
Zm00001d052594	157.093	59.1214	0.376346	-1.40987	1.46934e-06	4	194213915	194214238	-
Zm00001d029628	259.711	111.051	0.427594	-1.22569	1.53681e-06	1	80600855	80601549	cystatin7
Zm00001d017947	291.694	128.051	0.43899	-1.18774	1.56614e-06	5	210665706	210667821	Microtubule motor
Zm00001d008809	18.0565	0.341974	0.0189392	-5.72248	1.57387e-06	8	21249236	21251762	Pyrophosphate--fructose 6-phosphate 1-phosphotransferase subunit alpha 2
Zm00001d028410	437.065	203.091	0.464671	-1.10572	1.61427e-06	1	33850280	33852910	Glucan endo-13-beta-glucosidase 10
Zm00001d039967	1194.15	596.939	0.499888	-1.00032	1.65104e-06	3	21008384	21010566	Probable leucine-rich repeat receptor-like proteinkinase
Zm00001d012333	64.9139	11.6549	0.179544	-2.47759	1.69529e-06	8	172624862	172626394	HXXXD-type acyl-transferase family protein
Zm00001d052639	80.1243	22.9585	0.286537	-1.80321	1.72917e-06	4	195500434	195501450	Putative RING zinc finger domain superfamilyprotein
Zm00001d052205	885.819	438.126	0.494599	-1.01567	1.74506e-06	4	183198594	183199541	Protein EXORDIUM
Zm00001d002970	100.118	26.0213	0.259905	-1.94394	1.76701e-06	2	28350907	28355040	silkless ears1
Zm00001d043273	202.134	61.4571	0.304042	-1.71766	1.84603e-06	3	193986847	193987695	SR protein related family member
Zm00001d045940	699.676	342.076	0.488906	-1.03237	1.95903e-06	9	48269478	48272851	-
Zm00001d022078	113.421	38.6901	0.341118	-1.55166	1.98737e-06	7	169614566	169616104	Eukaryotic aspartyl protease family protein
Zm00001d016948	25.6615	2.0611	0.0803189	-3.63812	2.01771e-06	5	180917051	180917386	-
Zm00001d051573	964.482	480.342	0.498031	-1.00569	2.02362e-06	4	163144095	163145435	Putative homeobox DNA-binding domain superfamilyprotein
Zm00001d002065	1213.34	593.34	0.489012	-1.03206	2.04229e-06	2	5233170	5237006	maize insect resistance3
Zm00001d020463	77.2942	21.9496	0.283975	-1.81617	2.04438e-06	7	116451759	116465310	Sugar transport protein 7
Zm00001d025566	26.9093	2.38533	0.0886434	-3.49584	2.05881e-06	10	122509798	122511588	-
Zm00001d002410	240.105	84.2613	0.350935	-1.51072	2.07351e-06	2	12121541	12122951	Probable xyloglucan endotransglucosylase/hydrolaseprotein 21
Zm00001d031463	2846.8	1353.65	0.475498	-1.07249	2.08541e-06	1	191081875	191084627	Protein CUP-SHAPED COTYLEDON 3
Zm00001d013743	66.2003	14.0773	0.212647	-2.23347	2.09547e-06	5	19054731	19055414	Zinc finger protein 1
Zm00001d012381	326.852	146.622	0.448588	-1.15654	2.09724e-06	8	173254406	173259963	-
Zm00001d022089	118.754	41.4116	0.348717	-1.51987	2.13385e-06	7	170007604	170007909	EGG APPARATUS-1 protein
Zm00001d051699	46.2387	8.88091	0.192067	-2.38032	2.14085e-06	4	167120083	167121336	Fasciclin-like arabinogalactan protein 2
Zm00001d021791	546.671	262.69	0.480527	-1.05731	2.14962e-06	7	163079834	163081321	Fiber expressed protein
Zm00001d005203	309.76	138.633	0.44755	-1.15988	2.20182e-06	2	163456179	163457054	Ethylene-responsive transcription factor ERF118
Zm00001d033234	158.975	57.7772	0.363437	-1.46022	2.24611e-06	1	255293638	255295053	Protein kinase PINOID
Zm00001d044783	94.0886	29.967	0.318497	-1.65065	2.25503e-06	9	2258325	2258849	-
Zm00001d038683	37.6882	5.82012	0.154428	-2.69499	2.25512e-06	6	162529258	162530154	Transcription factor TCP5
Zm00001d006834	542.516	260.753	0.480637	-1.05698	2.2654e-06	2	217589644	217595800	-
Zm00001d049161	38.6435	6.15631	0.15931	-2.65009	2.28948e-06	4	18471513	18478652	11-beta-hydroxysteroid dehydrogenase-like 5
Zm00001d051525	334.193	151.313	0.45277	-1.14315	2.36464e-06	4	161345010	161349694	Oligopeptide transporter 4
Zm00001d028311	749.109	369.849	0.493719	-1.01824	2.37668e-06	1	30090857	30092572	Antiporter/ drug transporter/ transporter
Zm00001d043420	64.2838	16.4217	0.255456	-1.96885	2.45751e-06	3	199110559	199113757	Basic leucine zipper 34
Zm00001d016697	48.4663	9.9859	0.206038	-2.27902	2.55057e-06	5	172838793	172839497	Germin-like protein subfamily 3 member 2
Zm00001d026173	355.384	163.161	0.459113	-1.12308	2.6167e-06	10	140305035	140306156	Zinc ion binding protein
Zm00001d028495	224.56	95.2049	0.423962	-1.23799	2.64315e-06	1	37166917	37168941	Putative dynamin-related protein 4A
Zm00001d009927	341.45	156.14	0.457285	-1.12883	2.64909e-06	8	89836959	89844830	oxidoreductase 2OG-Fe(II) oxygenase family protein
Zm00001d031673	60.8025	15.2235	0.250377	-1.99783	2.68103e-06	1	198259709	198260293	Ethylene-responsive transcription factor ERF112
Zm00001d036574	29.1542	2.39112	0.0820161	-3.60795	2.81977e-06	6	93296775	93297158	-
Zm00001d046998	66.1914	17.5842	0.265656	-1.91237	2.84531e-06	9	114745284	114746117	Protein LIGHT-DEPENDENT SHORT HYPOCOTYLS 5
Zm00001d006493	133.674	46.8358	0.350373	-1.51304	2.85253e-06	2	209822231	209825657	Protein DETOXIFICATION 40
Zm00001d032120	237.566	94.5344	0.397929	-1.32942	2.86115e-06	1	213778926	213779774	Tetraspanin-7
Zm00001d022327	44.0324	6.15708	0.139831	-2.83825	2.89246e-06	7	175527741	175528814	Probable carboxylesterase 18
Zm00001d041534	305.664	138.112	0.451842	-1.14611	2.90913e-06	3	126106707	126109981	Transmembrane amino acid transporter familyprotein
Zm00001d049375	334.179	125.367	0.37515	-1.41446	2.9502e-06	4	28145299	28147754	Zinc transporter 3
Zm00001d012353	402.259	188.155	0.467747	-1.0962	2.97542e-06	8	172918437	172918835	30S ribosomal protein S17 chloroplastic
Zm00001d053213	61.4853	3.08857	0.0502326	-4.31523	2.99375e-06	4	220420178	220420600	Chaperone protein dnaJ 11 chloroplastic
Zm00001d012282	76.0205	21.9561	0.288819	-1.79176	3.00982e-06	8	171844019	171844762	Transcription repressor OFP6
Zm00001d012605	182.766	74.3781	0.406958	-1.29705	3.04405e-06	8	177084651	177090378	MRP interacting1
Zm00001d034469	31.993	4.09173	0.127895	-2.96697	3.06456e-06	1	293920218	293920901	PRA1 family protein E
Zm00001d033966	397.158	185.881	0.468029	-1.09533	3.09485e-06	1	279837248	279838126	PRA1 family protein G2
Zm00001d036418	164.406	65.0622	0.395741	-1.33737	3.13452e-06	6	87645024	87646346	B-box zinc finger protein 20
Zm00001d009532	477.367	229.577	0.480924	-1.05612	3.17185e-06	8	69164642	69168927	IAA19-auxin-responsive Aux/IAA family member
Zm00001d020530	342.128	157.511	0.460386	-1.11908	3.17195e-06	7	121046188	121056362	hydroxycinnamoyltransferase11
Zm00001d035535	300.266	135.13	0.450034	-1.15189	3.17203e-06	6	31587838	31589288	WUSCHEL-related homeobox 3
Zm00001d001907	77.9414	23.0218	0.295373	-1.75939	3.33372e-06	2	2687734	2688264	Ethylene-responsive transcription factor 7
Zm00001d025343	132.723	32.5616	0.245336	-2.02717	3.34446e-06	10	114917651	114919660	Purple acid phosphatase 22
Zm00001d050389	28.5077	3.07777	0.107963	-3.21139	3.3602e-06	4	85370757	85371581	Transcription factor TCP18
Zm00001d009668	273.007	121.78	0.44607	-1.16466	3.51993e-06	8	75139891	75141593	GATA transcription factor 19
Zm00001d016599	986.606	399.66	0.405085	-1.3037	3.54088e-06	5	169218957	169221787	AT2G33510 (E=5e-065) | protein binding
Zm00001d039991	125.782	31.2867	0.248737	-2.00731	3.67229e-06	3	22050506	22051063	-
Zm00001d029913	25.9678	2.3861	0.091887	-3.444	3.71124e-06	1	93847218	93848525	Expansin-B4
Zm00001d016566	489.143	236.888	0.484292	-1.04605	3.75096e-06	5	167764968	167770596	Gamma carbonic anhydrase-like 2 mitochondrial
Zm00001d022531	398.277	129.015	0.323934	-1.62623	3.75848e-06	7	179480623	179481267	Triphosphate tunel metalloenzyme 3
Zm00001d018358	355.73	166.067	0.466836	-1.09901	4.00875e-06	5	219156200	219158425	Protein TIC 55 chloroplastic
Zm00001d013069	67.4689	18.5461	0.274883	-1.86311	4.05919e-06	5	4260910	4261590	Prenylated Rab receptor 2
Zm00001d022464	598.865	184.336	0.307809	-1.69989	4.1346e-06	7	178202555	178202923	Ultraviolet-B-repressible protein
Zm00001d051343	423.198	202.111	0.47758	-1.06619	4.13803e-06	4	155258558	155260752	Protein kinase superfamily protein
Zm00001d017941	254.349	112.918	0.443947	-1.17154	4.24479e-06	5	210498173	210500108	3-ketoacyl-CoA synthase 5
Zm00001d001877	585.308	288.726	0.49329	-1.01949	4.28309e-06	2	2221345	2224783	Phytosulfokine receptor 1
Zm00001d005737	90.8954	29.6069	0.325725	-1.61827	4.29975e-06	2	185422359	185423189	Wavy auricles in blades1
Zm00001d005923	157.761	62.7483	0.397743	-1.33009	4.34545e-06	2	192920444	192921478	AT-hook motif nuclear-localized protein 17
Zm00001d047939	20.2769	1.01319	0.0499678	-4.32286	4.37975e-06	9	145775149	145777864	Putative thaumatin domain family protein
Zm00001d027721	427.276	204.724	0.479137	-1.06149	4.47147e-06	1	12140948	12146615	high-affinity nickel-transport family protein
Zm00001d048176	59.2172	11.6734	0.197129	-2.34279	4.68216e-06	9	151547408	151550218	Vicilin-like seed storage protein
Zm00001d039313	458.661	221.935	0.483876	-1.04729	4.71917e-06	3	1469769	1470902	Transcription repressor OFP8
Zm00001d012991	294.917	134.835	0.457196	-1.12912	4.77622e-06	5	2857770	2867371	2-oxoglutarate-dependent dioxygenase familyprotein
Zm00001d010822	253.76	113.204	0.446106	-1.16454	4.92483e-06	8	128819168	128821322	Acid phosphatase/vanadium-dependent haloperoxidase-related protein
Zm00001d048189	34.2023	3.76673	0.110131	-3.18271	4.95273e-06	9	152042170	152045904	Sulfate transporter 1.2
Zm00001d002079	376.307	178.934	0.475501	-1.07248	4.98648e-06	2	5505054	5505812	Dehydration responsive element binding protein
Zm00001d026318	133.343	50.6187	0.379612	-1.3974	5.03129e-06	10	143503776	143504957	OSJNBa0058K23.8 protein; protein
Zm00001d051891	56.6909	13.9959	0.24688	-2.01812	5.08992e-06	4	173818577	173819660	Putative LOB domain-containing family protein
Zm00001d040158	74.1135	21.9426	0.296068	-1.756	5.36613e-06	3	29625662	29626648	Exonuclease family protein
Zm00001d028753	320.22	148.923	0.465066	-1.10449	5.69069e-06	1	45571871	45574484	Mitochondrial succinate-fumarate transporter 1
Zm00001d043741	43.0787	8.62341	0.200178	-2.32064	5.75886e-06	3	208812098	208813525	NPK1-related protein kinase-like protein
Zm00001d045496	273.035	124.295	0.455234	-1.13532	5.76216e-06	9	24457968	24459116	-
Zm00001d025275	67.1406	18.8583	0.280878	-1.83198	5.78352e-06	10	112168325	112188744	Putative homeodomain-like transcription factorsuperfamily protein
Zm00001d005351	396.865	190.508	0.480032	-1.0588	5.79765e-06	2	170643478	170644746	Arogenate dehydratase/prephenate dehydratase 6chloroplastic
Zm00001d032300	220.466	96.4634	0.437543	-1.1925	5.81299e-06	1	221083224	221085513	Major facilitator superfamily protein
Zm00001d008850	61.7539	16.4738	0.266765	-1.90636	5.85966e-06	8	22545576	22546424	Late embryogenesis abundant (LEA) hydroxyproline-rich glycoprotein family
Zm00001d042753	94.6976	31.7997	0.335803	-1.57431	5.88374e-06	3	178923376	178924152	Transcription repressor OFP13
Zm00001d006553	458.003	173.706	0.379268	-1.39871	6.01351e-06	2	210882336	210885962	BTB/POZ domain-containing protein
Zm00001d009674	201.504	71.9569	0.357099	-1.4856	6.13923e-06	8	75385981	75386700	Zinc-finger homeodomain protein 5
Zm00001d025208	561.266	279.871	0.498642	-1.00392	6.25695e-06	10	109171895	109178235	myosin heavy chain-related
Zm00001d024890	154.248	62.1264	0.402771	-1.31197	6.28114e-06	10	93052419	93060560	Probable carbohydrate esterase
Zm00001d002136	295.589	129.457	0.437965	-1.19111	6.42329e-06	2	6496902	6497840	Protein MIZU-KUSSEI 1
Zm00001d008819	61.4511	16.409	0.267025	-1.90495	6.55918e-06	8	21638683	21640727	IQ-domain 25
Zm00001d044690	37.3663	6.51833	0.174444	-2.51916	6.71339e-06	3	234987257	234989609	Amino-acid permease BAT1
Zm00001d021122	143.815	56.9412	0.395934	-1.33667	6.82731e-06	7	143280820	143283847	cobalt ion binding
Zm00001d043782	255.007	87.3915	0.342703	-1.54497	6.85468e-06	3	210069089	210070258	DNA-binding protein RAV1
Zm00001d014721	19.332	0	0	-Inf	6.87474e-06	5	60516177	60518071	Glycosyltransferase family 61 protein
Zm00001d025345	100.682	25.8293	0.256544	-1.96272	6.99946e-06	10	114978142	114978459	Protein LITTLE ZIPPER 3
Zm00001d015741	138.737	54.5008	0.392835	-1.348	7.3574e-06	5	115207560	115209367	TPR domain containing protein
Zm00001d018790	71.5801	21.3196	0.297843	-1.74737	7.36849e-06	7	5231194	5232560	Glyoxylate/hydroxypyruvate reductase HPR3
Zm00001d023560	526.994	232.457	0.4411	-1.18082	7.37077e-06	10	10218734	10222557	Putative calcium-dependent protein kinase familyprotein
Zm00001d029202	79.5137	25.0694	0.315284	-1.66528	7.56153e-06	1	62213773	62214369	Electron transporter
Zm00001d026182	166.924	69.4228	0.415896	-1.26571	7.64348e-06	10	140513369	140513983	Ethylene-responsive transcription factor ERF035
Zm00001d018781	532.374	265.863	0.499392	-1.00175	7.66426e-06	7	5083804	5085903	Seed maturation protein
Zm00001d042328	494.491	245.593	0.496657	-1.00968	7.70007e-06	3	161430816	161432463	F-box protein
Zm00001d027992	85.8314	28.0226	0.326484	-1.61492	7.8188e-06	1	19594960	19595493	-
Zm00001d030843	213.802	94.7989	0.443395	-1.17333	8.26309e-06	1	162767578	162769472	Probable E3 ubiquitin-protein ligase RHY1A
Zm00001d015126	59.2422	15.6988	0.264993	-1.91597	8.30734e-06	5	76603572	76603892	response to low sulfur 3
Zm00001d038167	332.575	157.725	0.474255	-1.07627	8.40118e-06	6	150267525	150271745	Lipase
Zm00001d013746	460.203	227.926	0.495272	-1.01371	8.4145e-06	5	19171913	19174748	-
Zm00001d016388	438.981	216.447	0.493066	-1.02015	8.65984e-06	5	160391254	160393228	Endoplasmic reticulum vesicle transporter protein
Zm00001d050969	382.316	186.249	0.487161	-1.03753	8.98568e-06	4	134223301	134224950	Elongation factor Tu
Zm00001d003852	141.585	56.602	0.399774	-1.32274	9.04978e-06	2	62770637	62772650	Inhibitor of apoptosis-like protein
Zm00001d050436	350.618	168.424	0.480364	-1.0578	9.09312e-06	4	88042697	88043923	DUF868 family protein
Zm00001d001766	774.456	386.35	0.498866	-1.00328	9.52493e-06	2	177013	177948	-
Zm00001d018467	24.3913	2.40886	0.0987591	-3.33994	9.83781e-06	5	221343988	221344533	homolog of Synechocystis YCF37
Zm00001d018984	331.288	158.652	0.478894	-1.06222	9.89744e-06	7	11870198	11870719	YlmG homolog protein 1-2 chloroplastic
Zm00001d007418	208.391	92.163	0.44226	-1.17703	1.01882e-05	2	231200750	231201963	-
Zm00001d017706	212.53	89.4803	0.421024	-1.24803	1.01893e-05	5	204700264	204702470	Pentatricopeptide repeat-containing protein
Zm00001d039735	115.597	43.6799	0.377862	-1.40407	1.02657e-05	3	13253265	13253804	-
Zm00001d026308	23.1191	2.0476	0.0885675	-3.49708	1.02726e-05	10	143309469	143309843	Auxin-responsive protein SAUR71
Zm00001d033391	328.759	157.339	0.478587	-1.06315	1.05039e-05	1	261539895	261541635	-
Zm00001d027875	602.719	282.875	0.469331	-1.09132	1.05198e-05	1	16140364	16141359	Mitochondrial substrate carrier family protein
Zm00001d032036	90.9235	31.1285	0.342359	-1.54642	1.07591e-05	1	210137790	210138853	Probable carboxylesterase 8
Zm00001d006195	34.517	5.86987	0.170057	-2.55591	1.08245e-05	2	201274832	201276496	Homeobox-leucine zipper protein ATHB-12
Zm00001d014224	248.049	114.431	0.461326	-1.11614	1.08751e-05	5	36951998	36952978	Mitochondrial carrier-like protein
Zm00001d006182	305.672	144.728	0.473475	-1.07864	1.09374e-05	2	200890503	200891555	aldolase like
Zm00001d045017	221.735	95.7685	0.431905	-1.21122	1.10915e-05	9	10328795	10329154	DUF1677 family protein
Zm00001d003499	56.0597	14.7894	0.263814	-1.92241	1.11518e-05	2	46118394	46119560	E3 ubiquitin-protein ligase ATL6
Zm00001d016593	286.943	134.797	0.46977	-1.08997	1.13587e-05	5	168904060	168904452	Grx_C8-glutaredoxin subgroup III
Zm00001d024903	42.4675	3.06156	0.0720919	-3.79402	1.14698e-05	10	93908317	93911235	heat shock protein 90 kDa
Zm00001d015064	335.401	135.066	0.402702	-1.31222	1.156e-05	5	73927017	73928549	Histone-lysine N-methyltransferase ATXR6
Zm00001d018150	28.5096	3.81726	0.133894	-2.90084	1.16048e-05	5	215559914	215560543	-
Zm00001d050241	832.636	410.26	0.492725	-1.02115	1.16732e-05	4	75536877	75538808	Polygalacturonase 1 beta-like protein 3
Zm00001d003311	161.851	60.1475	0.371622	-1.42809	1.18408e-05	2	39752127	39753847	Probable 2-oxoglutarate-dependent dioxygenase AOP1
Zm00001d019696	2336.54	1151.57	0.492851	-1.02078	1.1857e-05	7	51335278	51337377	cyclin10
Zm00001d020837	290.78	137.771	0.473798	-1.07765	1.19954e-05	7	134352325	134353122	Dof zinc finger protein DOF1.6
Zm00001d038875	338.584	163.361	0.482483	-1.05145	1.19992e-05	6	166212064	166214501	Polygalacturonase
Zm00001d042196	70.9754	21.2749	0.299751	-1.73817	1.21134e-05	3	155843175	155843714	Nuclear transcription factor Y subunit B-4
Zm00001d014840	286.676	58.5239	0.204147	-2.29232	1.28296e-05	5	65058244	65059104	Basic endochitinase 1
Zm00001d043474	289.156	136.356	0.471565	-1.08447	1.28484e-05	3	201316331	201317960	Probable WRKY transcription factor 69
Zm00001d033024	47.8225	11.3226	0.236762	-2.07849	1.29622e-05	1	247476007	247477503	Tyrosine decarboxylase 1
Zm00001d016379	27.2452	3.40855	0.125107	-2.99877	1.32879e-05	5	160175679	160176173	-
Zm00001d027353	726.602	334.216	0.459972	-1.12038	1.34136e-05	1	3495121	3497148	Retinol dehydrogenase 12
Zm00001d031199	196.345	86.7866	0.442011	-1.17785	1.42048e-05	1	181910734	181911738	EPIDERMAL PATTERNING FACTOR-like protein 2
Zm00001d051163	172.608	74.4159	0.431127	-1.21382	1.43632e-05	4	146793740	146798809	phenylalanine ammonia lyase5
Zm00001d036690	40.8602	8.65272	0.211764	-2.23947	1.51307e-05	6	97725849	97726826	OSJNBa0041A02.21 protein; protein
Zm00001d052208	65.5685	19.5727	0.298508	-1.74416	1.53318e-05	4	183237998	183239169	EPIDERMAL PATTERNING FACTOR-like protein 1
Zm00001d017510	63.3345	18.5148	0.292334	-1.77431	1.55156e-05	5	197996036	197996422	Cortical cell-delineating protein
Zm00001d030074	286.027	136.404	0.476891	-1.06827	1.59753e-05	1	103634381	103637965	fibrillin1
Zm00001d017984	254.072	119.006	0.468395	-1.0942	1.60797e-05	5	211370735	211372359	Probable galacturonosyltransferase-like 9
Zm00001d049224	158.377	67.3077	0.424983	-1.23452	1.61739e-05	4	21644046	21644989	CRP7 - Cysteine-rich family protein precursorexpressed
Zm00001d026307	477.783	180.857	0.378533	-1.40151	1.66592e-05	10	143304025	143307489	DAG protein
Zm00001d032306	41.4932	8.86394	0.213624	-2.22686	1.6802e-05	1	221455582	221459775	-
Zm00001d027646	355.425	175.11	0.492677	-1.02129	1.73479e-05	1	9986510	9996961	Core-2/I-branching beta-16-N-acetylglucosaminyltransferase family protein
Zm00001d003897	93.7409	33.5532	0.357935	-1.48223	1.73831e-05	2	65742713	65755466	RING finger protein
Zm00001d038164	131.727	27.0144	0.205079	-2.28575	1.74539e-05	6	150068990	150075970	methyl binding domain
Zm00001d047017	332.229	162.498	0.489113	-1.03176	1.76137e-05	9	115421894	115424005	Putative HLH DNA-binding domain superfamily protein
Zm00001d014843	31.6875	5.15391	0.162648	-2.62017	1.768e-05	5	65146662	65147468	NAC domain containing protein 36
Zm00001d036431	76.0441	24.345	0.320143	-1.64321	1.77335e-05	6	88165017	88165909	Ripening protein
Zm00001d008999	53.215	14.1073	0.265101	-1.91539	1.78771e-05	8	29415117	29416751	Thioesterase superfamily protein
Zm00001d004164	249.877	107.559	0.430449	-1.21609	1.82778e-05	2	88283079	88285403	-
Zm00001d048506	350.279	172.812	0.493357	-1.0193	1.84159e-05	9	157491128	157491721	Mitochondrial import inner membrane translocasesubunit TIM23-3
Zm00001d025872	26.9371	2.76356	0.102593	-3.28499	1.87215e-05	10	132198541	132199083	senescence regulator
Zm00001d024598	270.5	128.725	0.47588	-1.07133	1.91878e-05	10	79908936	79913706	Factor of DNA methylation 1
Zm00001d051223	81.7061	27.9248	0.341771	-1.5489	1.91919e-05	4	149062470	149063624	Putative GEM-like protein 8
Zm00001d017540	197.006	88.6631	0.450052	-1.15184	1.99309e-05	5	199061996	199063027	geranylgeranyl pyrophosphate synthase4
Zm00001d050831	35.1757	4.46071	0.126812	-2.97924	2.0665e-05	4	125301266	125301847	-
Zm00001d051789	90.2878	32.3095	0.35785	-1.48257	2.08591e-05	4	169867511	169874521	Microtubule motor%3B Putative dynein light chaintype 1 family protein
Zm00001d037680	39.2781	8.2795	0.210792	-2.24611	2.09928e-05	6	133844417	133848578	Vegetative storage protein 2
Zm00001d016493	210.317	96.1421	0.457129	-1.12933	2.13058e-05	5	164627846	164631311	RS21-C6 protein
Zm00001d014565	145.072	61.1159	0.421279	-1.24715	2.16673e-05	5	53599524	53600105	Ethylene-responsive transcription factor 7
Zm00001d017653	140.901	51.4053	0.364833	-1.45469	2.21578e-05	5	203227844	203228980	E3 ubiquitin-protein ligase ATL4
Zm00001d038469	215.993	99.6413	0.461318	-1.11617	2.27989e-05	6	157938345	157941059	EPIDERMAL PATTERNING FACTOR-like protein 6
Zm00001d013250	115.608	45.6245	0.394647	-1.34137	2.3425e-05	5	7116921	7125593	Glucan endo-1%2C3-beta-glucosidase 3
Zm00001d026563	43.4155	6.19835	0.142768	-2.80825	2.35754e-05	10	148154979	148155515	Ethylene-responsive transcription factor 7
Zm00001d023723	24.0787	2.75932	0.114596	-3.12537	2.37702e-05	10	17270057	17271457	DNAJ protein JJJ1 homolog
Zm00001d013099	31.0381	5.15391	0.166051	-2.5903	2.44663e-05	5	4703800	4704819	Probable carboxylesterase 15
Zm00001d046823	607.869	248.407	0.408653	-1.29105	2.5614e-05	9	107325990	107327852	Probable N-acetyltransferase HLS1
Zm00001d009247	100.727	38.0324	0.377577	-1.40516	2.58751e-05	8	47084311	47084655	Rapid alkalinization factor 1
Zm00001d027877	196.096	85.2279	0.434623	-1.20216	2.61406e-05	1	16284218	16285168	-
Zm00001d045091	79.821	27.4435	0.343814	-1.5403	2.66601e-05	9	12253405	12254706	Spermidine hydroxycinnamoyl transferase
Zm00001d039110	234.407	110.939	0.473274	-1.07925	2.71043e-05	6	170150152	170150670	Calmodulin
Zm00001d015638	226.784	107.163	0.472533	-1.08151	2.75573e-05	5	102525749	102528497	-
Zm00001d008974	185.615	83.9884	0.452487	-1.14405	2.8424e-05	8	27985490	27987794	Mitochondrial arginine transporter BAC2
Zm00001d040519	139.735	42.4703	0.303934	-1.71817	2.87205e-05	3	47878960	47880339	Germin-like protein subfamily 2 member 1
Zm00001d009952	317.318	157.159	0.495271	-1.01371	2.88394e-05	8	92079626	92080870	Leucine-rich repeat extensin-like protein 3
Zm00001d042646	29.783	4.83045	0.162188	-2.62426	2.88395e-05	3	175269648	175270724	Receptor-like kinase-like
Zm00001d013552	130.499	54.4199	0.417013	-1.26184	2.9542e-05	5	14092448	14092990	Expressed protein; protein
Zm00001d052194	302.159	79.0597	0.261649	-1.9343	3.01554e-05	4	182772609	182773786	23.6 kDa heat shock protein mitochondrial
Zm00001d017702	292.402	143.532	0.490874	-1.02658	3.03006e-05	5	204630766	204635304	Probable transcription factor KAN2
Zm00001d012304	22.488	2.38533	0.106071	-3.23689	3.18989e-05	8	172140280	172142915	Putative cytochrome P450 superfamily protein
Zm00001d003304	35.1549	6.53454	0.185879	-2.42757	3.20942e-05	2	39497247	39499853	Bowman-Birk type bran trypsin inhibitor
Zm00001d014617	25646.2	12130.5	0.472993	-1.08011	3.28865e-05	5	55870950	55872441	Xyloglucan endotransglucosylase/hydrolase protein14
Zm00001d018323	68.7398	22.2387	0.32352	-1.62807	3.30467e-05	5	218455888	218456508	CAP (Cysteine-rich secretory proteins Antigen 5 andPathogenesis-related 1 protein) superfamily protein
Zm00001d023799	17.4202	1.03094	0.0591806	-4.07873	3.33649e-05	10	22055520	22056952	-
Zm00001d041526	17.4115	1.03518	0.0594539	-4.07209	3.34095e-05	3	125967179	125969813	Pseudouridine synthase family protein
Zm00001d014748	26.6088	3.7675	0.141589	-2.82022	3.35605e-05	5	61273486	61274832	(Z)-3-hexen-1-ol acetyltransferase
Zm00001d043830	50.6832	13.7947	0.272175	-1.8774	3.3859e-05	3	211085375	211085992	DUF4228 domain protein
Zm00001d041574	21.2119	2.04413	0.0963672	-3.37531	3.44323e-05	3	127727027	127731169	Probable LRR receptor-like serine/threonine-proteinkinase
Zm00001d013175	23.4417	2.73155	0.116525	-3.10129	3.4906e-05	5	5935831	5936304	-
Zm00001d040014	47.5095	12.3257	0.259437	-1.94655	3.61448e-05	3	22985961	22987942	Nuclease PA3
Zm00001d025379	258.473	125.618	0.486001	-1.04097	3.74545e-05	10	116471862	116473196	Photoperiod responsive protein
Zm00001d037868	80.4474	28.4965	0.354225	-1.49726	3.84189e-05	6	140460105	140461421	Eukaryotic peptide chain release factor subunit 1-1
Zm00001d005993	147.918	64.4138	0.435469	-1.19936	3.88476e-05	2	194914879	194915718	Nuclear transcription factor Y subunit C-9
Zm00001d021544	290.453	144.608	0.497871	-1.00616	4.04287e-05	7	155503583	155504602	PHI-1
Zm00001d021840	110.249	44.3083	0.401892	-1.31512	4.12895e-05	7	164328316	164329388	Putative methyltransferase family protein
Zm00001d013625	112.771	45.6773	0.405046	-1.30384	4.15478e-05	5	15732403	15735219	LOB domain-containing protein 4
Zm00001d025221	17.7358	0.341974	0.0192816	-5.69663	4.24909e-05	10	109828651	109831426	Probable inactive leucine-rich repeat receptor-likeprotein kinase
Zm00001d022025	279.798	77.2601	0.276128	-1.85659	4.27466e-05	7	168232228	168232728	WPP domain-containing protein 2
Zm00001d043554	283.203	140.687	0.49677	-1.00935	4.29126e-05	3	203694830	203695444	Werner syndrome ATP-dependent helicase
Zm00001d023468	230.911	110.899	0.480269	-1.05809	4.33551e-05	10	6631686	6632327	NDR1/HIN1-like 1
Zm00001d038969	154.567	68.799	0.445107	-1.16778	4.41238e-05	6	167985167	167988002	Eukaryotic aspartyl protease family protein
Zm00001d024522	44.9713	7.79481	0.173328	-2.52842	4.63361e-05	10	75943680	75945921	Putative HLH DNA-binding domain superfamily protein
Zm00001d022480	135.553	58.4087	0.430891	-1.21461	4.64214e-05	7	178455391	178457655	Pentatricopeptide repeat-containing proteinmitochondrial
Zm00001d030328	2420.58	1141.05	0.471395	-1.08499	4.64658e-05	1	122695681	122697988	stearoyl-acyl-carrier-protein desaturase4
Zm00001d005208	218.559	104.481	0.478047	-1.06478	4.74069e-05	2	163612209	163613834	NAC domain-containing protein 2
Zm00001d010795	114.024	46.5397	0.408158	-1.2928	4.75182e-05	8	128032677	128035296	IQ-domain 25
Zm00001d021360	46.2298	10.0044	0.216406	-2.20819	4.78403e-05	7	149842280	149844889	CDGSH iron-sulfur domain-containing protein NEET
Zm00001d045589	135.898	58.4644	0.430209	-1.21689	4.92754e-05	9	27423699	27425201	Scarecrow-like protein 6
Zm00001d032035	237.509	115.386	0.485818	-1.04151	4.97854e-05	1	210088187	210090275	cytochrome P450 family 706 subfamily A polypeptide5
Zm00001d046652	120.663	50.4353	0.417985	-1.25848	5.03167e-05	9	100613423	100616851	F11F12.5 protein
Zm00001d021843	42.7579	10.6421	0.248891	-2.00641	5.14679e-05	7	164343316	164343884	Low-molecular-weight cysteine-rich protein LCR70[Source:UniProtKB/TrEMBL;Acc:B6SMX5]
Zm00001d024004	387.391	158.146	0.408232	-1.29254	5.16481e-05	10	35858507	35864183	-
Zm00001d009936	100.087	39.7752	0.397408	-1.33131	5.21371e-05	8	90588929	90590148	Basic endochitinase A
Zm00001d017275	415.528	141.159	0.339709	-1.55763	5.23365e-05	5	191467430	191471500	phenylalanine ammonia lyase9
Zm00001d011878	187.224	87.6871	0.468354	-1.09433	5.26647e-05	8	163837344	163840432	Regulatory protein NPR5
Zm00001d052979	30.3988	5.44767	0.179207	-2.4803	5.33974e-05	4	207070948	207072073	transferases;folic acid binding
Zm00001d018244	68.4072	22.9628	0.335678	-1.57485	5.3813e-05	5	217276464	217276919	-
Zm00001d029427	60.8113	19.2535	0.316611	-1.65922	5.40518e-05	1	70117826	70118962	-
Zm00001d044253	60.8037	19.1613	0.315134	-1.66596	5.44126e-05	3	223073135	223075832	IQ domain-containing protein IQM5
Zm00001d012420	4764.34	2156.63	0.452661	-1.1435	5.53887e-05	8	174179964	174183186	Heat shock 70 kDa protein
Zm00001d045785	41.7971	10.2581	0.245425	-2.02664	5.55439e-05	9	39079819	39081294	Leucine-rich repeat receptor-likeserine/threonine/tyrosine-protein kinase SOBIR1
Zm00001d040803	561.541	232.474	0.413993	-1.27232	5.58488e-05	3	66922907	66923248	Protein RALF-like 33
Zm00001d010676	515.893	120.691	0.233946	-2.09575	5.59197e-05	8	123949136	123949753	Ethylene-responsive transcription factor 12
Zm00001d009087	32.0048	6.15437	0.192295	-2.37861	5.74044e-05	8	35609375	35610052	RESPONSE TO ABA AND SALT 1
Zm00001d022037	144.773	64.1833	0.443336	-1.17353	5.86158e-05	7	168395883	168396878	Whole genome shotgun sequence of line PN40024scaffold_113.assembly12x (Fragment)
Zm00001d043973	50.0698	8.19619	0.163695	-2.61091	5.87959e-05	3	215427508	215428164	-
Zm00001d017784	1089.39	459.733	0.42201	-1.24465	5.89754e-05	5	206700640	206701893	Zinc-finger homeodomain protein 5
Zm00001d018209	105.797	39.7504	0.375724	-1.41226	5.94515e-05	5	216610165	216612671	Tyrosine specific protein phosphatase familyprotein
Zm00001d052883	160.261	66.9127	0.417522	-1.26008	6.00044e-05	4	203324761	203327583	Zinc finger protein WIP2
Zm00001d020675	105.781	42.8941	0.4055	-1.30223	6.09193e-05	7	127687171	127689494	-
Zm00001d041578	495.069	241.851	0.488521	-1.03351	6.16004e-05	3	128055991	128056665	Expressed protein; protein
Zm00001d037180	85.8247	32.1498	0.374599	-1.41658	6.1852e-05	6	114877169	114878146	Gibberellin receptor GID1L2
Zm00001d013834	260.726	130.097	0.49898	-1.00295	6.22021e-05	5	21906414	21908151	AAA-ATPase
Zm00001d009243	1993.52	972.819	0.487991	-1.03507	6.33082e-05	8	46518330	46532634	ABC transporter C family member 4
Zm00001d036653	39.9099	9.53014	0.238791	-2.06618	6.41364e-05	6	96507512	96508991	Protein UNUSUAL FLORAL ORGANS
Zm00001d023955	63.6608	20.9646	0.329317	-1.60245	6.49212e-05	10	31669358	31673544	Zea mays MADS1
Zm00001d040112	34.2092	7.28405	0.212927	-2.23157	6.55241e-05	3	27973901	27974206	-
Zm00001d023620	209.658	101.542	0.484321	-1.04597	6.57695e-05	10	12470679	12471620	-
Zm00001d021129	30.3995	4.46071	0.146736	-2.7687	6.61588e-05	7	143419272	143421737	Alpha-(14)-fucosyltransferase
Zm00001d036169	159	72.4491	0.455656	-1.13398	6.99471e-05	6	75660189	75660743	-
Zm00001d021976	81.7261	28.6106	0.35008	-1.51424	7.00943e-05	7	167423523	167429150	BTB/POZ domain-containing protein
Zm00001d019712	249.901	124.815	0.49946	-1.00156	7.01043e-05	7	53178504	53179541	Sucrose responsive element binding protein
Zm00001d032433	62.703	20.6558	0.329422	-1.60199	7.01679e-05	1	226319440	226320621	-
Zm00001d012686	47.8302	13.3516	0.279147	-1.8409	7.30891e-05	8	178642508	178644235	-
Zm00001d018827	215.387	98.7853	0.458641	-1.12456	7.34358e-05	7	6587108	6587917	Glutaredoxin family protein
Zm00001d045535	739.263	252.771	0.341922	-1.54826	7.44304e-05	9	25793085	25793801	-
Zm00001d053859	79.815	29.4472	0.368943	-1.43853	7.51915e-05	4	242396086	242396676	Ethylene-responsive transcription factor 3%3BPutative AP2/EREBP transcription factor superfamilyprotein
Zm00001d026635	613.538	269.515	0.43928	-1.18679	7.66914e-05	10	149245574	149250456	Allantoinase
Zm00001d034569	58.2895	18.5434	0.318125	-1.65233	7.72891e-05	1	296489820	296491595	Cytokinin-O-glucosyltransferase 2
Zm00001d013646	84.8833	32.1247	0.378458	-1.4018	7.77631e-05	5	16124142	16125803	Ankyrin repeat family protein
Zm00001d014757	120.689	51.7021	0.42839	-1.223	8.03376e-05	5	61803047	61803691	pectin methylesterase inhibitor 1
Zm00001d034705	36.111	8.20622	0.22725	-2.13765	8.38802e-05	1	300345623	300345976	uncharacterized protein[Source:UniProtKB/TrEMBL;Acc:B4FS10]
Zm00001d015025	171.982	81.3168	0.472821	-1.08063	8.65802e-05	5	72691877	72694189	AMP binding protein
Zm00001d011620	38.34	9.19241	0.23976	-2.06034	8.91222e-05	8	156255009	156256336	DUF1639 family protein
Zm00001d049145	174.21	82.1544	0.471583	-1.08441	8.96644e-05	4	17747403	17749772	Putative CRINKLY4-like receptor protein kinasefamily protein
Zm00001d043512	83.6126	31.7912	0.380221	-1.39509	9.02682e-05	3	202361988	202365947	Protein kinase family protein with leucine-richrepeat domain
Zm00001d043136	14.576	0.675462	0.0463406	-4.43158	9.17049e-05	3	189984962	189985351	Serine-type endopeptidase inhibitor
Zm00001d047799	30.0929	5.87489	0.195225	-2.35679	9.37847e-05	9	142104072	142106918	Heat shock 70 kDa protein 5
Zm00001d001774	78.8797	29.4815	0.373752	-1.41984	9.51808e-05	2	481355	482248	Probable CCR4-associated factor 1 homolog 11
Zm00001d046767	15844.1	7897.81	0.498472	-1.00442	9.92645e-05	9	104954887	104960193	Zinc finger protein1
Zm00001d029806	216.316	106.944	0.494389	-1.01628	9.96498e-05	1	87745831	87748178	NEP1-interacting protein-like 1
Zm00001d027440	75.414	19.5187	0.258821	-1.94997	0.000102201	1	5422920	5423669	Expressed protein; protein
Zm00001d022347	215.405	106.784	0.495737	-1.01235	0.000103509	7	175951628	175974505	Probable protein phosphatase 2C 35
Zm00001d008987	86.1869	18.2635	0.211906	-2.23851	0.00010553	8	28720644	28722575	Putative cytochrome P450 superfamily protein
Zm00001d030304	302.23	135.836	0.449444	-1.15379	0.000106151	1	121172256	121174236	Pathogenesis-related thaumatin superfamily protein
Zm00001d011571	159.659	74.9966	0.46973	-1.09009	0.00010773	8	154708719	154709666	6b-interacting protein 1
Zm00001d031638	146.985	67.4526	0.458909	-1.12372	0.000108998	1	197063890	197066757	ACR5
Zm00001d010689	33.886	7.48678	0.22094	-2.17827	0.000110514	8	124498926	124500368	Cytokinin-O-glucosyltransferase 1
Zm00001d029577	45.9361	13.0124	0.283271	-1.81974	0.000111481	1	77398644	77401233	-
Zm00001d006232	186.881	90.489	0.484206	-1.04631	0.000111757	2	202416891	202418828	armadillo repeat only 1
Zm00001d011468	39.2817	9.91262	0.252347	-1.98652	0.000112442	8	151319500	151319892	-
Zm00001d003102	138.731	63.1438	0.455153	-1.13558	0.00011558	2	32088958	32090373	UDP-glycosyltransferase 92A1
Zm00001d041826	24.0862	2.75006	0.114176	-3.13067	0.000121238	3	139451349	139452335	protein; Protein kinase domain containing protein
Zm00001d045036	81.0844	31.2396	0.385272	-1.37605	0.000121349	9	10721546	10723719	Chaperone DnaJ-domain superfamily protein
Zm00001d044037	131.769	59.2826	0.449897	-1.15233	0.00012198	3	217451090	217454898	Protein trichome birefringence-like 39
Zm00001d034495	123.828	54.9114	0.443448	-1.17316	0.000122456	1	294664207	294665514	LEAF RUST 10 DISEASE-RESISTANCE LOCUS RECEPTOR-LIKEPROTEIN KINASE-like 1.5
Zm00001d049277	102.947	43.1481	0.41913	-1.25453	0.000124259	4	24284053	24290303	NAD(P)-binding Rossmann-fold superfamily protein
Zm00001d037095	100.408	42.0379	0.418669	-1.25612	0.000124694	6	112016445	112017440	Putative RING zinc finger domain superfamilyprotein
Zm00001d016545	61.4524	20.8728	0.339657	-1.55785	0.000125577	5	166781254	166787718	Carbohydrate-binding X8 domain superfamily protein
Zm00001d028968	206.537	96.3723	0.466612	-1.09971	0.000125981	1	53190337	53190834	Chaperone protein dnaJ 20 chloroplastic
Zm00001d003041	90.9299	36.7162	0.403786	-1.30834	0.000129611	2	30125952	30126353	embryo sac development arrest 6
Zm00001d015342	971.757	457.026	0.470309	-1.08832	0.000133036	5	85459453	85460196	Protein LIGHT-DEPENDENT SHORT HYPOCOTYLS 5
Zm00001d017713	121.601	40.626	0.334093	-1.58168	0.000133165	5	205042879	205045991	Protein NRT1/ PTR FAMILY 8.3
Zm00001d052252	51.6398	9.65318	0.186933	-2.41941	0.000138239	4	184794380	184795486	Glutaredoxin family protein
Zm00001d053988	27.5553	5.15391	0.187039	-2.41859	0.000140555	4	244691517	244692145	Ocs element-binding factor 1%3B Putative bZIPtranscription factor superfamily protein
Zm00001d014625	144.107	66.8496	0.463889	-1.10815	0.00014061	5	56330749	56332269	Cell Division Protein AAA ATPase family
Zm00001d031995	531.963	245.944	0.462334	-1.11299	0.000141108	1	209023193	209027377	Dihydroneopterin aldolase 2
Zm00001d013390	184.997	90.7729	0.490673	-1.02717	0.000141731	5	10261470	10264213	Glucan endo-1%2C3-beta-glucosidase 7
Zm00001d027888	52.8974	16.8146	0.317872	-1.65348	0.000143529	1	16748760	16752406	alpha/beta-Hydrolases superfamily protein
Zm00001d019944	151.718	71.4789	0.471129	-1.08581	0.000143532	7	78416595	78422185	BTB/POZ domain-containing protein
Zm00001d008923	68.1057	24.7097	0.362814	-1.4627	0.000147615	8	25310783	25311612	-
Zm00001d006045	50.0368	15.498	0.309732	-1.69091	0.000147619	2	196224954	196225847	Uroporphyrinogen-III synthase
Zm00001d012069	31.3742	3.79874	0.121079	-3.04599	0.000147907	8	167595112	167595978	DUF506 family protein
Zm00001d014952	60.1845	20.6457	0.34304	-1.54355	0.000148809	5	69616029	69617760	Probable receptor-like protein kinase
Zm00001d038766	169.145	81.7497	0.483312	-1.04897	0.000151441	6	164157903	164159112	RING-H2 finger protein ATL67
Zm00001d017473	168.49	81.27	0.482344	-1.05186	0.000152713	5	196995199	196997750	Protein kinase superfamily protein
Zm00001d017111	644.06	313.995	0.487525	-1.03645	0.000153193	5	185769105	185772037	Very-long-chain 3-oxoacyl-CoA reductase 1
Zm00001d032091	23.7564	3.81301	0.160505	-2.63931	0.000157632	1	212248940	212249338	SAUR33-auxin-responsive SAUR family member
Zm00001d040111	16.4636	1.39142	0.084515	-3.56465	0.000159868	3	27971283	27971801	-
Zm00001d034884	120.359	53.8106	0.447083	-1.16138	0.000164563	1	304663940	304664545	Putative gamma-glutamylcyclotransferase
Zm00001d016655	236.447	23.0912	0.0976594	-3.3561	0.000164991	5	171545327	171545746	-
Zm00001d022461	135.918	47.8054	0.351722	-1.50749	0.000165171	7	178147095	178148306	ERF-like protein
Zm00001d005931	35.4574	5.83786	0.164644	-2.60258	0.000166746	2	193254454	193255314	Zinc-finger homeodomain protein 2
Zm00001d012961	138.107	63.9595	0.463114	-1.11056	0.000171348	5	2387556	2389415	Pentatricopeptide repeat-containing protein
Zm00001d032795	57.0271	19.164	0.336052	-1.57325	0.000174091	1	238333316	238334770	Probable xyloglucan galactosyltransferase GT15
Zm00001d033377	125.44	56.8996	0.453601	-1.1405	0.000174492	1	261041495	261042349	9-cis-epoxycarotenoid dioxygenase NCED3chloroplastic
Zm00001d042765	174.813	85.797	0.490793	-1.02681	0.000181833	3	179131107	179131481	-
Zm00001d036647	164.069	79.9887	0.487532	-1.03643	0.000185913	6	96204324	96208206	BTB/POZ and MATH domain-containing protein 2
Zm00001d045302	13.6236	0.679705	0.0498919	-4.32505	0.00018613	9	18529345	18531201	Zea nodulation homolog1
Zm00001d034190	13.6148	0.675462	0.0496124	-4.33315	0.000186909	1	286166897	286167445	-
Zm00001d004848	196.106	74.9385	0.382133	-1.38785	0.000186965	2	144414921	144416162	from the Czech 'roh' meaning 'corner'
Zm00001d030976	32.62	7.54503	0.2313	-2.11216	0.000191162	1	170450302	170451750	Cytochrome P450 CYP76M15
Zm00001d021778	108.626	47.7685	0.439754	-1.18523	0.000191974	7	162876923	162877570	-
Zm00001d008764	40.8439	11.2643	0.275789	-1.85836	0.00019205	8	19520818	19522320	UDP-glycosyltransferase 75B1
Zm00001d053740	77.9269	30.519	0.391636	-1.35241	0.000192279	4	240122896	240124863	Uncharacterised conserved protein UCP015417 vWA
Zm00001d047090	197.309	70.2433	0.356006	-1.49003	0.000194943	9	118161559	118163554	Expansin-B4
Zm00001d044621	378.96	152.99	0.403709	-1.30861	0.00019624	3	233490453	233491514	-
Zm00001d031792	47.8097	14.7161	0.307805	-1.69991	0.000197019	1	201964854	201966053	-
Zm00001d036118	40.8702	10.0654	0.246276	-2.02165	0.00019709	6	72944758	72946052	Putative homeobox DNA-binding and leucine zipperdomain family protein
Zm00001d027766	84.5541	34.3436	0.406173	-1.29983	0.000201797	1	13137072	13140293	3-ketoacyl-CoA synthase 2
Zm00001d046580	82.0418	33.0941	0.403381	-1.30978	0.000202996	9	96873565	96874200	Sterile alpha motif (SAM) domain-containingprotein
Zm00001d024499	135.56	63.5869	0.469069	-1.09213	0.000210882	10	74394028	74403109	Nuclear factor 1 A-type isoform 2
Zm00001d053715	645.914	285.931	0.442677	-1.17568	0.000211185	4	239764267	239765769	UDP-glycosyltransferase 84A1
Zm00001d031201	139.046	65.3656	0.470102	-1.08896	0.000214055	1	181968293	181971430	Leucine-rich repeat transmembrane protein kinasefamily protein
Zm00001d041523	29.1344	6.17135	0.211823	-2.23907	0.000219321	3	125849221	125851417	TPX2 (targeting protein for Xklp2) protein family
Zm00001d035013	33.897	7.89318	0.232858	-2.10248	0.00022214	6	1819415	1821213	Cytochrome P450 71A26
Zm00001d053234	62.7073	22.6829	0.361727	-1.46703	0.000222474	4	221211009	221213468	Protein DETOXIFICATION 33
Zm00001d016277	440.599	182.036	0.413156	-1.27524	0.000222772	5	155417891	155421796	Auxin-responsive protein IAA26
Zm00001d011847	44.6609	13.3027	0.297859	-1.7473	0.000226233	8	162652002	162656985	Putative HLH DNA-binding domain superfamily protein
Zm00001d023455	67.148	24.9244	0.371185	-1.42979	0.000227783	10	6094302	6095315	Transcription repressor OFP13
Zm00001d007274	2053.14	477.239	0.232444	-2.10505	0.000228975	2	226465984	226467105	Protein kinase Kelch repeat:Kelch
Zm00001d003993	108.67	48.4629	0.445963	-1.165	0.00024032	2	74154075	74155773	F-box protein
Zm00001d040977	24.7247	1.04444	0.0422426	-4.56516	0.000246603	3	87276755	87279161	Probable LRR receptor-like serine/threonine-proteinkinase
Zm00001d030229	12.3543	0.341974	0.0276806	-5.17498	0.000246986	1	114513403	114514301	CCT motif family protein
Zm00001d012621	133.363	62.8883	0.471558	-1.08449	0.000248675	8	177316235	177317092	-
Zm00001d036940	24.6964	4.39474	0.177951	-2.49045	0.000250142	6	106870021	106881360	UDP-galactose/UDP-glucose transporter 3
Zm00001d018234	44.3377	13.4099	0.302449	-1.72524	0.000250757	5	217126343	217126909	-
Zm00001d028510	1242.23	444.184	0.357571	-1.4837	0.000251408	1	37501237	37502382	Protein FAF-like chloroplastic
Zm00001d043837	54.4931	18.4523	0.338618	-1.56227	0.000251637	3	211320510	211321978	Transcription factor MYB36
Zm00001d008905	34.2161	8.62495	0.252073	-1.98809	0.000256964	8	24709689	24711452	Peptide-N4-(N-acetyl-beta-glucosaminyl)asparagineamidase A protein
Zm00001d004357	88.341	37.0099	0.418944	-1.25517	0.0002593	2	105975690	105979822	protein phosphatase homolog10
Zm00001d002069	133.009	62.9361	0.473172	-1.07956	0.000261469	2	5364541	5364798	DNA topoisomerase 2
Zm00001d014752	162.137	80.144	0.494297	-1.01655	0.0002621	5	61421025	61421855	-
Zm00001d027554	100.398	43.9077	0.437337	-1.19318	0.000262341	1	8114840	8115307	LYR family of Fe/S cluster biogenesis protein
Zm00001d052950	71.9308	21.8964	0.304409	-1.71592	0.000262562	4	206094011	206095432	Uclacyanin-2
Zm00001d014729	638.155	257.21	0.403053	-1.31096	0.000269048	5	60860141	60862747	RER1A protein
Zm00001d004889	112.767	51.0679	0.452862	-1.14286	0.000271907	2	147004057	147005221	WUSCHEL-related homeobox 3A
Zm00001d012545	112.091	40.4131	0.360538	-1.47178	0.000278095	8	176434645	176435040	Serine-type endopeptidase inhibitor
Zm00001d025716	112.448	41.8689	0.37234	-1.42531	0.000278471	10	127318068	127321356	Restriction endonuclease type II-like superfamilyprotein
Zm00001d043204	75.068	29.8088	0.397091	-1.33246	0.00028364	3	191471796	191472356	Ethylene-responsive transcription factor 12
Zm00001d013306	142.857	68.8417	0.481891	-1.05322	0.000292525	5	8172127	8172948	PRA1 family protein G2
Zm00001d003762	129.865	61.2905	0.471957	-1.08327	0.000299792	2	57854202	57855561	Transcription repressor OFP13
Zm00001d034073	42.4283	12.7175	0.29974	-1.73822	0.000300952	1	283193730	283197425	Probable WRKY transcription factor 57
Zm00001d006449	206.814	102.096	0.49366	-1.01841	0.0003047	2	208538743	208540185	UDP-glycosyltransferase 71B1
Zm00001d051892	74.1053	29.4834	0.397858	-1.32967	0.000307247	4	173824341	173825720	Anthocyanin 5-aromatic acyltransferase
Zm00001d047093	11.4069	0.341974	0.0299797	-5.05987	0.000310089	9	118315435	118316761	Expansin-B4
Zm00001d032438	95.3375	41.4271	0.434531	-1.20247	0.000312479	1	226373738	226375252	AAA-ATPase
Zm00001d002286	112.46	51.703	0.459745	-1.12109	0.000317621	2	9608759	9609793	OSJNBa0058K23.8 protein; protein
Zm00001d017606	20.5845	3.09281	0.15025	-2.73457	0.000325262	5	201436779	201437657	Transcription repressor OFP6
Zm00001d020433	96.9195	42.4881	0.438385	-1.18973	0.000325758	7	114008489	114009250	Transcription factor TCP18
Zm00001d045568	21.8686	1.02168	0.046719	-4.41985	0.000326871	9	27006615	27007079	brassinosteroid-responsive RING-H2
Zm00001d003658	150.774	73.9397	0.4904	-1.02797	0.000327642	2	52836039	52839059	Phosphoribosylglycinamide formyltransferasechloroplastic
Zm00001d021938	41.4943	12.3674	0.29805	-1.74637	0.000329567	7	166550591	166552978	Putative polyol transporter 1
Zm00001d016294	95.0294	41.6512	0.438298	-1.19002	0.000330792	5	155926763	155927329	Abscisic acid receptor PYL2
Zm00001d047921	35.7973	9.55985	0.267055	-1.90479	0.000335036	9	145465257	145467375	LOB domain-containing protein 31
Zm00001d002234	1266.27	617.924	0.487986	-1.03509	0.000336146	2	8463903	8470216	Homeodomain leucine zipper family IV protein
Zm00001d016933	63.0264	23.5511	0.37367	-1.42016	0.000347851	5	180363906	180366525	loricrin-related
Zm00001d050359	157.105	78.2921	0.498344	-1.00479	0.00035357	4	83491443	83500858	F-box protein SKIP28
Zm00001d043128	25.6511	5.14118	0.200427	-2.31885	0.00035841	3	189863955	189864845	NHL25
Zm00001d051480	81.3898	33.8736	0.416189	-1.26469	0.000360971	4	160038260	160042852	Protein REVEILLE 1
Zm00001d038791	146.948	72.2965	0.491989	-1.0233	0.000373393	6	164385494	164389823	Putative leucine-rich repeat receptor-like proteinkinase family protein
Zm00001d042062	15.2006	1.3679	0.0899896	-3.4741	0.000376056	3	149339655	149340629	Transcription factor ORG3
Zm00001d021208	29.4612	6.92858	0.235176	-2.08819	0.00038529	7	146038525	146039307	Dehydration-responsive element-binding protein 1B
Zm00001d049258	79.2127	28.8184	0.36381	-1.45874	0.000386725	4	23374699	23376345	Putative ARM repeat-containing protein containingfamily protein
Zm00001d027998	133.696	48.7964	0.364979	-1.45411	0.000387635	1	19887017	19887754	VQ motif-containing protein 9
Zm00001d044662	13.9317	1.02592	0.0736397	-3.76337	0.000392697	3	234295985	234296843	ZHD9 ZF-HD type transcription factor
Zm00001d016342	295.319	109.593	0.371101	-1.43012	0.000399165	5	158258923	158259528	-
Zm00001d015815	117.511	55.2055	0.469789	-1.08991	0.000406411	5	123354228	123355478	Scarecrow-like protein 18
Zm00001d017608	101.054	45.5489	0.450738	-1.14964	0.000413211	5	201460778	201462840	methyl erythritol cyclodiphosphate synthase2
Zm00001d008898	151.455	60.8839	0.401992	-1.31476	0.000416444	8	24390470	24391888	Peroxidase 68
Zm00001d049719	16.1481	1.70987	0.105887	-3.23941	0.000420782	4	41374215	41375112	-
Zm00001d053910	70.0402	12.6947	0.181249	-2.46396	0.000422002	4	243518692	243520549	-
Zm00001d039108	1127.39	556.393	0.493524	-1.01881	0.000440764	6	170139690	170140607	Plant-specific domain TIGR01570 family protein
Zm00001d001862	27.565	6.20413	0.225073	-2.15154	0.000452441	2	2057092	2057988	-
Zm00001d009582	36.4197	10.3448	0.284045	-1.81581	0.000453241	8	71631871	71632824	Probable 3-hydroxyisobutyrate dehydrogenase-like 3mitochondrial
Zm00001d041226	20.9032	3.42977	0.164078	-2.60754	0.000454014	3	106474320	106475189	NAD(P)-binding Rossmann-fold superfamily protein
Zm00001d010211	135.237	66.3231	0.490422	-1.02791	0.000456212	8	104190537	104193407	Universal stress protein family protein
Zm00001d033459	69.9947	28.2062	0.402976	-1.31123	0.00045857	1	263294917	263296681	Expressed protein; protein
Zm00001d020909	121.32	57.9047	0.477291	-1.06706	0.000467552	7	136246208	136247296	Phospholipase A2%2C group IVB isoform 6
Zm00001d014563	1023.45	384.853	0.376033	-1.41107	0.000472299	5	53298670	53299648	Thaumatin-like protein
Zm00001d023570	11.0783	0.341974	0.0308688	-5.01771	0.000474186	10	10554846	10555370	Disease resistance response protein 206
Zm00001d021207	12.3568	0.693205	0.0560992	-4.15588	0.000475012	7	146034693	146035409	DRE-binding protein 3
Zm00001d031332	11444.7	4817.01	0.420894	-1.24847	0.000476446	1	186376331	186380883	Heat shock protein 90-2
Zm00001d032223	119.405	57.0882	0.478104	-1.0646	0.000478766	1	217837369	217838681	Gibberellin 20 oxidase 2
Zm00001d051681	84.2667	36.4213	0.432214	-1.21018	0.000483583	4	166604240	166605598	Glycosyltransferase 6
Zm00001d015031	104.226	48.1444	0.461925	-1.11427	0.000489451	5	72786763	72787500	DUF3820 family protein
Zm00001d051964	123.849	59.9386	0.483963	-1.04703	0.00049139	4	175484595	175495683	Putative lysine-specific demethylase JMJ16
Zm00001d026095	35.1804	3.77174	0.107212	-3.22147	0.000493495	10	138306613	138307260	Sugar isomerase (SIS) family protein
Zm00001d017817	9.82253	0	0	-Inf	0.000505042	5	207626509	207626934	-
Zm00001d043423	288.86	101.179	0.35027	-1.51346	0.000506148	3	199284014	199285462	Transcription factor TCP4
Zm00001d022210	18.0488	2.07036	0.114709	-3.12395	0.000509992	7	172908847	172909374	-
Zm00001d014790	243.936	92.6265	0.379716	-1.39701	0.000512997	5	63344714	63345106	Chaperone protein dnaJ 11
Zm00001d003283	39.5844	11.917	0.301053	-1.73191	0.000514323	2	38745725	38747760	Cytochrome P450 71B10
Zm00001d051532	15.8284	1.68865	0.106685	-3.22857	0.000518131	4	161648710	161651033	Pentatricopeptide repeat-containing protein
Zm00001d032870	63.3476	24.6001	0.388336	-1.36462	0.000525227	1	240941211	240943277	L-type lectin-domain containing receptor kinaseV.9
Zm00001d015434	33.8831	9.37293	0.276625	-1.85399	0.000527056	5	89924027	89924707	B-box zinc finger family protein
Zm00001d042619	133.654	65.8654	0.492804	-1.02091	0.000532773	3	174091744	174095154	Amino acid permease 2
Zm00001d025041	54.4714	19.9753	0.366711	-1.44728	0.000538398	10	101193709	101197563	-
Zm00001d043411	410.51	195.102	0.475268	-1.07319	0.000538429	3	199019233	199021284	gibberellin 2-oxidase3
Zm00001d015470	20.5866	3.40701	0.165497	-2.59513	0.000541388	5	91982760	91983347	GDU1
Zm00001d002000	157.088	67.8708	0.432055	-1.21071	0.000544176	2	4150293	4154404	lipoxygenase6
Zm00001d010175	156.509	53.5331	0.342044	-1.54774	0.000545568	8	103046515	103049001	Ethylene-responsive transcription factor ABR1
Zm00001d048785	38.003	11.3673	0.299116	-1.74122	0.00054886	4	5524278	5526586	Adenylyl-sulfate kinase 3
Zm00001d020976	146.018	65.1743	0.446344	-1.16377	0.000552102	7	138349670	138351460	-
Zm00001d047618	18.6966	2.74659	0.146903	-2.76707	0.000560086	9	137184849	137185370	Caltractin
Zm00001d034077	575.195	280.634	0.487892	-1.03536	0.000560719	1	283422354	283423470	-
Zm00001d013311	16.1605	1.70987	0.105806	-3.24051	0.000581794	5	8316408	8316890	-
Zm00001d016723	3568.19	1537.65	0.430932	-1.21447	0.000601361	5	174196062	174196472	Histone H3
Zm00001d034543	162.53	81.161	0.499361	-1.00184	0.000602571	1	295923427	295924026	Photosystem I reaction center subunit II-1chloroplastic
Zm00001d003197	12.0377	0.683949	0.056817	-4.13753	0.000602736	2	35313291	35313959	Calmodulin-like protein 2
Zm00001d044986	12.0349	0.679705	0.0564776	-4.14618	0.000604068	9	9366594	9366908	-
Zm00001d015184	160.3	70.775	0.441517	-1.17946	0.000604392	5	78677042	78680091	CASP-like protein 14
Zm00001d041414	329.698	145.351	0.440862	-1.1816	0.000607072	3	117921013	117927080	F-box/LRR-repeat protein 17
Zm00001d002161	21.233	3.78524	0.178272	-2.48785	0.000611258	2	6896084	6896404	Wound-responsive family protein
Zm00001d046596	4117.18	1938.41	0.47081	-1.08678	0.00061552	9	97904170	97905084	Bifunctional inhibitor/lipid-transfer protein/seedstorage 2S albumin superfamily protein
Zm00001d000349	115.597	55.4546	0.479721	-1.05973	0.000618465	B73V4_ctg35	19508	27375	Preprotein translocase subunit SCY1 chloroplastic
Zm00001d024934	134.959	67.2576	0.498354	-1.00476	0.000618723	10	95624162	95627278	Probable beta-14-xylosyltransferase IRX9H
Zm00001d053102	44.9893	15.1518	0.336786	-1.5701	0.000628797	4	213816113	213818258	Tubulin alpha-6 chain
Zm00001d038907	155.829	57.2329	0.367281	-1.44504	0.000630527	6	166776865	166778085	AP2/ERF and B3 domain-containing transcriptionrepressor TEM1
Zm00001d002958	78.2219	32.2374	0.412127	-1.27884	0.000632029	2	28096160	28097300	FIP1
Zm00001d022102	97.8896	40.5379	0.414119	-1.27188	0.000632823	7	170348045	170350491	Expressed protein; protein
Zm00001d000308	44.9855	15.0233	0.333959	-1.58226	0.000634566	B73V4_ctg5	41480	42436	F-box domain containing protein expressed
Zm00001d025917	97.5436	45.1326	0.462692	-1.11188	0.000637007	10	133750731	133751762	Probable galacturonosyltransferase-like 3
Zm00001d046322	290.117	117.311	0.404357	-1.3063	0.000640401	9	80350815	80352410	Putative FAD-binding Berberine family protein
Zm00001d042449	103.886	48.5426	0.467267	-1.09768	0.000645363	3	168092677	168093811	BCL-2 binding anthanogene-1
Zm00001d017657	48.7895	17.1242	0.35098	-1.51054	0.000648675	5	203305145	203305999	OSJNBb0016D16.16 protein; protein
Zm00001d025662	29.7734	7.56624	0.254127	-1.97638	0.000649957	10	125362790	125363050	-
Zm00001d045369	24.3934	5.18168	0.212421	-2.235	0.000656882	9	19932217	19932887	-
Zm00001d041291	10.4527	0.351231	0.0336018	-4.89532	0.000658929	3	110653053	110653508	RING-H2 finger protein ATL70
Zm00001d032324	107.052	50.8235	0.474753	-1.07475	0.000674901	1	222454489	222455606	-
Zm00001d005109	28.1863	6.8823	0.244172	-2.03403	0.000677985	2	158573948	158574220	-
Zm00001d014063	125.104	61.6949	0.493151	-1.0199	0.000696062	5	31173095	31176859	MDIS1-interacting receptor like kinase 2
Zm00001d036142	80.1511	35.0808	0.437683	-1.19204	0.000704396	6	74376265	74376627	-
Zm00001d034572	54.8091	20.6357	0.376501	-1.40927	0.000704596	1	296603347	296604114	Transcription regulator
Zm00001d040793	38.6329	12.0212	0.311164	-1.68425	0.000716415	3	66276384	66278065	-
Zm00001d028718	68.7194	20.6168	0.300014	-1.7369	0.00072064	1	44179372	44180241	Hydrophobic protein RCI2B
Zm00001d015091	19.9559	3.42553	0.171655	-2.54242	0.000759418	5	75192664	75194979	Bax inhibitor 1
Zm00001d023347	25.6499	5.85136	0.228124	-2.13211	0.000760243	10	3877255	3878343	Sec1/munc18-like (SM) proteins superfamily
Zm00001d042007	422.326	203.027	0.480737	-1.05668	0.000777772	3	147174398	147175561	Protein MITOFERRINLIKE 1 chloroplastic
Zm00001d029150	50.0471	18.1956	0.36357	-1.4597	0.000785595	1	60631458	60632663	divinyl reductase1
Zm00001d024470	60.8364	23.3526	0.383859	-1.38135	0.000793095	10	72345216	72358785	DNA-directed RNA polymerase
Zm00001d003182	67.1519	27.858	0.414851	-1.26934	0.000794562	2	34897464	34897946	-
Zm00001d006590	122.881	61.2347	0.498327	-1.00484	0.000821514	2	211722679	211724978	ARM repeat superfamily protein
Zm00001d018322	31.366	8.62071	0.274843	-1.86332	0.000824946	5	218451446	218451973	Pathogenesis-related protein PR-1
Zm00001d003846	232.91	76.3956	0.328005	-1.60821	0.000831747	2	61944273	61948903	Mitochondrial import inner membrane translocasesubunit Tim17/Tim22/Tim23 family protein
Zm00001d046696	99.1378	35.7981	0.361094	-1.46955	0.000846851	9	102808063	102808878	AT-hook motif nuclear-localized protein 29
Zm00001d017383	57.0135	18.8977	0.33146	-1.59309	0.00084992	5	193951312	193955766	myb domain protein 19
Zm00001d011543	10.1393	0.337731	0.033309	-4.90795	0.000850505	8	154129779	154130258	Grx_I1-glutaredoxin subgroup III
Zm00001d003314	84.9131	34.1991	0.402754	-1.31203	0.000850701	2	39886673	39887209	-
Zm00001d051505	31.9889	8.93221	0.279229	-1.84048	0.000853101	4	160597955	160598830	Transposon protein
Zm00001d047973	70.951	30.1747	0.42529	-1.23348	0.000869979	9	146757025	146763944	-
Zm00001d043066	18.3824	2.75083	0.149645	-2.74039	0.000897188	3	188050986	188055909	Probable WRKY transcription factor 30
Zm00001d014029	121.943	58.7867	0.482083	-1.05265	0.000901849	5	29347456	29349180	myb domain protein 15
Zm00001d036608	101.982	48.6887	0.477426	-1.06665	0.000904702	6	94231654	94235649	Glycosyl hydrolases family 31 protein
Zm00001d004375	88.0764	36.9012	0.418968	-1.25509	0.000912142	2	107040785	107042488	-
Zm00001d038446	39.2875	12.7005	0.32327	-1.62919	0.00091466	6	157407857	157411040	Dehydration-responsive element-binding protein 2E
Zm00001d046558	8.23521	0	0	-Inf	0.000925077	9	95895575	95899061	homogentisate geranylgeranyl transferase1
Zm00001d051047	107.986	52.5476	0.486616	-1.03914	0.000950917	4	138655083	138656121	Zinc finger protein CONSTANS-LIKE 5
Zm00001d022517	69.367	29.5957	0.426654	-1.22886	0.000951643	7	179273873	179275691	NAC transcription factor
Zm00001d029539	44.3388	15.3904	0.347108	-1.52654	0.000957021	1	75377980	75379495	PLASMODESMATA CALLOSE-BINDING PROTEIN 2
Zm00001d026712	57.9592	23.0052	0.396921	-1.33308	0.000963978	10	150831479	150833783	Glycoside transferase%2C six-hairpin%2C subgroup
Zm00001d023580	136.53	58.9831	0.432015	-1.21085	0.000968394	10	10653743	10657726	Aldehyde dehydrogenase
Zm00001d048288	15.839	2.05763	0.129909	-2.94443	0.000972337	9	153903511	153904446	-
Zm00001d047535	16.7786	2.39035	0.142464	-2.81133	0.000982902	9	134086410	134087372	Calcium-binding protein CML42
Zm00001d049016	1992.38	668.278	0.335417	-1.57597	0.00100524	4	12584214	12585332	F-box/kelch-repeat protein SKIP20
Zm00001d051429	89.9478	41.9854	0.466776	-1.0992	0.00101455	4	158250987	158252072	-
Zm00001d006574	95.6528	45.2624	0.473195	-1.07949	0.00101839	2	211365247	211366374	Octicosapeptide/Phox/Bem1p
Zm00001d049176	143.142	45.9213	0.32081	-1.64021	0.00104078	4	19208803	19209462	OSJNBa0043A12.20 protein
Zm00001d052220	30.7295	8.59718	0.27977	-1.83769	0.00106675	4	183587060	183587659	-
Zm00001d011881	34.8391	10.5333	0.302342	-1.72575	0.00107989	8	163868830	163870179	Scarecrow-like protein 3
Zm00001d043006	78.2558	31.3983	0.401227	-1.31751	0.00109932	3	186282968	186284078	Glutaredoxin family protein
Zm00001d018803	137.474	63.2789	0.460296	-1.11937	0.00110949	7	5670928	5673511	Probable inositol transporter 2
Zm00001d027627	26.289	6.4786	0.246438	-2.0207	0.00113391	1	9451166	9453547	Subtilisin-like protease SBT1.2
Zm00001d029154	257.226	106.915	0.415645	-1.26657	0.00115653	1	60796734	60798703	Inactive beta-amylase 9
Zm00001d021053	43.068	15.0866	0.350297	-1.51335	0.00116717	7	141602512	141603882	Putative pentatricopeptide repeat-containingprotein
Zm00001d050198	76.0366	28.6822	0.377216	-1.40654	0.00117249	4	72854696	72856775	alpha/beta-Hydrolases superfamily protein
Zm00001d008966	98.8096	47.7974	0.483733	-1.04772	0.00117317	8	27722101	27724506	Serine/threonine-protein kinase
Zm00001d040730	110.539	54.8153	0.495893	-1.0119	0.0011874	3	60566359	60577844	GDSL esterase/lipase LIP-4
Zm00001d022451	97.5606	46.8844	0.480567	-1.05719	0.00120936	7	177999485	178000798	CBL-interacting serine/threonine-protein kinase 11
Zm00001d007631	21.5381	4.50275	0.209059	-2.25802	0.00120953	2	236515279	236515626	-
Zm00001d051944	144.204	30.9535	0.21465	-2.21994	0.0012536	4	174979279	174979605	-
Zm00001d011639	471.338	213.926	0.45387	-1.13965	0.00125469	8	157135997	157137214	AP2/ERF and B3 domain-containing transcriptionrepressor TEM1
Zm00001d012488	111.834	55.8744	0.49962	-1.0011	0.00126687	8	175394172	175396386	Major facilitator superfamily protein
Zm00001d003293	64.6118	27.4713	0.425175	-1.23387	0.00127441	2	39094599	39100476	NAC domain containing protein 44
Zm00001d023450	278.71	127.484	0.457407	-1.12845	0.00128379	10	5902065	5906458	Cationic amino acid transporter 6 chloroplastic
Zm00001d051697	84.8806	37.4702	0.441446	-1.17969	0.00129775	4	167044925	167045719	Nuclear transcription factor Y subunit B-6
Zm00001d017900	88.6797	41.8527	0.471954	-1.08328	0.00130079	5	209782489	209783391	Dof zinc finger protein DOF5.4
Zm00001d048309	20.5792	4.12298	0.200347	-2.31943	0.00131035	9	154303194	154304565	DNA binding protein%3B Putative HLH DNA-bindingdomain superfamily protein
Zm00001d013446	214.509	90.4556	0.421688	-1.24575	0.00134607	5	11811404	11812920	-
Zm00001d038450	34.2061	10.6058	0.310056	-1.6894	0.00135456	6	157437621	157438151	-
Zm00001d031985	64.9329	27.7871	0.427935	-1.22454	0.00136089	1	208668619	208669116	Zinc finger protein 2
Zm00001d031213	46.8739	17.6189	0.375878	-1.41166	0.00138375	1	182385065	182386594	LigA
Zm00001d019454	36.0977	11.7305	0.324965	-1.62165	0.00138479	7	34478617	34488461	PGR5-like protein 1B chloroplastic
Zm00001d052182	90.5734	43.1605	0.476525	-1.06938	0.00139478	4	182061665	182062405	-
Zm00001d037205	19.6487	3.78177	0.19247	-2.3773	0.00139861	6	115761948	115762958	Protein EXORDIUM
Zm00001d016306	9.50449	0.337731	0.0355338	-4.81466	0.00140662	5	156486247	156487581	Probable F-box protein
Zm00001d038061	292.982	142.45	0.486207	-1.04036	0.00140995	6	146627115	146627729	Probable calcium-binding protein CML25
Zm00001d038436	43.7003	15.6911	0.359061	-1.4777	0.00142928	6	157247855	157248457	Abscisic acid receptor PYL5
Zm00001d050019	75.0699	33.9129	0.451751	-1.1464	0.00145168	4	60068094	60069290	-
Zm00001d038004	98.1827	47.9859	0.488741	-1.03286	0.00145622	6	144866036	144869120	CASP-like protein 4B1
Zm00001d022241	93.1329	44.9907	0.483081	-1.04966	0.00146236	7	173464337	173466095	DUF1997 family protein
Zm00001d035835	31.9896	9.55444	0.298673	-1.74336	0.00146558	6	54257239	54258228	Putative AP2/EREBP transcription factor superfamilyprotein
Zm00001d009583	12.0346	1.03518	0.0860167	-3.53924	0.00146942	8	71633217	71633612	-
Zm00001d011625	68.0799	29.7278	0.436661	-1.19542	0.00147601	8	156535245	156540434	Putative WAK receptor-like protein kinase familyprotein
Zm00001d034312	26.5911	5.46387	0.205477	-2.28295	0.00148795	1	288966877	288967461	-
Zm00001d049218	65.8786	28.4776	0.432274	-1.20998	0.0014925	4	21165647	21166729	Two-pore potassium channel 1
Zm00001d044773	23.4285	5.47891	0.233857	-2.0963	0.00149312	9	1994310	1995695	Putative ARM repeat-containing protein containingfamily protein
Zm00001d040304	13.2973	0.683949	0.0514353	-4.2811	0.00151296	3	36892545	36892988	-
Zm00001d039437	294.569	132.818	0.450891	-1.14915	0.00151945	3	4316527	4318099	B-box zinc finger protein 22
Zm00001d045030	34.5379	11.06	0.320229	-1.64283	0.00151989	9	10640906	10641553	-
Zm00001d028838	167.573	61.7663	0.368593	-1.4399	0.00152355	1	48287887	48288669	Long cell-linked locus protein
Zm00001d015475	44.0169	16.2433	0.369023	-1.43822	0.001551	5	92333359	92333901	RING-H2 finger protein ATL2L
Zm00001d053442	17.7428	3.08278	0.173749	-2.52493	0.00157777	4	231582689	231584787	Putative bZIP transcription factor superfamilyprotein
Zm00001d044182	31.045	9.27418	0.298734	-1.74307	0.00161761	3	221278336	221279856	Protein TOO MANY MOUTHS
Zm00001d006170	7.59849	0	0	-Inf	0.00161774	2	200403153	200403895	SbCBF6
Zm00001d026597	12.9909	1.37715	0.106009	-3.23774	0.0016252	10	148680741	148681670	-
Zm00001d028685	94.7009	46.5241	0.491274	-1.0254	0.00163995	1	43042365	43043297	-
Zm00001d028973	20.9145	4.4985	0.21509	-2.21699	0.00165118	1	53309064	53309600	Lipid binding protein
Zm00001d007503	70.9531	32.04	0.451566	-1.14699	0.00167441	2	233400595	233404330	Myosin-binding protein 7
Zm00001d047060	28.1885	7.87775	0.279466	-1.83925	0.00169526	9	116939303	116940205	OSJNBb0016D16.16 protein; protein
Zm00001d049545	15.8384	2.41735	0.152626	-2.71193	0.00169768	4	34264078	34264647	RING/U-box superfamily protein
Zm00001d003603	51.6286	20.5454	0.397947	-1.32935	0.00171192	2	49591583	49595579	Protein NRT1/ PTR FAMILY 4.4
Zm00001d022446	34.5426	9.57913	0.277314	-1.85041	0.00175112	7	177907261	177908001	Plant-specific domain TIGR01568 family protein
Zm00001d046649	16.4808	2.39459	0.145296	-2.78294	0.00178564	9	100444099	100444860	Putative AP2/EREBP transcription factor superfamilyprotein
Zm00001d017678	56.6982	23.6321	0.416805	-1.26256	0.00183595	5	204090824	204092041	Putative RING-H2 finger protein ATL53
Zm00001d020323	80.1331	37.6256	0.469539	-1.09068	0.00185442	7	106545162	106546385	RING-H2 finger protein ATL46
Zm00001d008952	63.02	27.486	0.436147	-1.19711	0.00186195	8	26876569	26879670	Endoglucanase 6
Zm00001d039177	249.939	104.648	0.418696	-1.25603	0.00186375	6	171867295	171868587	Polygalacturonase inhibitor 1
Zm00001d052054	17.4174	3.07005	0.176264	-2.50419	0.00188126	4	177899414	177900969	sequence-specific DNA binding transcriptionfactors
Zm00001d041853	50.0463	20.0555	0.400739	-1.31926	0.00188634	3	140875425	140876585	myb transcription factor8
Zm00001d038921	32.6356	10.3271	0.316436	-1.66001	0.00188682	6	166949706	166950815	isopentenyl transferase8
Zm00001d022250	77.9106	34.9327	0.448368	-1.15724	0.00189952	7	173624342	173626482	SNARE associated Golgi protein family
Zm00001d039080	33.8989	11.0041	0.324616	-1.6232	0.0019178	6	169689637	169690380	DNA binding protein%3B Putative MADS-boxtranscription factor family protein
Zm00001d025374	36.4233	12.4117	0.340764	-1.55315	0.00194304	10	116159439	116160239	VQ motif family protein
Zm00001d023248	61.1329	26.2919	0.430077	-1.21733	0.00194915	10	1456929	1458449	Scarecrow-like protein 3
Zm00001d039726	50.9854	20.5979	0.403996	-1.30759	0.00203149	3	13012899	13013782	-
Zm00001d028778	58.5978	25.1034	0.428401	-1.22297	0.00203994	1	46192688	46194446	-
Zm00001d015513	96.8976	44.4636	0.458872	-1.12384	0.00205756	5	94710366	94713355	Dihydroflavonol-4-reductase
Zm00001d048333	13.6189	1.70138	0.124929	-3.00082	0.00208834	9	154591704	154593654	DUF1997 family protein
Zm00001d018954	19.6369	4.06974	0.20725	-2.27055	0.0021258	7	10457752	10458921	Rhicadhesin receptor
Zm00001d047542	7.28821	0	0	-Inf	0.00213342	9	134707072	134707554	17.6 kDa class II heat shock protein
Zm00001d013409	183.728	89.9611	0.489642	-1.0302	0.00221794	5	10540717	10541439	ZF-HD protein dimerisation region containingprotein
Zm00001d036051	28.1933	8.25327	0.292739	-1.77231	0.00222516	6	69070304	69072421	Putative O-glycosyl hydrolase family 17 protein
Zm00001d033254	20.2687	4.49696	0.221867	-2.17223	0.00225442	1	256163181	256164470	Patatin-like protein 6
Zm00001d004753	89.6537	44.2531	0.493601	-1.01858	0.00226175	2	136266649	136267215	Dirigent protein 11
Zm00001d034355	20.276	4.46148	0.220037	-2.18418	0.00226345	1	290469067	290469468	-
Zm00001d023440	48.7865	19.6603	0.402987	-1.3112	0.00227811	10	5636582	5637091	OJ000126_13.10 protein; protein
Zm00001d002774	11.4087	1.01744	0.0891803	-3.48713	0.00227959	2	22245609	22246070	-
Zm00001d017420	62.7268	27.7443	0.442303	-1.17689	0.00230332	5	195392064	195395934	GT-2-like 1
Zm00001d027483	30.7287	9.58067	0.311783	-1.68139	0.00235594	1	6293847	6294413	RING-H2 finger protein ATL80
Zm00001d040254	89.3123	44.3218	0.496256	-1.01084	0.00239361	3	34201668	34202867	Probable transcription factor
Zm00001d043299	100.709	47.6514	0.473161	-1.0796	0.00246929	3	194991262	194992013	Photosystem II reaction center W proteinchloroplastic
Zm00001d030032	96.6166	47.4809	0.491437	-1.02492	0.00250626	1	101087719	101089690	PLATZ transcription factor family protein
Zm00001d034729	58.9205	25.7557	0.437126	-1.19388	0.00250814	1	300852251	300854480	Carbohydrate-binding X8 domain superfamily protein
Zm00001d047883	98.82	37.5529	0.380013	-1.39588	0.00253257	9	144188860	144189972	Probable carboxylesterase 17
Zm00001d053518	38.6456	14.0221	0.362838	-1.4626	0.00264699	4	232854573	232857488	Putative leucine-rich repeat protein kinase familyprotein
Zm00001d014386	64.9353	29.3342	0.451744	-1.14642	0.00266956	5	44141573	44143424	Patatin-like protein 6
Zm00001d011832	37.3874	13.3354	0.356683	-1.48729	0.0026726	8	162291112	162292515	G-type lectin S-receptor-like serine/threonine-protein kinase SD2-5
Zm00001d041539	31.6805	10.2874	0.324723	-1.62272	0.00267845	3	126342753	126344912	Expressed protein; protein
Zm00001d040725	1144.92	442.79	0.386744	-1.37055	0.00268433	3	60285344	60288098	Polygalacturonase
Zm00001d027370	35.4659	12.2937	0.346635	-1.52851	0.00270607	1	3849540	3854486	-
Zm00001d039771	310.385	148.139	0.477274	-1.06711	0.00277251	3	14423056	14424523	-
Zm00001d036991	11.0789	1.03094	0.0930538	-3.42579	0.00283203	6	108476790	108477476	-
Zm00001d025371	9.49956	0.351231	0.0369734	-4.75737	0.00289318	10	115921553	115922847	NDR1/HIN1-like 1
Zm00001d020655	28.1909	8.59525	0.304894	-1.71362	0.00289578	7	126865974	126866378	Oxidoreductase/ transition metal ion bindingprotein
Zm00001d014918	789.863	385.407	0.487942	-1.03522	0.00290264	5	68352282	68353706	GDSL esterase/lipase EXL3
Zm00001d035027	21.2136	5.1219	0.241444	-2.05024	0.0029516	6	2121872	2122879	Transcription factor IND
Zm00001d029970	14.8815	2.38958	0.160573	-2.6387	0.00295428	1	97044621	97046748	Cyclin-U4-2
Zm00001d025253	8.55513	0.351231	0.041055	-4.6063	0.00296878	10	111399535	111412064	-
Zm00001d052125	64.9284	29.7274	0.457849	-1.12705	0.00302427	4	180359480	180361896	-
Zm00001d045527	19.6398	4.44721	0.226438	-2.14281	0.00308259	9	25545809	25547272	transferases;folic acid binding
Zm00001d042132	79.2067	38.6716	0.488237	-1.03435	0.00310396	3	152615685	152616893	Transducin/WD40 repeat-like superfamily protein
Zm00001d050899	45.2939	18.2515	0.402957	-1.3113	0.00312418	4	129065452	129066520	Cell number regulator 2
Zm00001d032094	69.3374	27.6983	0.399472	-1.32383	0.00314488	1	212314858	212315259	SAUR33-auxin-responsive SAUR family member
Zm00001d036897	63.0349	28.7945	0.456802	-1.13036	0.00316612	6	105871023	105877198	DEAD-box ATP-dependent RNA helicase 52
Zm00001d018017	76.3044	27.1949	0.356401	-1.48843	0.00316657	5	212204911	212205450	-
Zm00001d038075	13.3085	0.341974	0.0256959	-5.28232	0.00316714	6	146934845	146935081	Zea mays ARGOS8
Zm00001d034407	54.4949	23.656	0.434095	-1.20392	0.00321366	1	292054220	292055148	-
Zm00001d051554	47.5154	19.4671	0.4097	-1.28736	0.00326321	4	162654597	162657413	abscisic acid 8'-hydroxylase2
Zm00001d007514	687.031	242.833	0.353453	-1.50041	0.00334434	2	233610031	233611578	Putative H/ACA ribonucleoprotein complex subunit 1-like protein 1
Zm00001d017248	78.241	38.4326	0.491208	-1.02559	0.00334899	5	190307936	190308844	RmlC-like cupins superfamily protein
Zm00001d018097	18.6858	4.14072	0.221597	-2.17399	0.00336886	5	214127646	214129053	myb domain protein 93
Zm00001d028304	117.205	55.4999	0.473528	-1.07848	0.00337584	1	29830012	29832203	Homeobox-leucine zipper protein HAT3
Zm00001d045679	60.4841	27.4501	0.45384	-1.13974	0.00338229	9	32796228	32798400	Probable acyl-activating enzyme 5 peroxisomal
Zm00001d041790	31.0242	10.2959	0.331866	-1.59133	0.00341342	3	138224703	138225194	Expressed protein; protein
Zm00001d026649	52.2434	22.3035	0.426916	-1.22798	0.00347384	10	149382212	149384169	opaque endosperm7
Zm00001d008668	70.9454	25.7391	0.362801	-1.46275	0.00352584	8	16496333	16497172	-
Zm00001d025055	54.4944	22.3035	0.409281	-1.28883	0.00352621	10	101885723	101890901	protein phosphatase homolog11
Zm00001d048151	9.18737	0.351231	0.0382298	-4.70916	0.00354306	9	150983409	150986660	Glycosyl hydrolase family 10 protein
Zm00001d035331	38.316	14.3876	0.375498	-1.41312	0.00354562	6	21637975	21638871	Syntaxin-132
Zm00001d038151	24.3743	5.80816	0.23829	-2.06921	0.00356363	6	149571579	149572895	-
Zm00001d029752	52.8932	23.1418	0.437518	-1.19258	0.00356888	1	85474834	85477147	Retrovirus-related Pol polyprotein LINE-1
Zm00001d006618	50.0504	21.3331	0.426233	-1.23028	0.00357018	2	212741064	212741390	cytochrome C oxidase biogenesis Cmc1-like protein
Zm00001d018298	148.931	64.4064	0.432457	-1.20937	0.00358113	5	218096889	218097874	17.4 kDa class III heat shock protein
Zm00001d020332	77.6067	28.8543	0.371801	-1.4274	0.0035887	7	107145738	107147834	Ubiquitin-protein ligase
Zm00001d039907	93.7571	38.9281	0.415202	-1.26811	0.00362431	3	18927896	18929032	AP2/ERF and B3 domain-containing transcriptionrepressor TEM1
Zm00001d042602	21.2269	4.80846	0.226526	-2.14225	0.0036309	3	173174766	173176328	protein; Selenium-binding protein-like
Zm00001d027878	65.2669	29.4225	0.450802	-1.14943	0.00365355	1	16356238	16360518	AP2-EREBP-type transcription factor
Zm00001d035963	982.172	364.966	0.37159	-1.42821	0.00372681	6	62958250	62958990	-
Zm00001d017282	34.5231	12.2277	0.35419	-1.4974	0.00373479	5	191618363	191622011	Nucleotide/sugar transporter family protein
Zm00001d052586	40.5353	15.725	0.387933	-1.36612	0.00375412	4	193763661	193768265	Cationic amino acid transporter 6 chloroplastic
Zm00001d011812	222.139	84.6573	0.381101	-1.39175	0.00378123	8	161927179	161929095	-
Zm00001d048520	8.23544	0.351231	0.0426487	-4.55135	0.00381581	9	157714272	157715705	Aquaporin TIP3.1
Zm00001d003439	8.24036	0.341974	0.0414999	-4.59075	0.00382151	2	44471631	44475463	-
Zm00001d033320	39.2755	15.1093	0.384701	-1.37819	0.00382226	1	258889576	258891752	UDP-glycosyltransferase 91A1
Zm00001d014623	29.7905	7.19226	0.241428	-2.05034	0.00394937	5	56269108	56270640	AAA-ATPase ASD mitochondrial
Zm00001d052492	26.2987	7.19032	0.27341	-1.87086	0.00399659	4	191250808	191252184	Anthocyanidin 3-O-glucoside 2'''-O-xylosyltransferase
Zm00001d047860	51.3143	22.3201	0.434968	-1.20102	0.00401758	9	143638759	143639535	Putative AP2/EREBP transcription factor superfamilyprotein
Zm00001d037757	41.4944	16.3557	0.394167	-1.34312	0.00403401	6	136409991	136410359	Grx_C15-glutaredoxin subgroup III
Zm00001d047480	787.678	335.797	0.426313	-1.23002	0.00404984	9	131553828	131565761	Beta-amylase[Source:UniProtKB/TrEMBL;Acc:A0A1D6PAC1]
Zm00001d003930	21.2291	5.5009	0.259121	-1.9483	0.00406718	2	69687746	69688277	Beta-13-N-Acetylglucosaminyltransferase familyprotein
Zm00001d046783	26.603	8.23399	0.309514	-1.69192	0.00415223	9	105852291	105853661	Scarecrow-like protein 18
Zm00001d005678	103.298	46.7191	0.452275	-1.14473	0.0041904	2	183145357	183146727	Protein ALTERED XYLOGLUCAN 4
Zm00001d011239	38.0074	13.7214	0.361019	-1.46985	0.00429661	8	144197398	144200652	Protein QUIRKY
Zm00001d053684	248.31	116.041	0.467322	-1.09751	0.00431084	4	238977831	238989000	Putative citrate synthase family protein
Zm00001d042940	17.4163	3.7945	0.21787	-2.19846	0.00432762	3	184600405	184602349	plant-specific domain TIGR01589 family proteinexpressed
Zm00001d040464	19.6284	4.82042	0.245584	-2.02571	0.00436282	3	44811230	44812811	Duplicated homeodomain-like superfamily protein
Zm00001d052038	75.6925	37.7645	0.49892	-1.00312	0.00443502	4	177039742	177043438	Putative HLH DNA-binding domain superfamily protein
Zm00001d043190	13.2958	2.05185	0.154323	-2.69598	0.00444037	3	191129617	191130423	-
Zm00001d005682	44.019	18.1474	0.412262	-1.27837	0.00448866	2	183194823	183197373	Protein kinase superfamily protein
Zm00001d005892	12.3494	1.71565	0.138927	-2.8476	0.00455739	2	191897839	191898630	Ethylene-responsive transcription factor ERF109
Zm00001d049308	18.0504	4.13223	0.228928	-2.12704	0.00460039	4	25700883	25701458	-
Zm00001d006806	70.6319	34.6053	0.489939	-1.02932	0.00462414	2	217107138	217109166	Tubulin gamma-2 chain
Zm00001d022044	42.7463	17.4684	0.408654	-1.29105	0.00462651	7	168544322	168548259	Probable LRR receptor-like serine/threonine-proteinkinase
Zm00001d022099	41.1897	12.0204	0.291831	-1.7768	0.00464773	7	170256890	170257680	Nuclear transcription factor Y subunit B-3
Zm00001d009566	31.9925	11.3303	0.354154	-1.49755	0.00466085	8	70661781	70662557	Fasciclin-like arabinogalactan protein 6
Zm00001d015282	26.2914	8.21354	0.312405	-1.67851	0.00469995	5	82612309	82612611	-
Zm00001d031647	69.9905	34.2958	0.490006	-1.02913	0.00470752	1	197308955	197311791	-
Zm00001d053860	74.4297	36.587	0.491564	-1.02455	0.00476624	4	242400871	242404592	MEI2 C-terminal RRM only like 1
Zm00001d017350	21.539	5.82089	0.270249	-1.88764	0.00483256	5	193493247	193493909	Transcription factor TCP21
Zm00001d021250	70.9322	34.9975	0.493393	-1.01919	0.00483383	7	146859110	146860060	-
Zm00001d021876	7.91357	0.337731	0.0426775	-4.55038	0.00492884	7	165264412	165264765	uncharacterized protein[Source:UniProtKB/TrEMBL;Acc:B6TUX6]
Zm00001d020968	43.0647	17.8366	0.414182	-1.27166	0.00497467	7	138172661	138173344	TMV response-related protein
Zm00001d014842	27.8894	4.78764	0.171665	-2.54233	0.00513136	5	65145138	65146204	Basic endochitinase B
Zm00001d045948	57.0106	26.5021	0.464863	-1.10512	0.00513615	9	48992565	49020996	Protein DETOXIFICATION 16
Zm00001d019045	11051.8	5136.51	0.464765	-1.10543	0.00517929	7	14093201	14093758	Histone H2A
Zm00001d014960	24.7169	7.61253	0.307989	-1.69905	0.00519568	5	70336509	70337792	from the Czech 'roh' meaning 'corner'
Zm00001d048565	19.9575	5.16394	0.258746	-1.95039	0.00522959	9	158844223	158845460	alpha/beta-Hydrolases superfamily protein
Zm00001d047359	29.7707	10.3236	0.346771	-1.52794	0.0052752	9	127613899	127614732	B3 domain-containing transcription factor NGA2
Zm00001d034130	38.9696	15.5651	0.399416	-1.32403	0.00549627	1	284698268	284699256	-
Zm00001d008539	38.0035	15.1078	0.397537	-1.33084	0.00561282	8	12212422	12212835	-
Zm00001d052137	457.723	175.504	0.383429	-1.38297	0.0057549	4	180619203	180621336	Probable tyrosine-protein phosphatase
Zm00001d036426	174.554	78.5445	0.449973	-1.15209	0.00576266	6	87953855	87955348	Protein SHI RELATED SEQUENCE 1
Zm00001d037029	36.7412	14.3448	0.390428	-1.35687	0.00579825	6	109567045	109568953	Protein SOMBRERO
Zm00001d034722	40.2186	16.4182	0.408225	-1.29256	0.00581528	1	300741005	300741352	-
Zm00001d041201	1699.54	846.993	0.498364	-1.00473	0.00597557	3	105179821	105183171	HIPL1 protein
Zm00001d052673	25.6517	8.24749	0.321518	-1.63703	0.00597932	4	196893203	196896534	Chalcone synthase C2
Zm00001d016885	56.6765	24.2063	0.427095	-1.22737	0.00599274	5	179320080	179324188	F11F12.5 protein
Zm00001d048294	13.6143	2.39459	0.175888	-2.50727	0.00605004	9	154025284	154025704	-
Zm00001d014996	49.085	21.9029	0.446224	-1.16416	0.00613336	5	71418219	71421473	Phytosulfokine receptor 1
Zm00001d037165	7.60462	0.337731	0.0444113	-4.49293	0.00630584	6	114596733	114597452	Putative AP2/EREBP transcription factor superfamilyprotein
Zm00001d023461	36.4299	14.4644	0.397047	-1.33262	0.00634117	10	6299146	6299676	Expressed protein; protein
Zm00001d012332	21.5413	6.24386	0.289855	-1.78659	0.0064145	8	172547738	172548139	-
Zm00001d006873	30.418	11.0145	0.362106	-1.46552	0.00647598	2	218316852	218317418	Disease resistance response protein-like; protein
Zm00001d002592	19.9465	5.07021	0.254191	-1.97602	0.0064951	2	16311191	16314804	1-aminocyclopropane-1-carboxylate synthase2
Zm00001d052190	6.01672	0	0	-Inf	0.00656468	4	182737481	182738014	-
Zm00001d001905	32.324	9.89641	0.306163	-1.70763	0.00659442	2	2643026	2643694	OSJNBa0043A12.20 protein
Zm00001d029763	46.5692	20.5809	0.441943	-1.17807	0.00660641	1	86136740	86137516	RING-H2 finger protein ATL80
Zm00001d035336	14.8756	2.40886	0.161933	-2.62653	0.00673076	6	21911375	21912966	Peroxidase superfamily protein
Zm00001d026623	10.7672	1.36442	0.126721	-2.98028	0.00684204	10	149113706	149116474	Tubulin beta-7 chain
Zm00001d020308	10.7733	1.35517	0.125789	-2.99092	0.00684699	7	105094775	105095355	Protein STRICTOSIDINE SYNTHASE-LIKE 11
Zm00001d032999	57.9546	27.6393	0.476914	-1.0682	0.00685928	1	246355067	246357254	DOF40 C2C2-DOF type transcription factor
Zm00001d037382	57.3399	27.4895	0.479413	-1.06066	0.00695365	6	123791605	123793032	UDP-glycosyltransferase 72B1
Zm00001d018962	31.3529	11.6915	0.372901	-1.42314	0.00706975	7	10831566	10833533	Whole genome shotgun sequence of line PN40024scaffold_179.assembly12x (Fragment)
Zm00001d026537	49.7127	15.7605	0.317032	-1.6573	0.00707037	10	147855536	147856873	Putative homeobox DNA-binding domain superfamilyprotein%3B WUS2 protein
Zm00001d020614	62.0859	30.5819	0.492574	-1.02159	0.00710145	7	125133740	125135827	ZIM-transcription factor 28
Zm00001d012603	13.2971	2.42236	0.182172	-2.45663	0.00718677	8	177064376	177066295	Methylesterase 3
Zm00001d016748	34.8484	13.7029	0.393214	-1.34661	0.00723134	5	174862785	174863648	Protein MKS1
Zm00001d003162	61.4615	30.2121	0.491561	-1.02456	0.00725408	2	34080161	34081769	Zinc finger protein CONSTANS-LIKE 5
Zm00001d039482	64.309	25.4473	0.395703	-1.33751	0.00733056	3	5495949	5496644	Dof zinc finger protein DOF1.6
Zm00001d016001	57.6437	27.6717	0.480048	-1.05875	0.00735083	5	138743751	138746834	Rop guanine nucleotide exchange factor 9
Zm00001d026021	30.4271	5.59193	0.183781	-2.44394	0.00743103	10	136246172	136246774	Putative RING zinc finger domain superfamilyprotein
Zm00001d038593	51.3388	16.8859	0.328912	-1.60423	0.00745281	6	160633519	160633884	-
Zm00001d041430	21.8516	6.51409	0.298106	-1.7461	0.00747596	3	119199463	119199972	Calmodulin-like protein 11
Zm00001d006169	22.4914	6.83986	0.30411	-1.71733	0.00754792	2	200397718	200398512	CBF3-like protein%3B CRT/DRE binding factor%3BDREB-like protein
Zm00001d010284	17.7333	4.45222	0.251066	-1.99386	0.00759069	8	107398664	107399764	Probable carboxylesterase 17
Zm00001d040089	43.4093	13.3682	0.307958	-1.6992	0.00764733	3	27065943	27068338	nodulin MtN21 /EamA-like transporter familyprotein
Zm00001d009894	8.55029	0.702462	0.0821565	-3.60548	0.00765509	8	88185702	88186310	RING-H2 finger protein ATL3
Zm00001d008925	15.522	3.41781	0.220191	-2.18318	0.00771846	8	25511398	25524826	GDSL esterase/lipase
Zm00001d021286	57.3209	27.6521	0.482408	-1.05168	0.00789184	7	147952084	147953976	Protein kinase superfamily protein
Zm00001d029777	623.019	292.5	0.469488	-1.09084	0.00791535	1	86480374	86481381	Protein EXORDIUM-like 5
Zm00001d007869	43.0703	18.8441	0.437518	-1.19259	0.00793449	2	241349324	241350763	UDP-glycosyltransferase 71B1
Zm00001d020915	7.28168	0.337731	0.0463809	-4.43033	0.00810181	7	136479777	136482266	Pirin-like protein 2
Zm00001d047076	54.473	26.0876	0.478909	-1.06218	0.00813785	9	117520207	117525692	CAI-1 autoinducer sensor kinase/phosphatase cqsSisoform 1
Zm00001d012736	9.50639	1.03094	0.108447	-3.20494	0.00825833	8	179522293	179525398	-
Zm00001d043701	9.49578	1.02592	0.10804	-3.21036	0.00829111	3	207872999	207876887	IAA-amino acid hydrolase ILR1-like 4
Zm00001d031769	9.50191	1.01319	0.10663	-3.22931	0.00830502	1	201195222	201199817	Nitrate reductase [NADH] 2
Zm00001d032051	25.3317	8.56671	0.338181	-1.56413	0.00855712	1	210825161	210825686	light harvesting complex photosystem II subunit 6
Zm00001d046852	22.1691	6.8418	0.308618	-1.69611	0.00857778	9	108405269	108408793	Heptahelical transmembrane protein 2
Zm00001d021673	12.9834	2.40385	0.185147	-2.43325	0.00859435	7	159702091	159704446	uncharacterized protein[Source:UniProtKB/TrEMBL;Acc:B6TUW4]
Zm00001d017210	59.5417	29.5598	0.496455	-1.01026	0.00865972	5	188995985	188997697	SPla/RYanodine receptor (SPRY) domain-containingprotein
Zm00001d046149	5.69787	0	0	-Inf	0.00870745	9	67283987	67284751	DUF679 domain membrane protein 7
Zm00001d032899	187.216	85.9957	0.45934	-1.12237	0.00871565	1	242142443	242144203	Cation/calcium exchanger 2
Zm00001d043740	45.9515	10.6197	0.231107	-2.11337	0.00879826	3	208800675	208802444	Mitogen-activated protein kinase kinase kinaseYODA
Zm00001d007154	496.3	240.577	0.48474	-1.04472	0.0088109	2	223382570	223383942	60S ribosomal protein L22-2
Zm00001d031204	55.1189	26.7642	0.485573	-1.04224	0.00899071	1	181980151	181983844	alpha/beta-Hydrolases superfamily protein
Zm00001d051389	42.4512	17.4989	0.412212	-1.27854	0.00902019	4	156895149	156897641	Phosphoribosylanthranilate transferase
Zm00001d042054	15.1959	3.42128	0.225145	-2.15107	0.00905894	3	148849164	148850159	ARM repeat superfamily protein
Zm00001d005897	215.467	89.3993	0.414909	-1.26913	0.00909219	2	192117923	192119901	-
Zm00001d031261	45.2821	20.5832	0.454556	-1.13747	0.00915208	1	184229339	184230472	E3 ubiquitin-protein ligase ATL6
Zm00001d031826	12.0368	2.10739	0.175079	-2.51392	0.00916474	1	203010395	203011279	AT-hook motif nuclear-localized protein 17
Zm00001d012426	32.3098	12.7452	0.394469	-1.34202	0.00920097	8	174303331	174305106	Protein UPSTREAM OF FLC
Zm00001d039674	44.6553	20.2582	0.453658	-1.14032	0.00934219	3	11575059	11577604	Phosphoenolpyruvate/phosphate translocator 2chloroplastic
Zm00001d048841	1910.31	944.006	0.494163	-1.01694	0.00938107	4	6223611	6225506	Patatin-like protein 2
Zm00001d048837	25.6446	8.98043	0.350187	-1.5138	0.00950126	4	6173083	6174482	Cyclin-dependent kinase inhibitor 3
Zm00001d011413	12.6652	2.07036	0.163469	-2.61291	0.00953298	8	149844919	149847262	Putative WRKY DNA-binding domain superfamilyprotein
Zm00001d053166	25.0295	8.52775	0.340708	-1.55339	0.00963711	4	217736469	217737859	-
Zm00001d014804	21.2184	6.49133	0.305929	-1.70873	0.00970859	5	63815600	63818207	Eukaryotic aspartyl protease family protein
Zm00001d043938	51.0032	24.4688	0.479749	-1.05965	0.00973174	3	214301131	214304383	Peroxidase 19
Zm00001d049659	44.9631	13.3756	0.297478	-1.74914	0.00978066	4	38969055	38969360	SAUR31-auxin-responsive SAUR family member
Zm00001d039566	244.037	73.051	0.299344	-1.74012	0.0100169	3	8104720	8105217	17.5 kDa class II heat shock protein
Zm00001d001989	51.9273	25.1276	0.4839	-1.04722	0.0100317	2	4005779	4006470	-
Zm00001d039963	42.765	19.0738	0.446014	-1.16484	0.0100321	3	20813902	20816454	Protein SAR DEFICIENT 1
Zm00001d032620	28.5104	10.6791	0.374569	-1.4167	0.0100652	1	232280618	232281442	NDR1/HIN1-like 25
Zm00001d001824	26.9355	7.56431	0.280831	-1.83223	0.0102034	2	1527403	1528307	Dof zinc finger protein DOF1.6
Zm00001d008440	10.1307	1.36365	0.134606	-2.89318	0.0102242	8	8699528	8700941	Putative peptidyl-prolyl cis-trans isomerase familyprotein
Zm00001d049292	12.6702	2.40385	0.189724	-2.39803	0.0102319	4	24643059	24644573	UDP-glycosyltransferase 73D1
Zm00001d008676	52.9066	25.8521	0.488637	-1.03317	0.010284	8	16896160	16896909	-
Zm00001d032480	504.237	231.399	0.458908	-1.12372	0.0102986	1	228063148	228066312	Actin-7
Zm00001d007464	6.97034	0.341974	0.0490614	-4.34927	0.0103474	2	232273314	232274882	KDEL-tailed cysteine endopeptidase CEP1
Zm00001d052872	6.97109	0.337731	0.0484473	-4.36744	0.0103595	4	203086812	203087530	Tubulin gamma-2 chain
Zm00001d002776	124.452	47.3274	0.380288	-1.39484	0.010365	2	22298801	22300512	Probable receptor-like protein kinase
Zm00001d046118	56.0794	27.7273	0.494429	-1.01616	0.0103894	9	64429187	64429612	uncharacterized protein[Source:UniProtKB/TrEMBL;Acc:B6SLN8]
Zm00001d003457	36.0995	9.91686	0.274709	-1.86402	0.0104698	2	44953548	44954798	PLAT domain-containing protein 3
Zm00001d016098	17.735	4.83045	0.272368	-1.87637	0.0105035	5	144501076	144502820	-
Zm00001d042620	30.7233	12.0258	0.391422	-1.3532	0.0105382	3	174098876	174100586	NAD(P)H-quinone oxidoreductase subunit Nchloroplastic
Zm00001d041467	39.8991	16.4414	0.412074	-1.27902	0.0105777	3	121951101	121952168	OSJNBa0058K23.8 protein; protein
Zm00001d041041	13.6055	0.683949	0.0502699	-4.31416	0.0105795	3	92478450	92479007	-
Zm00001d025807	33.5784	13.7029	0.408086	-1.29306	0.0106582	10	130123665	130125293	UPF0481 protein
Zm00001d026530	32.9537	13.3887	0.406287	-1.29943	0.0108382	10	147743187	147743636	SAUR-like auxin-responsive protein family
Zm00001d039412	19.6366	5.82513	0.296646	-1.75319	0.0108945	3	3797720	3798556	-
Zm00001d005984	23.4439	7.89472	0.33675	-1.57025	0.0109266	2	194741383	194741934	-
Zm00001d020403	20.8958	6.56462	0.314159	-1.67043	0.0109675	7	111641947	111643872	Receptor kinase
Zm00001d049242	22.8047	7.53654	0.330482	-1.59736	0.0109954	4	22485112	22485966	-
Zm00001d045173	9.50444	1.03094	0.108469	-3.20465	0.0110818	9	15101342	15102388	-
Zm00001d017199	34.5295	14.4578	0.418709	-1.25598	0.0112263	5	188679379	188680432	Temperature-induced lipocalin-1
Zm00001d026061	31.6788	12.6997	0.40089	-1.31872	0.0112542	10	137306305	137307456	Plant-specific domain TIGR01568 family protein
Zm00001d028768	48.7754	23.378	0.4793	-1.061	0.0112544	1	45981264	45982037	-
Zm00001d037751	48.7832	23.2454	0.476503	-1.06944	0.0113043	6	136355962	136356846	Late embryogenesis abundant (LEA) hydroxyproline-rich glycoprotein family
Zm00001d044821	36.7459	15.7952	0.42985	-1.2181	0.0113478	9	3897009	3898513	GDSL esterase/lipase
Zm00001d018161	23.4308	7.89472	0.336937	-1.56945	0.0113651	5	215727084	215730071	Ferredoxin--nitrite reductase chloroplastic
Zm00001d035205	16.1452	4.15499	0.257351	-1.95819	0.0114004	6	9894892	9898049	Probable protein S-acyltransferase 7
Zm00001d014745	5.38848	0	0	-Inf	0.011508	5	61244181	61244891	late embryogenesis abundant protein
Zm00001d014493	16.1498	4.07399	0.252263	-1.987	0.0115122	5	50194013	50194324	Wound-responsive family protein
Zm00001d052741	5.38386	0	0	-Inf	0.0115306	4	199478963	199481434	NC domain-containing protein-related
Zm00001d007977	5.38333	0	0	-Inf	0.0115332	2	244405957	244406451	-
Zm00001d024415	5.38302	0	0	-Inf	0.0115348	10	69956972	69957190	-
Zm00001d039301	5.38279	0	0	-Inf	0.0115358	3	1325146	1327618	Vegetative storage protein PNI288
Zm00001d002083	26.2976	9.61693	0.365696	-1.45128	0.0116909	2	5670030	5670731	-
Zm00001d011365	76.3708	29.0242	0.380043	-1.39577	0.0117368	8	148696781	148699784	alpha/beta-Hydrolases superfamily protein
Zm00001d048903	25.6541	9.31391	0.363057	-1.46173	0.0118081	4	7429245	7430150	Acidic endochitinase
Zm00001d031677	176.13	86.3558	0.490295	-1.02828	0.0118113	1	198453958	198455760	MtN19-like protein
Zm00001d023604	16.7834	4.42599	0.263713	-1.92296	0.0118113	10	11808463	11810324	-
Zm00001d006420	85.8354	39.4773	0.459919	-1.12055	0.0118578	2	207446621	207450015	LRR receptor-like serine/threonine-protein kinaseGSO1
Zm00001d042922	391.188	177.912	0.454799	-1.1367	0.0120242	3	184004259	184007974	Probable mediator of RNA polymerase IItranscription subunit 37c
Zm00001d023543	39.2572	13.7009	0.349004	-1.51868	0.0120711	10	9578670	9587339	Fatty acid amide hydrolase
Zm00001d043969	12.3524	2.42159	0.196042	-2.35076	0.0121413	3	215346971	215347825	GATA transcription factor 19
Zm00001d033316	7.9125	0.675462	0.0853664	-3.55019	0.0121546	1	258846263	258847552	CBL-interacting serine/threonine-protein kinase 4
Zm00001d007360	14.573	3.47528	0.238474	-2.0681	0.0123074	2	229671848	229673506	ARM repeat superfamily protein
Zm00001d011656	36.4289	15.8137	0.434099	-1.2039	0.0124023	8	157692739	157694157	Putative MAPKKK family protein kinase
Zm00001d020257	19.3227	5.84287	0.302384	-1.72555	0.0124147	7	102493334	102494600	Heavy metal transport/detoxification superfamilyprotein
Zm00001d040780	52.5798	26.2454	0.499153	-1.00244	0.0124245	3	65423933	65426147	-
Zm00001d047993	42.7634	18.7688	0.4389	-1.18804	0.0124824	9	147425381	147428673	Probable inactive poly [ADP-ribose] polymeraseSRO1
Zm00001d017825	25.0046	5.5009	0.219995	-2.18446	0.0124951	5	207839207	207840181	AT-hook motif nuclear-localized protein 29
Zm00001d020630	52.5833	26.0436	0.495283	-1.01367	0.0125025	7	125651703	125652191	-
Zm00001d002707	51.0027	25	0.490169	-1.02865	0.0125081	2	19851191	19852588	Cis-zeatin O-glucosyltransferase 1
Zm00001d028273	20.5876	6.51332	0.316371	-1.66031	0.0125114	1	28802882	28804087	Mitogen-activated protein kinase kinase 9
Zm00001d043674	30.1062	9.94116	0.330204	-1.59857	0.0126924	3	206991601	206992551	Cytidine deaminase
Zm00001d038996	35.7962	15.3526	0.428889	-1.22132	0.0127514	6	168446326	168448293	gibberellin 2-oxidase8
Zm00001d017353	26.6095	10.0198	0.376552	-1.40908	0.0128167	5	193510127	193511633	Putative GEM-like protein 8
Zm00001d036237	130.514	50.2437	0.384969	-1.37719	0.0129072	6	78461540	78462933	GDSL esterase/lipase
Zm00001d048710	12.9924	2.71535	0.208995	-2.25846	0.0131474	4	3837797	3839930	benzoxazinone synthesis2
Zm00001d047025	12.9865	2.71882	0.209357	-2.25596	0.0131524	9	115708968	115711076	PLATZ transcription factor family protein
Zm00001d028408	25.3353	9.26994	0.365891	-1.45051	0.013248	1	33789050	33790182	heat shock protein26
Zm00001d027431	52.913	14.4007	0.272159	-1.87748	0.0134661	1	5123182	5127784	knotted related homeobox1
Zm00001d020030	36.426	15.9588	0.438114	-1.19062	0.0136001	7	87164118	87164974	Probable NAD(P)H dehydrogenase subunit CRR3chloroplastic
Zm00001d023522	23.4514	8.24749	0.351685	-1.50765	0.0137047	10	8661499	8662677	from the Czech 'roh' meaning 'corner'
Zm00001d032893	43.7114	17.113	0.391499	-1.35292	0.0137499	1	241798159	241799166	Small heat shock-like protein
Zm00001d034641	13.6124	3.07507	0.225902	-2.14623	0.0139023	1	298696773	298697294	ZFP16-2
Zm00001d031730	23.4304	7.56972	0.323073	-1.63007	0.0139181	1	199913788	199915380	Protein DETOXIFICATION 50
Zm00001d018034	758.313	361.539	0.476767	-1.06864	0.0139183	5	212543656	212546035	geranylgeranyl hydrogenase1
Zm00001d017462	29.7703	12.069	0.405404	-1.30257	0.0142224	5	196589211	196590059	Ethylene-responsive transcription factor 1A
Zm00001d002623	89.3166	42.2189	0.472688	-1.08104	0.0143866	2	17058294	17060000	Protein DETOXIFICATION 49
Zm00001d038016	14.2584	3.43401	0.240842	-2.05384	0.0144683	6	145258369	145259274	Protein LIGHT-DEPENDENT SHORT HYPOCOTYLS 5
Zm00001d025967	12.0349	2.40385	0.19974	-2.3238	0.0144769	10	134992932	134993567	OJ000126_13.10 protein; protein
Zm00001d029313	38.3272	16.1627	0.421702	-1.2457	0.0145553	1	65609791	65618895	PLASMODESMATA CALLOSE-BINDING PROTEIN 5
Zm00001d033421	4055.09	1756.26	0.433102	-1.20722	0.0148282	1	262588025	262589296	Deoxyuridine 5'-triphosphate nucleotidohydrolase
Zm00001d039579	336.383	151.452	0.450236	-1.15125	0.0148942	3	8262683	8264981	RING/FYVE/PHD zinc finger superfamily protein
Zm00001d034017	24.3878	8.92295	0.365878	-1.45056	0.0150195	1	281247257	281250037	Exhydrolase II
Zm00001d036143	24.3821	8.92295	0.365963	-1.45023	0.0150257	6	74386108	74390459	OSJNBa0089K21.9 protein; Os04g0471100 protein
Zm00001d045188	153.289	72.1629	0.470763	-1.08693	0.0151233	9	15423310	15424887	Putative cytochrome P450 superfamily protein
Zm00001d048861	7.59911	0.693205	0.0912219	-3.45448	0.0151335	4	6607074	6609147	Probable flavin-containing monooxygenase 1
Zm00001d051424	7.60311	0.688962	0.0906158	-3.46409	0.0151345	4	158063199	158065701	Probable serine/threonine-protein kinase Cx32chloroplastic
Zm00001d016758	47.5035	23.3198	0.490907	-1.02648	0.015183	5	175095439	175096778	-
Zm00001d045355	35.1545	15.4343	0.439044	-1.18756	0.0152042	9	19441584	19442240	-
Zm00001d002038	238.131	98.6282	0.414176	-1.27168	0.0152169	2	4861458	4865979	-
Zm00001d029884	32.9411	14.0136	0.425414	-1.23306	0.0152601	1	91990667	91991467	Ethylene-responsive transcription factor ERF035
Zm00001d010192	5.07167	0	0	-Inf	0.0152635	8	103464635	103466114	Acyl-CoA N-acyltransferases (NAT) superfamilyprotein
Zm00001d003272	5.06266	0	0	-Inf	0.0153221	2	38446414	38447769	Nucleotide binding protein
Zm00001d013909	6.96275	0.337731	0.0485054	-4.36571	0.0153301	5	24423704	24423940	-
Zm00001d051302	25.9555	8.58599	0.330797	-1.59598	0.0153892	4	152451610	152452209	SAUR11-auxin-responsive SAUR family member
Zm00001d008223	30.081	12.345	0.410392	-1.28493	0.0154504	8	1663801	1665182	Eukaryotic translation initiation factor 6
Zm00001d034419	8.55877	1.04444	0.122031	-3.03468	0.0154748	1	292476450	292477004	Acyl-CoA N-acyltransferases (NAT) superfamilyprotein
Zm00001d009932	12.6677	2.71535	0.214352	-2.22194	0.0155421	8	90455463	90456568	Plasma membrane associated protein
Zm00001d000179	53.559	19.8175	0.370013	-1.43435	0.0156401	B73V4_ctg181	214703	215548	AP2-EREBP-transcription factor 1
Zm00001d017207	22.4941	7.84149	0.348602	-1.52035	0.015653	5	188933076	188937726	Protein BABY BOOM 1
Zm00001d042553	7.59835	0.679705	0.0894543	-3.48271	0.0156836	3	171628495	171642926	Pectin acetylesterase 5
Zm00001d044157	21.8498	7.58553	0.347168	-1.5263	0.0157174	3	220719688	220721950	cytochrome P450 family 72 subfamily A polypeptide8
Zm00001d005885	16.1467	4.43525	0.274684	-1.86416	0.0157394	2	191770814	191772016	-
Zm00001d047437	25.9596	9.97163	0.384122	-1.38036	0.0159706	9	130019797	130021687	Protein kinase superfamily protein
Zm00001d035166	28.8225	11.7155	0.406469	-1.29878	0.0160492	6	7479108	7485895	Lysine histidine transporter 2
Zm00001d028995	219.135	87.5174	0.399377	-1.32418	0.016416	1	54034211	54036320	Arabidopsis NAC domain containing protein 87
Zm00001d006746	24.7107	9.32895	0.377528	-1.40535	0.0164503	2	215781719	215782543	-
Zm00001d039491	5.38856	0	0	-Inf	0.0165869	3	5766074	5768360	Homogentisate phytyltransferase 1 chloroplastic
Zm00001d010759	27.5707	11.0118	0.399403	-1.32408	0.0167185	8	127187617	127188279	DNA-binding WRKY
Zm00001d028440	44.9906	22.0344	0.489757	-1.02986	0.0167311	1	35118009	35119004	Probable carboxylesterase 8
Zm00001d047771	32.6185	14.0086	0.429467	-1.21938	0.0167517	9	141378956	141379948	-
Zm00001d049792	6.33322	0.341974	0.0539969	-4.21098	0.0169734	4	44923818	44924595	-
Zm00001d025392	11.7206	2.40809	0.205458	-2.28308	0.0171679	10	116763769	116768182	ubiquitin interaction motif-containing protein
Zm00001d023305	122.906	57.8617	0.470778	-1.08688	0.0172177	10	2593317	2594522	Protein LURP-one-related 2
Zm00001d039010	10.1356	1.68865	0.166606	-2.58549	0.0173505	6	168690217	168691038	Fasciclin-like arabinogalactan protein 7
Zm00001d042812	67.7723	32.5138	0.47975	-1.05965	0.0174362	3	180955995	180958405	Tetratricopeptide repeat (TPR)-like superfamilyprotein
Zm00001d017002	10.7602	1.35092	0.125548	-2.99369	0.0175211	5	182432190	182432762	-
Zm00001d032545	31.3625	13.3339	0.425155	-1.23394	0.0175376	1	230120439	230130739	Formin-like protein 6
Zm00001d040382	31.3567	13.3069	0.424372	-1.2366	0.0175679	3	40872493	40873464	Early nodulin-like protein 1
Zm00001d011800	21.5326	7.57781	0.351923	-1.50667	0.0177121	8	161728428	161729057	-
Zm00001d037747	28.513	11.7235	0.411165	-1.28221	0.017723	6	136217687	136218253	Prenylated rab acceptor family protein
Zm00001d036768	15.2071	4.11873	0.270843	-1.88447	0.0177924	6	100159664	100160590	Transcription factor MYB44
Zm00001d002576	66.1992	32.7633	0.49492	-1.01473	0.0178136	2	15881659	15882300	RING zinc finger protein-like
Zm00001d043089	20.2765	6.86185	0.338414	-1.56314	0.0181002	3	188903623	188907357	Calcium uniporter protein 5 mitochondrial
Zm00001d042637	40.8702	19.2917	0.472024	-1.08307	0.0181884	3	174787067	174792369	Leucine-rich receptor-like protein kinase familyprotein
Zm00001d028686	16.4602	4.75871	0.289104	-1.79034	0.0183802	1	43080647	43083202	Receptor-like protein kinase HERK 1
Zm00001d044905	17.7277	5.49241	0.309821	-1.69049	0.0184376	9	6872461	6874919	Potassium transporter 24
Zm00001d043950	9.18293	1.36365	0.148499	-2.75148	0.0184797	3	214609031	214612175	Probable WRKY transcription factor 71
Zm00001d033710	17.0977	5.10068	0.298326	-1.74504	0.018481	1	271948830	271949783	Chemocyanin
Zm00001d050872	24.0703	5.45769	0.22674	-2.14089	0.0186846	4	127892921	127894804	loricrin-related
Zm00001d006256	18.3772	5.50167	0.299374	-1.73998	0.0188065	2	202903835	202904632	syringolide-induced protein 14-1-1
Zm00001d006875	10.771	2.03912	0.189314	-2.40114	0.0190471	2	218327505	218332462	alanine aminotransferase10
Zm00001d046358	31.0409	13.3574	0.430317	-1.21653	0.0192458	9	84001439	84002902	-
Zm00001d018343	49.7189	24.5046	0.492864	-1.02074	0.0192929	5	218910330	218911622	RING-H2 finger protein ATL13
Zm00001d014244	5.07083	0	0	-Inf	0.0194478	5	37833152	37834955	Esterase
Zm00001d009985	69.0468	32.8434	0.475668	-1.07197	0.0196159	8	93476338	93476907	Polcalcin Jun o 2
Zm00001d047582	41.1769	19.8715	0.482589	-1.05113	0.0196361	9	136350922	136352658	galactinol synthase3
Zm00001d044734	21.8547	7.8978	0.361377	-1.46842	0.0196812	9	742710	744038	U-box domain-containing protein 21
Zm00001d040540	13.6161	3.43903	0.252571	-1.98524	0.0197207	3	48724704	48725590	-
Zm00001d049995	27.549	11.3565	0.412228	-1.27848	0.0200706	4	58642687	58647338	Nitrate reductase
Zm00001d050196	54.1517	27.0179	0.49893	-1.00309	0.0202216	4	72786474	72789077	alpha/beta-Hydrolases superfamily protein
Zm00001d012967	4.75184	0	0	-Inf	0.0202784	5	2446801	2447181	Zinc finger DNA-binding protein
Zm00001d053815	4.74865	0	0	-Inf	0.0203059	4	241609820	241610200	Auxin-responsive protein SAUR71
Zm00001d002671	24.0729	9.28267	0.385607	-1.3748	0.0205401	2	18894011	18895354	DUF241 domain protein
Zm00001d017531	15.5158	4.43525	0.285853	-1.80666	0.0208983	5	198880654	198882279	Purine-uracil permease NCS1
Zm00001d053530	18.0567	5.8394	0.323393	-1.62864	0.0209317	4	233157430	233157855	Cwf21
Zm00001d028258	18.045	5.84789	0.324072	-1.62561	0.020938	1	28108217	28109776	cytochrome P450 family 94 subfamily D polypeptide2
Zm00001d050082	44.0267	21.9623	0.498841	-1.00335	0.0210016	4	64847021	64848362	Pectinesterase
Zm00001d050837	28.5015	12.0555	0.422978	-1.24135	0.0211273	4	125665547	125666545	Gibberellin receptor GID1L2
Zm00001d036750	37.7019	17.8289	0.472892	-1.08042	0.021253	6	99763877	99766409	Heptahelical transmembrane protein 1
Zm00001d021738	27.8789	11.7498	0.421457	-1.24654	0.0215803	7	161891350	161892051	-
Zm00001d025541	6.01512	0.351231	0.0583913	-4.0981	0.021643	10	121757459	121758886	Eukaryotic aspartyl protease family protein
Zm00001d042738	6.02316	0.341974	0.0567766	-4.13856	0.0216517	3	178550428	178559208	E3 ubiquitin-protein ligase PUB23
Zm00001d032102	6.02005	0.341974	0.0568059	-4.13782	0.0216736	1	213017762	213018352	DUF761 domain protein
Zm00001d029718	6.01468	0.341974	0.0568566	-4.13653	0.0217117	1	83823527	83824309	Transcription repressor OFP6
Zm00001d033252	17.1016	4.82196	0.28196	-1.82644	0.021953	1	256136270	256142816	Histone-binding protein MSI1
Zm00001d052598	38.004	18.0336	0.474518	-1.07546	0.0225728	4	194314663	194315808	WUSCHEL-related homeobox 3
Zm00001d002802	28.8446	7.88353	0.27331	-1.87139	0.0230659	2	23113153	23114211	Leucine-rich repeat receptor protein kinase EXS
Zm00001d052738	19.6377	6.85684	0.349166	-1.51801	0.0231029	4	199404178	199405434	Heat stress transcription factor B-2b
Zm00001d048611	13.2936	3.40277	0.255971	-1.96595	0.0231038	4	1283712	1284484	Metallothionein-like protein 1B
Zm00001d024664	20.9001	5.45692	0.261096	-1.93735	0.0234259	10	82660544	82662094	Tyrosine decarboxylase 1
Zm00001d030004	18.373	6.21262	0.338138	-1.56431	0.0235344	1	98579791	98580687	OSJNBb0016D16.16 protein; protein
Zm00001d023559	13.9351	3.74628	0.268837	-1.89519	0.0235437	10	10215795	10217698	Fructose-bisphosphate aldolase
Zm00001d029062	6.96776	0.702462	0.100816	-3.3102	0.0235863	1	56855736	56858177	Vicilin-like seed storage protein
Zm00001d053739	178.279	74.1071	0.41568	-1.26645	0.0236398	4	240117939	240121912	Heptahelical transmembrane protein 2
Zm00001d047568	6.96465	0.675462	0.0969843	-3.36611	0.0237793	9	135870804	135871424	-
Zm00001d040807	17.7366	5.84635	0.329621	-1.60112	0.0237871	3	67151874	67157763	CASP-like protein 4
Zm00001d029784	27.5626	11.69	0.424125	-1.23744	0.0238868	1	86745009	86745950	DUF241 domain protein
Zm00001d023936	41.4976	17.5163	0.422104	-1.24433	0.0239002	10	30082820	30083380	CASP-like protein 8
Zm00001d008892	17.1057	5.50167	0.321627	-1.63654	0.0239299	8	24167040	24167768	Carnitine racemase like protein
Zm00001d044096	17.0988	5.47814	0.320382	-1.64213	0.024	3	219038137	219043860	carbonic anhydrase3
Zm00001d033765	11.0912	2.43085	0.219169	-2.18988	0.0240042	1	273052013	273053002	Mitogen-activated protein kinase kinase 9
Zm00001d042169	37.6961	18.1821	0.482334	-1.0519	0.0243165	3	154726711	154727250	-
Zm00001d007420	46.2758	14.5064	0.313477	-1.67357	0.0252701	2	231240286	231241095	-
Zm00001d032686	38.0048	18.5889	0.489119	-1.03174	0.025557	1	234430393	234435468	Nucleotide/sugar transporter family protein
Zm00001d020714	6.96048	0.337731	0.0485212	-4.36524	0.0256963	7	129797898	129801599	Heat shock factor protein 4
Zm00001d042717	7.92342	0.341974	0.0431599	-4.53416	0.0258395	3	178106747	178109443	Ethylene-responsive transcription factor ABR1
Zm00001d051956	12.355	3.09204	0.250267	-1.99846	0.0261124	4	175257867	175260077	Putative NAC domain transcription factorsuperfamily protein
Zm00001d050095	22.8056	8.90096	0.390297	-1.35736	0.0261125	4	65387724	65389604	exocyst subunit exo70 family protein D1
Zm00001d004908	12.3539	3.0878	0.249945	-2.00032	0.0261312	2	147970803	147971519	Expressed protein; protein
Zm00001d031066	18.052	6.15437	0.340925	-1.55247	0.0268083	1	175632203	175633203	alpha/beta-Hydrolases superfamily protein
Zm00001d014351	4.43344	0	0	-Inf	0.0269346	5	42228650	42229681	-
Zm00001d017852	4.43321	0	0	-Inf	0.0269371	5	208841207	208841407	Putative uncharacterized protein[Source:UniProtKB/TrEMBL;Acc:B6SJZ4]
Zm00001d018191	10.1389	2.03063	0.20028	-2.31991	0.0271098	5	216112775	216113527	Ethylene-responsive transcription factor ERF014
Zm00001d036003	5.69796	0	0	-Inf	0.0271482	6	65322473	65323171	DRE-binding protein4
Zm00001d003425	8.55189	1.37792	0.161125	-2.63375	0.027156	2	43966118	43966495	CLE family OsCLE401 protein
Zm00001d028451	13.6196	3.754	0.275632	-1.85918	0.027243	1	35300769	35301761	-
Zm00001d034372	14.2537	4.14226	0.29061	-1.78284	0.0273537	1	291107391	291111360	Calcium-dependent protein kinase 1
Zm00001d011326	28.5178	12.3847	0.434282	-1.2033	0.0274093	8	146725502	146726798	Plant Tudor-like RNA-binding protein
Zm00001d009710	14.2494	4.11449	0.288749	-1.79211	0.0274533	8	77060226	77062208	Putative DUF1221-domain containing protein kinasefamily protein
Zm00001d050294	16.1573	5.13269	0.317669	-1.6544	0.0274857	4	79210012	79211052	VQ motif-containing protein
Zm00001d036234	15.526	4.79921	0.309107	-1.69382	0.0275476	6	78449587	78450909	Carboxylic ester hydrolase/ hydrolase%2C acting onester bond
Zm00001d023269	5.70528	0.351231	0.0615624	-4.02181	0.0275818	10	1698336	1698995	VQ
Zm00001d048123	351.503	124.137	0.35316	-1.50161	0.0276238	9	150498053	150498481	MFP1 attachment factor 1
Zm00001d046471	5.69605	0.351231	0.0616622	-4.01947	0.027664	9	91463414	91463893	Multiprotein-bridging factor 1c
Zm00001d029844	5.70475	0.341974	0.0599455	-4.0602	0.0276689	1	89748954	89749586	Late embryogenesis abundant (LEA) hydroxyproline-rich glycoprotein family
Zm00001d002021	5.7028	0.341974	0.0599661	-4.05971	0.0276864	2	4539076	4539570	-
Zm00001d017989	5.70195	0.341974	0.0599749	-4.0595	0.0276939	5	211463522	211465214	GDSL esterase/lipase
Zm00001d033846	23.7613	9.58762	0.403496	-1.30937	0.0277424	1	275610676	275610975	-
Zm00001d051765	20.9099	7.88623	0.377152	-1.40678	0.0277598	4	168991868	168992731	Golgin candidate 6
Zm00001d009106	23.1165	9.19896	0.397939	-1.32938	0.0285123	8	36619344	36620099	Putative RING zinc finger domain superfamilyprotein
Zm00001d034874	35.4824	17.113	0.482295	-1.05201	0.0287481	1	304504591	304505238	Expressed in cucumber hypocotyls
Zm00001d034829	33.8905	16.1195	0.475633	-1.07208	0.0288318	1	303243570	303245421	Pirin-like protein 2
Zm00001d025633	7.60524	1.04019	0.136773	-2.87014	0.0288383	10	124645929	124662204	CRM-domain containing factor CFM2 chloroplastic
Zm00001d024465	33.8777	16.1125	0.475608	-1.07216	0.0288553	10	72127774	72128574	V-type proton ATPase subunit D
Zm00001d020008	7.60524	1.03094	0.135556	-2.88304	0.0288997	7	85218743	85225209	Indole-3-glycerol phosphate synthase chloroplastic
Zm00001d020073	22.4848	8.86471	0.394253	-1.3428	0.0291685	7	90401884	90402383	-
Zm00001d003861	76.025	32.2867	0.424686	-1.23553	0.0291845	2	63431223	63436171	Potassium high-affinity transporter
Zm00001d047397	61.477	28.8257	0.468886	-1.09269	0.0293389	9	128704007	128704783	transmembrane protein G1P-related 1
Zm00001d052104	6.65677	0.683949	0.102745	-3.28286	0.0295352	4	179683462	179685804	Putative subtilase family protein
Zm00001d006078	18.3765	6.59509	0.358887	-1.4784	0.0296289	2	197542925	197543503	RING/U-box superfamily protein
Zm00001d039782	11.3937	2.72383	0.239065	-2.06452	0.0298237	3	14537998	14538768	-
Zm00001d017697	18.3688	6.48709	0.353158	-1.50161	0.0299118	5	204484844	204485122	-
Zm00001d043253	17.7463	6.23962	0.351601	-1.50799	0.0300915	3	193364496	193369646	Receptor-like serine/threonine-protein kinase SD1-8
Zm00001d053117	21.2298	8.23553	0.387924	-1.36616	0.0303829	4	214448821	214449765	Expressed protein; protein
Zm00001d040362	60.8077	25.471	0.418878	-1.2554	0.0305399	3	40080595	40084385	Dof-type zinc finger DNA-binding family protein
Zm00001d028639	25.655	11.0118	0.429228	-1.22018	0.0306187	1	41569484	41573603	Heat shock 70 kDa protein 3
Zm00001d003624	17.1152	5.82513	0.340349	-1.55491	0.0306746	2	50750672	50751874	U-box domain-containing protein 26
Zm00001d039581	114.356	56.2124	0.491556	-1.02457	0.030701	3	8291514	8292125	Histone-like transcription factor and archaealhistone family protein
Zm00001d026377	23.4285	9.62966	0.411023	-1.28271	0.0307484	10	144637101	144640154	Organic cation/carnitine transporter 4
Zm00001d014863	784.307	294.709	0.375757	-1.41213	0.0313072	5	66024695	66027984	Protein REVEILLE 7
Zm00001d016857	13.9376	4.13146	0.296426	-1.75425	0.0315589	5	178448930	178449250	Zea mays ARGOS7
Zm00001d027673	13.9422	4.10099	0.294142	-1.76541	0.0316494	1	10752127	10754142	UPF0496 protein
Zm00001d028404	26.6	11.7151	0.440415	-1.18307	0.0319228	1	33738878	33739350	Chaperone protein dnaJ 11 chloroplastic
Zm00001d049060	9.81343	2.0611	0.210029	-2.25134	0.0321381	4	14442996	14443265	uncharacterized protein[Source:UniProtKB/TrEMBL;Acc:B6SQE6]
Zm00001d031850	29.7609	13.7897	0.463348	-1.10983	0.032324	1	204132855	204133635	Protein PROTON GRADIENT REGULATION 5 chloroplastic
Zm00001d003451	8.24067	1.36442	0.165572	-2.59447	0.0329579	2	44789073	44790671	ETHYLENE INSENSITIVE 3-like 5 protein
Zm00001d039461	36.4366	18.1636	0.498499	-1.00434	0.0334188	3	4956494	4959947	Harpin-induced protein
Zm00001d039366	29.1354	13.2957	0.456342	-1.13181	0.0335069	3	2655450	2658490	Protein trichome birefringence-like 39
Zm00001d017911	14.565	2.73579	0.187833	-2.41248	0.0338729	5	210005007	210005537	basic leucine-zipper 58
Zm00001d019060	26.2811	11.6476	0.443192	-1.174	0.0352498	7	14494700	14497925	deoxy xylulose synthase 2
Zm00001d048202	7.28071	1.04444	0.143453	-2.80135	0.0353916	9	152376010	152377305	Putative bifunctional inhibitor/LTP/seed storageprotein family
Zm00001d012968	5.38159	0.337731	0.0627567	-3.99409	0.0354218	5	2459657	2460184	ZFP16-2
Zm00001d014682	4.12071	0	0	-Inf	0.035702	5	58760829	58761221	SAUR-like auxin-responsive protein family
Zm00001d031926	4.11889	0	0	-Inf	0.0357295	1	206982602	206985131	2-oxoglutarate (2OG) and Fe(II)-dependent oxygenasesuperfamily protein
Zm00001d016271	4.11867	0	0	-Inf	0.0357329	5	155011588	155012535	-
Zm00001d039052	33.2466	14.9956	0.45104	-1.14867	0.0357428	6	169320793	169327039	Sugar transporter ERD6-like 6
Zm00001d026454	4.11663	0	0	-Inf	0.0357638	10	146117284	146117613	-
Zm00001d040823	4.11601	0	0	-Inf	0.0357732	3	68049564	68070844	Cysteine-rich receptor-like protein kinase 10
Zm00001d004705	4.11459	0	0	-Inf	0.0357948	2	132347742	132349421	Amino acid permease 2
Zm00001d014667	8.86483	1.71064	0.192969	-2.37356	0.0360062	5	58171171	58171788	DUF4228 domain protein
Zm00001d033464	8.86581	1.70563	0.192383	-2.37795	0.0360322	1	263441814	263442125	Putative auxin-induced protein family%3B SAUR14-auxin-responsive SAUR family member
Zm00001d013467	12.3497	3.44481	0.278938	-1.84198	0.0360499	5	12293289	12294368	Putative teosinte branched2
Zm00001d011499	12.3585	3.42977	0.277523	-1.84932	0.0360772	8	152569157	152570068	Ethylene-responsive transcription factor CRF4
Zm00001d014249	12.9916	3.7945	0.292074	-1.7756	0.0362315	5	38005178	38006513	TIFY19 [Source:UniProtKB/TrEMBL;Acc:A0A096QX45]
Zm00001d036918	19.0028	7.22581	0.38025	-1.39498	0.0363102	6	106378038	106379735	Auxin-responsive protein IAA15
Zm00001d012720	6.3361	0.693205	0.109406	-3.19224	0.0367529	8	179173501	179174214	E3 ubiquitin-protein ligase ATL41
Zm00001d006446	6.33557	0.688962	0.108745	-3.20098	0.0367987	2	208457127	208458693	salmon silk2
Zm00001d007766	6.33535	0.688962	0.108749	-3.20093	0.0368008	2	239271069	239271422	-
Zm00001d012229	6.33339	0.679705	0.107321	-3.22	0.0369087	8	170466437	170472563	Amino acid permease 6
Zm00001d000158	6.33126	0.679705	0.107357	-3.21951	0.0369292	B73V4_ctg53	105994	107904	Putative ankyrin repeat domain family protein
Zm00001d005741	18.3735	6.87381	0.374116	-1.41844	0.0371099	2	185583870	185586367	NAD(P)H-quinone oxidoreductase subunit Lchloroplastic
Zm00001d019236	31.3483	15.085	0.481208	-1.05527	0.0373307	7	23336144	23337236	Mitochondrial import inner membrane translocasesubunit TIM50
Zm00001d048711	9.50511	2.03989	0.214609	-2.22021	0.0382607	4	3843348	3844823	Hydroquinone glucosyltransferase
Zm00001d025310	46.2594	20.4043	0.441083	-1.18088	0.0384903	10	113838140	113839870	Putative RING zinc finger domain superfamilyprotein
Zm00001d022167	29.1376	13.7044	0.470335	-1.08824	0.0387295	7	171513540	171514427	Putative caltractin
Zm00001d039174	20.8961	8.27025	0.39578	-1.33723	0.038821	6	171784068	171787645	Cytokinin riboside 5'-monophosphatephosphoribohydrolase LOG7
Zm00001d009374	715.823	337.498	0.471483	-1.08472	0.0390924	8	60778336	60784086	DNA replication licensing factor MCM4
Zm00001d017978	40.2218	17.714	0.440408	-1.18309	0.0393978	5	211180278	211183912	Endoglucanase 1
Zm00001d043737	13.9314	3.75554	0.269573	-1.89125	0.0399757	3	208732833	208734429	AWPM-19-like family protein
Zm00001d007191	15.8365	5.49936	0.347258	-1.52592	0.039999	2	224248136	224249179	myb domain protein 112
Zm00001d040634	33.9078	14.2261	0.419554	-1.25307	0.0402534	3	55294376	55294903	Binding protein
Zm00001d015515	15.2094	5.14118	0.338026	-1.56479	0.0406241	5	95183890	95185688	Probable WRKY transcription factor 40
Zm00001d035434	10.7684	2.74158	0.254595	-1.97372	0.0408415	6	25350885	25353799	Zinc finger (C3HC4-type RING finger) familyprotein
Zm00001d051511	24.7087	11.0246	0.446182	-1.1643	0.0409945	4	160984327	160986154	PLATZ transcription factor family protein
Zm00001d025195	26.278	12.091	0.460119	-1.11992	0.0410894	10	108516688	108524894	Serine carboxypeptidase-like 20
Zm00001d036963	26.2848	12.0065	0.456785	-1.13041	0.0412448	6	107494688	107495368	Transcription factor bHLH144
Zm00001d016746	31.9973	15.7073	0.490894	-1.02652	0.041527	5	174850226	174861230	Transducin/WD40 repeat-like superfamily protein
Zm00001d038049	69.6849	29.5949	0.424696	-1.2355	0.0418094	6	146401513	146405955	Lichenase-2%3B Putative O-Glycosyl hydrolasesuperfamily protein
Zm00001d011618	18.0586	6.8283	0.378118	-1.40309	0.0418302	8	156198746	156199792	isopentenyl transferase3
Zm00001d017152	17.4234	6.51486	0.373914	-1.41922	0.042697	5	187133409	187134532	endochitinase precursor4
Zm00001d034197	18.3848	3.07931	0.167492	-2.57784	0.0427199	1	286353333	286353964	-
Zm00001d029648	8.5577	1.70987	0.199805	-2.32334	0.0430236	1	81308232	81312047	copalyl diphosphate synthase2
Zm00001d017570	6.01255	0.341974	0.0568768	-4.13602	0.0430463	5	199880025	199882270	Aluminum-activated malate transporter 10
Zm00001d040974	6.97313	1.03518	0.148453	-2.75193	0.0433291	3	87047940	87052486	Putative respiratory burst oxidase homolog proteinH
Zm00001d041969	25.0168	11.2705	0.450517	-1.15035	0.0439853	3	146062156	146064800	Transcription initiation factor IIA subunit 2
Zm00001d042932	30.7282	15.1356	0.492563	-1.02162	0.044053	3	184468612	184471516	Protein UPSTREAM OF FLC
Zm00001d052059	19.0068	7.57898	0.398751	-1.32644	0.0444123	4	178011119	178012468	Putative RING zinc finger domain superfamilyprotein
Zm00001d015578	22.8174	6.1806	0.270872	-1.88432	0.0444374	5	99040396	99041931	Cytochrome P450 71D8
Zm00001d040623	19.0054	7.52227	0.395796	-1.33717	0.044589	3	54606634	54607098	DUF3511 domain protein
Zm00001d006638	25.024	10.9046	0.435765	-1.19838	0.0449209	2	213100782	213104544	Amine oxidase
Zm00001d051410	5.06501	0.341974	0.067517	-3.8886	0.0450751	4	157417342	157417767	-
Zm00001d016946	5.06297	0.337731	0.0667061	-3.90604	0.045164	5	180907232	180907597	uncharacterized protein[Source:UniProtKB/TrEMBL;Acc:B6TGB4]
Zm00001d009484	107.434	46.797	0.435588	-1.19896	0.0451756	8	67033318	67034715	Indole-3-acetate beta-glucosyltransferase
Zm00001d031222	19.9471	6.82907	0.34236	-1.54642	0.0455012	1	182596026	182597609	Cell Division Protein AAA ATPase family
Zm00001d028399	18.3576	5.43841	0.296249	-1.75512	0.045525	1	33544073	33546571	Thaumatin-like protein 1
Zm00001d029667	30.1011	14.7504	0.490028	-1.02906	0.0455541	1	81894379	81896612	Membrane protein
Zm00001d033699	6.01543	0.683949	0.113699	-3.13671	0.0458822	1	271532141	271532389	-
Zm00001d040244	28.5131	13.7418	0.481949	-1.05305	0.0460369	3	33433245	33434570	pathogenesis-related family protein
Zm00001d009415	16.1696	1.04019	0.0643303	-3.95836	0.0462245	8	63476273	63477403	Arabinogalactan peptide 3
Zm00001d032066	22.1653	9.64162	0.434987	-1.20095	0.0462972	1	211186934	211188751	-
Zm00001d020877	23.7573	10.6506	0.448306	-1.15744	0.0466339	7	135225289	135226213	Photosystem I reaction center subunit Vchloroplastic
Zm00001d009331	9.81743	2.39459	0.243912	-2.03557	0.0468505	8	56668732	56670937	-
Zm00001d030682	19.9555	8.26446	0.414145	-1.27179	0.0469187	1	152817120	152818589	OSJNBb0004G23.8 protein; OSJNBb0085F13.3 protein
Zm00001d019752	3.80284	0	0	-Inf	0.0474417	7	56251606	56254707	hydroxyproline-rich glycoprotein family protein
Zm00001d039424	3.80027	0	0	-Inf	0.0474934	3	3934183	3934776	-
Zm00001d049531	3.80004	0	0	-Inf	0.0474979	4	33410133	33414086	OSJNBa0089K21.9 protein; Os04g0471100 protein
Zm00001d051210	21.5295	9.33667	0.433668	-1.20534	0.0476164	4	148684559	148696504	Probable mitochondrial-processing peptidase subunitalpha-2 chloroplastic/mitochondrial
Zm00001d011006	13.6179	4.43448	0.325636	-1.61867	0.0476586	8	136509479	136511617	ABC transporter G family member 6
Zm00001d020378	10.4508	2.73232	0.261446	-1.93542	0.047841	7	110059148	110061879	Type IV inositol polyphosphate 5-phosphatase 9
Zm00001d039263	187.941	88.5537	0.471178	-1.08566	0.0479979	3	765433	766898	OB-fold nucleic acid binding domain containingprotein
Zm00001d039643	54.1523	24.3774	0.450163	-1.15148	0.0483549	3	9986629	9988206	UDP-glycosyltransferase 73D1
Zm00001d007885	11.7158	3.43054	0.292813	-1.77195	0.048462	2	241691473	241692147	Glutaredoxin family protein
Zm00001d038317	4.11677	0	0	-Inf	0.0488669	6	154269350	154309373	Nicastrin
Zm00001d022229	5.07083	0.337731	0.0666027	-3.90828	0.0489352	7	173196557	173197711	Malate dehydrogenase chloroplastic
Zm00001d036840	14.8952	4.13724	0.277756	-1.84811	0.0490042	6	103387819	103389624	BTB/POZ domain-containing protein
Zm00001d051361	22.4962	9.96585	0.443	-1.17462	0.0496242	4	155965412	155966998	-
Zm00001d009034	9.5036	1904.76	200.426	7.64692	2.66063e-135	8	30866005	30874580	ubiquitin carrier protein 7
Zm00001d029705	1.89836	954.775	502.948	8.97427	5.79916e-87	1	83199590	83208877	ubiquitin carrier protein 7
Zm00001d033380	0	354.594	Inf	Inf	1.16877e-79	1	261082104	261085736	ankyrin repeat family protein
Zm00001d044701	0	271.076	Inf	Inf	1.02592e-67	3	235255541	235259219	ARM repeat superfamily protein
Zm00001d051733	1.58381	311.404	196.616	7.61924	7.58027e-67	4	168461546	168477601	-
Zm00001d020534	0	254.655	Inf	Inf	4.38926e-65	7	121250330	121258808	Squamosa promoter-binding-like protein 18
Zm00001d052183	0	224.434	Inf	Inf	5.38942e-60	4	182553838	182555917	-
Zm00001d051753	0	340.014	Inf	Inf	2.76736e-59	4	168866982	168873096	Methionine--tRNA ligase cytoplasmic
Zm00001d040431	4.74714	916.728	193.112	7.59329	5.24296e-59	3	43187479	43194914	Protein kinase APK1B chloroplastic
Zm00001d048205	168.532	1779.44	10.5585	3.40033	1.79836e-50	9	152408525	152412651	RING/U-box superfamily protein
Zm00001d020015	0	473.438	Inf	Inf	1.83851e-49	7	85859843	85864503	-
Zm00001d002560	14.5634	362.391	24.8837	4.63713	2.08813e-49	2	15366760	15371345	Enhancer of mRNA-decapping protein 4
Zm00001d003141	0	326.827	Inf	Inf	9.49932e-49	2	33437761	33443088	-
Zm00001d053283	0	167.331	Inf	Inf	3.93825e-41	4	223933580	223937015	Putative ribosomal protein S4 (RPS4A) familyprotein isoform 1%3B Putative ribosomal protein S4 (RPS4A)family protein isoform 2%3B Putative ribosomal protein S4(RPS4A) family protein isoform 3
Zm00001d040569	0.316808	1284.39	4054.15	11.9852	9.38402e-41	3	50556666	50560812	zinc finger (MYND type) family protein / programmedcell death 2 C-terminal domain-containing protein
Zm00001d028645	0	180.205	Inf	Inf	2.61141e-38	1	41716530	41717715	-
Zm00001d014158	18.9912	2064.77	108.723	6.76451	1.26939e-37	5	34480783	34484281	Expressed protein; protein
Zm00001d041390	1.2683	209.483	165.169	7.3678	1.94037e-35	3	115625162	115625956	Cysteine/Histidine-rich C1 domain family protein
Zm00001d048207	44.0266	471.675	10.7134	3.42135	6.58037e-34	9	152500496	152504181	Putative RING zinc finger domain superfamilyprotein
Zm00001d029893	14.8815	852.452	57.2828	5.84003	1.22288e-33	1	92785998	92787072	E3 ubiquitin-protein ligase CCNB1IP1 homolog
Zm00001d038293	61.1246	503.441	8.23631	3.042	1.81056e-32	6	153575715	153576689	-
Zm00001d031835	0	96.3791	Inf	Inf	2.39011e-32	1	203191238	203192635	-
Zm00001d036601	0	95.0724	Inf	Inf	4.81299e-32	6	94185722	94186524	-
Zm00001d005458	12.6756	202.044	15.9395	3.99454	4.66815e-31	2	174938654	174942588	Ferredoxin--NADP reductase leaf isozyme 1chloroplastic
Zm00001d026071	0	217.533	Inf	Inf	8.61062e-30	10	137674147	137687265	Peptidyl-prolyl cis-trans isomerase CYP23
Zm00001d006741	190.679	948.193	4.97272	2.31404	8.51828e-25	2	215679429	215680478	-
Zm00001d006271	0	68.1725	Inf	Inf	2.10043e-24	2	203376662	203391214	-
Zm00001d052907	0.31734	70.5232	222.232	7.79592	9.89367e-24	4	204344193	204345002	Probable folate-biopterin transporter 6
Zm00001d052170	13.3079	149.725	11.2508	3.49196	2.51287e-22	4	181660209	181663641	Galactoside 2-alpha-L-fucosyltransferase
Zm00001d049213	0	61.0932	Inf	Inf	2.68437e-22	4	21036450	21037571	Sphinganine C4-monooxygenase 1
Zm00001d051860	160.584	741.94	4.62026	2.20798	1.3185e-21	4	172525431	172528349	-
Zm00001d016073	0	58.4831	Inf	Inf	1.82471e-21	5	142989967	142994253	Nuclear poly(A) polymerase 1
Zm00001d007460	0	107.533	Inf	Inf	4.21469e-21	2	232196184	232197642	-
Zm00001d023592	0	83.5122	Inf	Inf	4.36378e-21	10	11123676	11125741	Amino acid permease 2
Zm00001d048165	718.686	2774.97	3.86117	1.94904	4.80425e-21	9	151240881	151242302	Protein EARLY RESPONSIVE TO DEHYDRATION 15
Zm00001d015283	1.26648	69.3352	54.7466	5.7747	1.41078e-20	5	82651101	82653444	Zinc finger BED domain-containing proteinDAYSLEEPER
Zm00001d033732	4.11534	130.745	31.7703	4.98961	4.03562e-20	1	272372952	272379170	-
Zm00001d033360	47.2049	274.766	5.82071	2.54119	5.68083e-20	1	260210676	260214875	-
Zm00001d026305	158.037	680.389	4.30525	2.1061	6.25039e-20	10	143264094	143272292	Nuclear transcription factor Y subunit A-8
Zm00001d040855	22.4769	260.328	11.582	3.53381	1.55774e-19	3	72170003	72172709	Stress regulated protein
Zm00001d008311	63.0119	327.93	5.20426	2.37969	2.0839e-19	8	4840731	4847254	-
Zm00001d045907	21.2175	165.213	7.78664	2.961	3.27333e-19	9	46986393	46989126	-
Zm00001d040144	47.1863	276.462	5.85894	2.55064	3.32736e-19	3	29125843	29141429	HD domain-containing metal-dependentphosphohydrolase family protein
Zm00001d045047	9.18701	125.708	13.6832	3.77433	5.11609e-19	9	10990528	10992939	Anaphase-promoting complex subunit 4
Zm00001d047285	45.2873	253.11	5.58899	2.48259	1.32793e-18	9	125452131	125459084	-
Zm00001d029507	8.2349	485.302	58.9323	5.88099	1.61863e-18	1	73753509	73757673	-
Zm00001d014376	69.6771	363.994	5.22401	2.38516	3.07295e-18	5	43556616	43557735	Villin-4
Zm00001d033400	132.08	536.512	4.06202	2.0222	1.23418e-17	1	261836342	261838185	Metal-dependent protein hydrolase
Zm00001d040702	174.847	816.061	4.66728	2.22258	1.81831e-17	3	59064582	59072226	guaiacol peroxidase1
Zm00001d024363	0	44.9617	Inf	Inf	3.72681e-17	10	66996150	66999187	-
Zm00001d048135	0.31734	48.6737	153.38	7.26097	3.93735e-17	9	150649838	150651342	-
Zm00001d030867	154.581	1224.35	7.92046	2.98558	5.63599e-17	1	164148405	164151412	-
Zm00001d035444	1542.74	4768.13	3.09069	1.62793	7.51739e-16	6	25699705	25702944	-
Zm00001d004890	1.5867	187.067	117.897	6.88138	1.42045e-15	2	147021230	147025006	zinc finger (MYND type) family protein / programmedcell death 2 C-terminal domain-containing protein
Zm00001d049771	10.4595	97.624	9.3335	3.22242	1.85801e-15	4	44025043	44043408	Peptidase family M48 family protein
Zm00001d040857	3.80435	66.8108	17.5617	4.13436	2.21222e-15	3	72226157	72228051	Stress regulated protein
Zm00001d041471	342.973	1112.3	3.2431	1.69737	2.83233e-15	3	122354669	122364344	S-adenosyl-L-methionine-dependentmethyltransferases superfamily protein
Zm00001d033314	92.8009	362.376	3.90488	1.96528	4.93482e-15	1	258696000	258705544	B3 domain-containing protein
Zm00001d051749	85.8425	339.646	3.95661	1.98427	6.52349e-15	4	168776069	168778157	Putative homeobox DNA-binding and leucine zipperdomain family protein isoform 1%3B Putative homeobox DNA-binding and leucine zipper domain family protein isoform 2
Zm00001d005432	13.2998	177.859	13.373	3.74125	9.0069e-15	2	173781887	173793490	40S ribosomal protein S4-3
Zm00001d012351	30.7119	164.74	5.36403	2.42332	1.31143e-14	8	172912446	172913614	Chromatin assembly factor 1 subunit FAS1
Zm00001d015757	0	37.153	Inf	Inf	1.65356e-14	5	116654906	116655674	-
Zm00001d040941	467.816	1430.37	3.05755	1.61237	2.00334e-14	3	81369102	81382294	Chaperone protein dnaJ 50
Zm00001d014657	0	36.6927	Inf	Inf	2.24337e-14	5	57745010	57746548	-
Zm00001d040398	1.58488	47.1093	29.7242	4.89357	1.6084e-13	3	41307697	41310069	Protein kinase superfamily protein
Zm00001d009593	0	75.5052	Inf	Inf	1.81063e-13	8	72090945	72095244	-
Zm00001d044706	0	33.7742	Inf	Inf	2.48096e-13	3	235493448	235494097	-
Zm00001d038375	288.241	872.527	3.02708	1.59793	2.57411e-13	6	155834276	155842881	Cysteine--tRNA ligase 1 cytoplasmic
Zm00001d039434	3.17127	68.0406	21.4553	4.42326	3.90232e-13	3	4140509	4150100	Agamous-like MADS-box protein AGL5
Zm00001d032016	432.634	1461.71	3.37863	1.75644	1.1158e-12	1	209549016	209554713	-
Zm00001d003689	145.076	566.916	3.90771	1.96632	1.15705e-12	2	54514569	54515201	Hypersensitive-induced response protein 2
Zm00001d020329	5.38652	707.984	131.436	7.03822	1.73567e-12	7	106853842	106857134	Remorin family protein
Zm00001d041515	361.729	1086.53	3.00372	1.58675	1.84277e-12	3	125289850	125330088	Formin-like protein 20
Zm00001d040358	33.5736	244.693	7.28825	2.86557	3.00533e-12	3	39841432	39849816	Oxysterol-binding protein-related protein 3B
Zm00001d047739	740.53	2002.54	2.7042	1.4352	3.1972e-12	9	140341312	140361205	Phosphoinositide phosphatase SAC8
Zm00001d014284	68.4086	248.592	3.63393	1.86153	4.35626e-12	5	39393734	39396064	CMV 1a interacting protein 1
Zm00001d020316	119.421	384.414	3.21899	1.68661	4.493e-12	7	105854491	105862269	Pectin acetylesterase[Source:UniProtKB/TrEMBL;Acc:A0A1D6I3J0]
Zm00001d023699	3.48581	66.5406	19.089	4.25467	5.29927e-12	10	16081385	16082904	glycine cleavage system protein H1
Zm00001d034047	1666.04	4316.02	2.59059	1.37328	7.63201e-12	1	282303560	282312748	Zea mays MADS24
Zm00001d040366	49.3982	203.077	4.11103	2.0395	1.37791e-11	3	40204612	40225799	-
Zm00001d034050	799.653	2289.86	2.86357	1.51781	2.04087e-11	1	282500016	282508569	Mitochondrial substrate carrier family protein
Zm00001d042154	0.31734	30.967	97.5832	6.60856	2.85833e-11	3	153985630	153990675	40S ribosomal protein S4-3
Zm00001d040665	353.509	1102.5	3.11872	1.64096	3.18819e-11	3	57044875	57051682	multidrug and toxic compound extrusion4
Zm00001d019825	50.6913	195.84	3.86339	1.94987	3.18844e-11	7	66471752	66474592	Coatomer subunit beta'-3
Zm00001d049797	0	84.3346	Inf	Inf	3.47955e-11	4	44981189	44985634	-
Zm00001d045227	0	141.101	Inf	Inf	3.49008e-11	9	16552677	16554919	Agamous-like MADS-box AGL8-like protein
Zm00001d034231	141.898	710.579	5.00768	2.32414	3.51269e-11	1	287346823	287352020	Xylose isomerase
Zm00001d048663	559.054	1449.19	2.59222	1.37419	4.27165e-11	4	2963433	2979198	Disease resistance protein RGA2
Zm00001d011666	14.5752	87.7179	6.01831	2.58936	5.071e-11	8	158082120	158084527	Putative calcium-dependent protein kinase familyprotein
Zm00001d052727	25.9787	120.705	4.64631	2.21608	6.544e-11	4	199132015	199137288	C2 and GRAM domain-containing protein
Zm00001d032562	593.893	1779.32	2.99603	1.58305	1.15941e-10	1	230560853	230563661	evolutionarily conserved C-terminal region 2
Zm00001d042872	56.6923	198.071	3.49378	1.80479	1.7826e-10	3	182589306	182591372	CASP-like protein 14
Zm00001d040631	0	35.0117	Inf	Inf	1.79785e-10	3	55272887	55275303	ubiquitin carrier protein 7
Zm00001d051907	7.28532	60.533	8.3089	3.05466	1.95084e-10	4	174315635	174317067	hAT transposon superfamily protein
Zm00001d037837	30.7127	129.954	4.23127	2.08109	1.98541e-10	6	139283148	139290687	Oxysterol-binding protein-related protein 3B
Zm00001d015497	10.4545	71.3379	6.82368	2.77055	2.00058e-10	5	93775604	93780255	Aconitate hydratase 3 mitochondrial
Zm00001d036728	18.9965	1116.52	58.7751	5.87713	2.27534e-10	6	99237608	99241462	ATPase 8 plasma membrane-type
Zm00001d008620	10769.1	25525.7	2.37028	1.24505	2.43206e-10	8	14951976	14953401	Metallothionein-like protein 2A
Zm00001d039617	1121.22	2902.15	2.58839	1.37206	2.52551e-10	3	9147898	9161936	P-loop nucleoside triphosphate hydrolasessuperfamily protein with CH (Calponin Homology) domain
Zm00001d022454	373.445	953.282	2.55267	1.35201	2.83935e-10	7	178054205	178059227	F-box family protein
Zm00001d020320	3.16181	43.6641	13.8098	3.78762	3.07519e-10	7	106269288	106275244	-
Zm00001d051709	4.11654	47.4609	11.5293	3.52723	3.52153e-10	4	167361871	167376294	-
Zm00001d025867	228.674	606.052	2.65029	1.40615	3.72686e-10	10	132084448	132087460	-
Zm00001d048140	10.7689	74.714	6.93793	2.79451	3.97983e-10	9	150711984	150715875	Membrane-associated progesterone-binding protein 4
Zm00001d023530	390.893	1166.47	2.9841	1.5773	4.30009e-10	10	8784875	8791186	-
Zm00001d050122	367.683	924.199	2.51357	1.32974	6.15379e-10	4	67429076	67433816	-
Zm00001d037275	73.7823	232.768	3.15479	1.65754	7.00924e-10	6	119096565	119098065	B12D protein
Zm00001d044630	746.841	1798.02	2.4075	1.26753	7.01797e-10	3	233620684	233628588	Suppressor of mec-8 and unc-52 protein homolog 2
Zm00001d025604	63.3515	210.267	3.31905	1.73077	7.98897e-10	10	123694833	123697805	Thioredoxin F-type chloroplastic
Zm00001d025233	42.1195	197.157	4.68091	2.22679	9.40899e-10	10	110237211	110238274	B3 domain-containing protein
Zm00001d032404	542.297	1492.72	2.75259	1.46079	9.67468e-10	1	225539486	225550468	-
Zm00001d040340	379.463	1066.68	2.81102	1.49109	1.05876e-09	3	38778973	38786131	PQ-loop repeat family protein / transmembranefamily protein
Zm00001d009270	571.713	1375.56	2.40604	1.26666	1.12434e-09	8	49685540	49721525	Protein HASTY 1
Zm00001d010258	177.039	471.049	2.66071	1.41181	1.24119e-09	8	106419702	106428060	Protein kinase superfamily protein
Zm00001d017810	745.88	1768.94	2.37162	1.24587	1.35436e-09	5	207491705	207497156	-
Zm00001d030663	284.134	872.708	3.07146	1.61893	1.4361e-09	1	151766314	151768663	DNAJ heat shock N-terminal domain-containingprotein
Zm00001d044549	51.9421	457.928	8.81612	3.14014	2.0689e-09	3	231411700	231414420	-
Zm00001d053226	410.795	991.875	2.41453	1.27174	2.32906e-09	4	220858185	220862379	CMV 1a interacting protein 1
Zm00001d007434	1537.07	3518.25	2.28894	1.19468	2.60349e-09	2	231628490	231635655	-
Zm00001d014143	232.479	949.194	4.08293	2.0296	2.68691e-09	5	34052263	34060949	ATP-dependent DNA helicase[Source:UniProtKB/TrEMBL;Acc:A0A1D6GQ94]
Zm00001d023776	0.316052	26.4593	83.7181	6.38747	3.44658e-09	10	19785623	19786418	-
Zm00001d002841	674.088	1571.29	2.33098	1.22094	3.463e-09	2	24279683	24280786	-
Zm00001d021244	1.90222	34.0734	17.9124	4.16289	3.54827e-09	7	146789970	146799955	ATP-dependent DNA helicase[Source:UniProtKB/TrEMBL;Acc:A0A1D6I9B4]
Zm00001d041392	296.456	724.862	2.44509	1.28989	3.90794e-09	3	115687793	115691499	calcineurin B-like2
Zm00001d027762	0	21.9943	Inf	Inf	3.93562e-09	1	13028955	13030569	Threonine--tRNA ligase mitochondrial 1
Zm00001d017724	36.1138	132.61	3.67199	1.87656	4.08433e-09	5	205288559	205291755	Helix-loop-helix DNA-binding domain containingprotein
Zm00001d031104	779.221	1798.43	2.30798	1.20663	4.09836e-09	1	177428041	177432794	2-methoxy-6-polyprenyl-14-benzoquinol methylasemitochondrial
Zm00001d011601	1825.33	4304.5	2.3582	1.23769	4.29619e-09	8	155555460	155561418	-
Zm00001d024053	164.681	427.844	2.59802	1.37741	4.75593e-09	10	40250482	40256679	Protein kinase superfamily protein
Zm00001d031239	86.7794	251.206	2.89477	1.53345	4.79878e-09	1	183229237	183244599	Alanine--tRNA ligase
Zm00001d016822	652.81	1506.6	2.30787	1.20656	5.55356e-09	5	177260095	177285934	Phosphoinositide phosphatase SAC6
Zm00001d028034	2744.83	6116.71	2.22845	1.15604	5.63956e-09	1	20930892	20939295	Tetratricopeptide repeat (TPR)-like superfamilyprotein
Zm00001d028871	0	21.3517	Inf	Inf	6.94748e-09	1	49267598	49268126	conserved oligomeric Golgi complex component-related / COG complex component-related
Zm00001d019387	216.645	538.384	2.4851	1.3133	7.12053e-09	7	31263986	31271165	Peroxidase[Source:UniProtKB/TrEMBL;Acc:A0A1D6HX87]
Zm00001d049377	53.237	170.043	3.19408	1.6754	8.37556e-09	4	28211107	28236761	General transcription factor 2-related zinc fingerprotein
Zm00001d032220	970.159	2185.14	2.25235	1.17143	8.4145e-09	1	217631090	217658099	-
Zm00001d016456	617.669	1406.11	2.27648	1.18681	1.01833e-08	5	162962741	162970452	High mobility group B protein 15
Zm00001d030666	1326.24	2939.35	2.2163	1.14815	1.18983e-08	1	152032065	152040608	-
Zm00001d018511	575.818	1303.06	2.26297	1.17822	1.55731e-08	5	222127237	222130356	Probable E3 ubiquitin-protein ligase RHB1A
Zm00001d048575	1123.16	2888.06	2.57137	1.36254	1.853e-08	9	159480993	159515420	myosin heavy chain-related
Zm00001d030588	121.645	378.42	3.11085	1.63731	1.9139e-08	1	146631961	146632800	-
Zm00001d048939	6.33322	48.1359	7.60055	2.9261	1.93447e-08	4	9751743	9752306	-
Zm00001d045597	299.592	742.304	2.47772	1.30901	2.13329e-08	9	28031820	28047755	Rho GTPase activation protein (RhoGAP) with PHdomain
Zm00001d038587	2422.97	5239.84	2.16257	1.11275	2.14454e-08	6	160544943	160563220	Protein FRIGIDA-ESSENTIAL 1
Zm00001d025980	1624.85	3854.49	2.37221	1.24623	2.17527e-08	10	135233565	135243356	RNA-metabolising metallo-beta-lactamase familyprotein
Zm00001d048193	432.333	984.409	2.27697	1.18711	2.29151e-08	9	152167685	152170674	Mitochondrial import inner membrane translocasesubunit TIM22-2
Zm00001d040805	189.091	521.561	2.75825	1.46375	2.60427e-08	3	67066176	67071878	Respiratory burst oxidase homolog protein B
Zm00001d015050	57.0103	173.087	3.03607	1.6022	2.70271e-08	5	73187930	73191126	Chaperone protein dnaJ 6
Zm00001d038133	496.894	1114.68	2.2433	1.16562	3.04902e-08	6	148944655	148947525	Cyclin-U3-1
Zm00001d014189	565.714	1254.42	2.21741	1.14888	3.38136e-08	5	35716861	35723715	-
Zm00001d051725	2.84976	34.6809	12.1698	3.60523	3.40441e-08	4	168146058	168162643	-
Zm00001d036507	714.215	1568.88	2.19665	1.1353	3.44434e-08	6	90881545	90893674	E3 ubiquitin-protein ligase BRE1-like 1
Zm00001d026386	2314.75	5020.71	2.16901	1.11704	3.79633e-08	10	144857193	144861500	2-methoxy-6-polyprenyl-14-benzoquinol methylasemitochondrial
Zm00001d049104	13.9329	68.6837	4.92962	2.30148	3.94186e-08	4	16146681	16147819	Probable envelope ADPATP carrier proteinchloroplastic
Zm00001d022419	15.8463	73.5388	4.64076	2.21436	4.28241e-08	7	177232355	177237085	Coatomer subunit beta'-3
Zm00001d013211	2361.55	5014.84	2.12354	1.08647	4.60234e-08	5	6614734	6624150	-
Zm00001d021956	580.557	1308.9	2.25456	1.17284	4.70482e-08	7	167089441	167095239	Probable amino-acid acetyltransferase NAGS1chloroplastic
Zm00001d013012	1480.6	3154.67	2.13067	1.09131	5.28905e-08	5	3197352	3202002	HIT zinc finger ;PAPA-1-like conserved region
Zm00001d000328	483.358	1070.72	2.21518	1.14742	5.35819e-08	B73V4_ctg74	56177	61576	Protein SIEL
Zm00001d028907	1233.32	2632.85	2.13477	1.09408	5.52808e-08	1	50514018	50524361	FAD/NAD(P)-binding oxidoreductase family protein
Zm00001d024600	163.775	398.692	2.43438	1.28356	5.71149e-08	10	79991194	79997385	ABC transporter B family member 19
Zm00001d040002	59.8652	175.241	2.92727	1.54956	5.7278e-08	3	22475494	22479185	Metal tolerance protein 10
Zm00001d039814	59.2179	202.479	3.41923	1.77367	6.38903e-08	3	15586433	15590487	-
Zm00001d025434	0.316052	99.562	315.017	8.29929	6.59716e-08	10	118616454	118618580	late embryogenesis abundant domain-containingprotein / LEA domain-containing protein
Zm00001d040468	23.7476	91.9827	3.87335	1.95358	6.73548e-08	3	45120037	45134869	major facilitator superfamily defense1
Zm00001d049978	0	18.5021	Inf	Inf	7.62302e-08	4	56682920	56684048	-
Zm00001d013485	2263.51	4740.28	2.09422	1.06641	7.71678e-08	5	12640088	12643543	protein-protein interaction regulator familyprotein
Zm00001d000370	659.721	1426.35	2.16205	1.1124	7.84914e-08	B73V4_ctg147	430	6513	-
Zm00001d019418	666.039	1434.12	2.15321	1.10649	9.03357e-08	7	32861672	32863107	-
Zm00001d019036	525.481	1284.48	2.44439	1.28947	9.3863e-08	7	13729726	13737584	2-methoxy-6-polyprenyl-14-benzoquinol methylasemitochondrial
Zm00001d014540	508.616	1397.09	2.74685	1.45778	9.50053e-08	5	52378759	52384190	-
Zm00001d040679	1082.22	2285.18	2.11158	1.07832	9.99927e-08	3	57622567	57628595	Receptor-like cytosolic serine/threonine-proteinkinase RBK1
Zm00001d021660	95.0198	246.833	2.5977	1.37723	1.12594e-07	7	159408976	159414207	ATP-dependent DNA helicase[Source:UniProtKB/TrEMBL;Acc:A0A1D6IDS8]
Zm00001d020016	0	58.149	Inf	Inf	1.15683e-07	7	85864575	85867708	-
Zm00001d044829	8.55149	51.2986	5.99879	2.58467	1.16043e-07	9	4331182	4332060	Probable carboxylesterase 2
Zm00001d012667	6160.86	12677.5	2.05774	1.04106	1.17358e-07	8	178302434	178314196	Putative serine peptidase S28 family protein
Zm00001d020554	297.714	706.649	2.37358	1.24707	1.18935e-07	7	122113133	122114208	-
Zm00001d027242	3318.08	6846.98	2.06354	1.04512	1.21356e-07	1	209979	215403	Granule-bound starch synthase 1chloroplastic/amyloplastic
Zm00001d013890	568.186	1220.8	2.14859	1.10339	1.21564e-07	5	23979995	23989310	Expressed protein; protein
Zm00001d053634	1883.57	3986.25	2.11633	1.08156	1.25025e-07	4	237749322	237752017	-
Zm00001d040140	0	17.8679	Inf	Inf	1.35483e-07	3	29053844	29055169	Nuclear poly(A) polymerase 1
Zm00001d045839	95.0219	245.002	2.57837	1.36646	1.4233e-07	9	42917485	42919506	Putative lectin-like receptor protein kinase familyprotein
Zm00001d021298	85.2253	282.703	3.31713	1.72994	1.47512e-07	7	148190216	148191262	Probable glucan endo-13-beta-glucosidase BG4
Zm00001d044876	0	34.5897	Inf	Inf	1.48339e-07	9	6183402	6186154	-
Zm00001d017644	637.577	1354.98	2.1252	1.0876	1.53485e-07	5	202965181	202970447	RNA polymerase I specific transcription initiationfactor RRN3 protein
Zm00001d052348	534.303	1145.12	2.14321	1.09977	1.56449e-07	4	187795917	187820518	Cysteine-rich receptor-like protein kinase 26
Zm00001d050955	38.6375	123.124	3.18665	1.67204	1.59871e-07	4	133307812	133317401	Putative cytochrome P450 superfamily protein
Zm00001d034064	748.127	1571.65	2.10078	1.07092	1.66436e-07	1	282937656	282941591	PTD008 protein
Zm00001d041983	283.169	631.083	2.22864	1.15616	1.6892e-07	3	146581479	146589157	ubiquitin-protein ligases
Zm00001d036631	879.813	1841.69	2.09327	1.06576	1.76875e-07	6	95649670	95655779	Probable CDP-diacylglycerol--inositol 3-phosphatidyltransferase 2
Zm00001d041308	277.155	617.596	2.22834	1.15597	1.76923e-07	3	111434917	111440097	K(+) efflux antiporter 3 chloroplastic
Zm00001d017562	78.8849	209.382	2.65427	1.40832	1.8359e-07	5	199655265	199657722	Guanylate-binding family protein
Zm00001d017024	940.949	1963.32	2.08653	1.06111	1.89711e-07	5	182995237	183001765	-
Zm00001d036062	152.338	437.457	2.87162	1.52186	1.99824e-07	6	69644296	69647043	Exocyst complex component SEC5A
Zm00001d025565	0.316052	48.7258	154.17	7.26838	2.09826e-07	10	122475812	122478060	Luminal-binding protein 2
Zm00001d029400	148.845	388.164	2.60785	1.38286	2.11953e-07	1	69009947	69012985	Vesicle transport v-SNARE 12
Zm00001d045534	647.086	1428.28	2.20725	1.14225	2.26933e-07	9	25743368	25757898	Zn-dependent exopeptidases superfamily protein
Zm00001d047429	83.9105	295.025	3.51594	1.81391	2.32767e-07	9	129738578	129739645	-
Zm00001d049371	485.853	1034.93	2.13014	1.09095	2.35337e-07	4	28130589	28134388	SKP1-like protein 21
Zm00001d036759	542.89	1148.3	2.11516	1.08077	2.51928e-07	6	99946589	99956871	Phox (PX) domain-containing protein
Zm00001d021945	188.458	430.489	2.28427	1.19173	2.77984e-07	7	166721959	166725312	Zinc finger CCCH domain-containing protein 18
Zm00001d051864	463.677	984.995	2.12431	1.087	2.78132e-07	4	172708058	172720334	pentatricopeptide repeat521
Zm00001d037408	1245.37	2759.06	2.21545	1.1476	2.79025e-07	6	124701629	124710111	WW domain-containing protein
ZeamMp032	4.75198	80.9683	17.0389	4.09076	2.98886e-07	Mt	76132	84976	nad4
Zm00001d016877	90.5953	230.181	2.54076	1.34526	3.05488e-07	5	179230689	179233975	RNA 2'-phosphotransferase Tpt1 / KptA family
Zm00001d044977	70.3231	187.934	2.67244	1.41816	3.31831e-07	9	9099090	9099512	Lectin-domain containing receptor kinase A4.2
Zm00001d047961	136.496	323.654	2.37116	1.24559	3.33556e-07	9	146323416	146325394	-
Zm00001d038257	227.397	506.911	2.22919	1.15652	3.36722e-07	6	152487340	152494612	Pentatricopeptide repeat-containing protein
Zm00001d040076	158.972	554.612	3.48874	1.8027	3.5036e-07	3	25952306	25959681	CDP-diacylglycerol--serine O-phosphatidyltransferase 1
Zm00001d023824	591.664	1233.61	2.08498	1.06003	3.50401e-07	10	23507053	23509335	Splicing factor%2C arginine/serine-rich 12
Zm00001d007656	348.393	748.68	2.14895	1.10363	3.54368e-07	2	237063236	237067098	Phosphoribosylformylglycinamidine cyclo-ligasechloroplastic
Zm00001d042924	28.5065	108.879	3.81945	1.93336	3.66794e-07	3	184019008	184020913	-
Zm00001d021000	6699.54	13980.4	2.08676	1.06127	3.86066e-07	7	139890422	139921005	ATPase 4 plasma membrane-type
Zm00001d025610	19.9588	77.4857	3.88229	1.95691	4.02041e-07	10	123859063	123860436	Thioredoxin F-type chloroplastic
Zm00001d045537	1015.8	2070.47	2.03826	1.02734	4.03469e-07	9	25841071	25846296	CYCLOPS
Zm00001d049556	388.636	1124.39	2.89318	1.53266	4.24371e-07	4	34938832	34945313	Putative oxysterol binding domain family protein
Zm00001d041098	418.012	1396.8	3.34152	1.74051	4.28707e-07	3	97280292	97285444	U-box domain-containing protein 44
Zm00001d048077	1082.92	2223.02	2.0528	1.03759	4.50246e-07	9	149408906	149412816	NAD(P)-binding Rossmann-fold superfamily protein
Zm00001d016122	1458.49	2938.8	2.01496	1.01075	4.62654e-07	5	145592132	145596743	CONTAINS InterPro DOMAIN/s: Kinetochore proteinNdc80 (InterPro:IPR005550); Has 24780 Blast hits to 15608proteins in 1321 species: Archae - 545; Bacteria - 2969;Metazoa - 12597; Fungi - 2181; Plants - 1581; Viruses -39; Other Eukaryotes - 4868 (s /.../ NCBI BLink).
Zm00001d028308	229.923	507.38	2.20674	1.14192	4.66035e-07	1	29985961	29988114	-
Zm00001d009144	666.4	1368.02	2.05285	1.03763	4.74282e-07	8	39286124	39286991	-
Zm00001d004298	149.818	347.004	2.31617	1.21174	4.87188e-07	2	101435299	101437745	-
Zm00001d043441	1391.09	3234.13	2.32488	1.21716	4.96348e-07	3	199979127	199987549	Dolichyl-diphosphooligosaccharide--proteinglycosyltransferase subunit STT3A
Zm00001d014751	316.719	679.09	2.14414	1.1004	4.97826e-07	5	61415019	61420504	Tetratricopeptide repeat (TPR)-like superfamilyprotein
Zm00001d033616	3266.25	8245.28	2.52439	1.33594	5.03143e-07	1	268793744	268803418	pescadillo-related
Zm00001d048979	3.16718	52.5851	16.6031	4.05338	5.04529e-07	4	11357735	11364084	Putative sucrose-phosphate synthase family protein
Zm00001d042552	418.413	980.887	2.3443	1.22916	5.07017e-07	3	171559102	171563546	40S ribosomal protein S8-1
Zm00001d031573	38.3291	117.853	3.07477	1.62048	5.34605e-07	1	194911369	194916219	DNA binding protein
Zm00001d037362	1328.94	2671.35	2.01013	1.00729	5.51227e-07	6	122862919	122881065	DNA topoisomerase type IA core
Zm00001d038720	1260.31	2532.85	2.0097	1.00698	5.82149e-07	6	163334324	163340060	-
Zm00001d040118	204.918	454.125	2.21613	1.14804	5.87403e-07	3	28238999	28239742	Sarcoplasmic reticulum histidine-rich calcium-binding protein
Zm00001d002135	417.504	1157.15	2.77158	1.47071	5.95799e-07	2	6449296	6454805	FGGY family of carbohydrate kinase
Zm00001d012643	879.823	1783.36	2.02696	1.01932	6.00743e-07	8	177712284	177732855	ER degradation-enhancing alpha-mannosidase-like 1
Zm00001d007025	211.899	468.099	2.20907	1.14344	6.04857e-07	2	220365744	220375203	-
Zm00001d040834	818.391	1659.59	2.02787	1.01996	6.23758e-07	3	68850848	68852784	26S proteasome non-ATPase regulatory subunit 4homolog
Zm00001d033297	296.128	660.617	2.23085	1.15759	6.71773e-07	1	258038207	258048636	Protein DA1-related 1
Zm00001d025256	47.1956	135.666	2.87454	1.52333	6.75127e-07	10	111457258	111458365	UDP-glycosyltransferase TURAN
Zm00001d037731	1165.27	2335.17	2.00398	1.00287	6.92867e-07	6	135520819	135531374	Succinate--CoA ligase [ADP-forming] subunit betamitochondrial
Zm00001d038142	979.357	2098.15	2.14238	1.09921	7.6214e-07	6	149249422	149257799	1-(5-phosphoribosyl)-5-[(5-phosphoribosylamino)methylideneamino] imidazole-4-carboxamide isomerase chloroplastic
Zm00001d031518	183.676	409.124	2.22742	1.15537	7.67971e-07	1	192615422	192622594	Carboxypeptidase SOL1
ZeamMp092	20.907	135.65	6.48825	2.69783	7.69485e-07	Mt	262384	262761	rps12
Zm00001d025204	12.663	92.7118	7.32149	2.87214	7.76443e-07	10	109021465	109023516	-
Zm00001d004020	495.672	1012.28	2.04223	1.03014	9.80578e-07	2	76069583	76077522	-
Zm00001d022310	602.113	1217.76	2.02249	1.01613	1.03602e-06	7	174908040	174914812	40S ribosomal protein S6-1
Zm00001d027898	42.7578	124.234	2.90553	1.5388	1.04502e-06	1	17059579	17063351	UDP-glycosyltransferase TURAN
Zm00001d008477	93.7481	261.533	2.78975	1.48013	1.06923e-06	8	9807195	9830853	receptor-like kinase4
Zm00001d025625	102.616	244.59	2.38355	1.25311	1.09167e-06	10	124407255	124409576	Pentatricopeptide repeat-containing proteinmitochondrial
Zm00001d040489	354.117	734.752	2.07488	1.05303	1.10486e-06	3	46469890	46472564	RNA-metabolising metallo-beta-lactamase familyprotein
Zm00001d029958	62.0771	163.935	2.64083	1.40099	1.11397e-06	1	96463990	96470850	UDP-glycosyltransferase TURAN
Zm00001d034218	217.572	468.779	2.15459	1.10741	1.16626e-06	1	286998066	287000890	Cytochrome c oxidase subunit 6a mitochondrial
Zm00001d003429	2.53099	27.8615	11.0081	3.4605	1.1788e-06	2	44100341	44102181	Glyceraldehyde-3-phosphate dehydrogenase A%2Cchloroplastic
Zm00001d028928	38.6516	115.05	2.9766	1.57366	1.19868e-06	1	51814805	51816926	HIT zinc finger ;PAPA-1-like conserved region
Zm00001d020312	372.744	769.163	2.06352	1.04511	1.23712e-06	7	105596742	105613490	conserved telomere maintenance component 1
Zm00001d040059	1430.05	3584.77	2.50673	1.32581	1.24926e-06	3	25411899	25415727	Glycosyltransferase family 61 protein
Zm00001d048236	510.585	1035.48	2.02802	1.02007	1.26954e-06	9	152956403	152965893	dentin sialophosphoprotein-related
Zm00001d040234	493.206	1000.76	2.0291	1.02084	1.27405e-06	3	33191029	33198395	Ypt/Rab-GAP domain of gyp1p superfamily protein
Zm00001d032729	618.825	1451.42	2.34545	1.22987	1.33567e-06	1	236405440	236411094	Alpha-L-arabinofuranosidase 1
Zm00001d013886	151.726	339.461	2.23733	1.16178	1.34451e-06	5	23781964	23784644	CRP3 - Cysteine-rich family protein precursorexpressed
Zm00001d045512	50.6683	169.216	3.33968	1.73971	1.38761e-06	9	25061243	25063744	Putative disease resistance RPP13-like protein 3
Zm00001d003690	241.348	1009.17	4.1814	2.06399	1.40051e-06	2	54515841	54521636	-
Zm00001d051187	411.047	838.739	2.04049	1.02892	1.40672e-06	4	147806078	147820382	ADP-ribosylation factor GTPase-activating proteinAGD2
Zm00001d052343	119.411	276.289	2.31376	1.21024	1.40899e-06	4	187573638	187579315	Probable serine/threonine-protein kinase WNK5
Zm00001d032072	523.882	1056.02	2.01576	1.01132	1.44591e-06	1	211385712	211390492	-
Zm00001d009421	52.8923	146.912	2.77757	1.47382	1.49823e-06	8	63763964	63765287	Vesicle transport v-SNARE 12
ZeamMp024	0.632105	19.3395	30.5955	4.93525	1.51664e-06	Mt	161140	164661	rps3
Zm00001d026238	1.58541	23.7883	15.0045	3.90732	1.52e-06	10	141680042	141685861	Protein TRANSPARENT TESTA 12
Zm00001d052666	858.594	1891.26	2.20274	1.1393	1.54264e-06	4	196473381	196480603	Retinoblastoma-related protein 2
Zm00001d015818	972.975	2057.8	2.11496	1.08063	1.54455e-06	5	123624245	123628677	Phospholipase D gamma 1
Zm00001d054110	1192.85	2692.49	2.25719	1.17453	1.56276e-06	4	246820417	246848272	ankyrin repeat family protein
Zm00001d025166	149.182	426.732	2.86047	1.51625	1.58081e-06	10	107141907	107144555	Putative quinone-oxidoreductase homologchloroplastic
Zm00001d017725	19.0075	70.7749	3.72353	1.89667	1.68787e-06	5	205294819	205296713	Cell division cycle 20.1 cofactor of APC complex
Zm00001d050828	88.3731	257.543	2.91427	1.54313	1.73884e-06	4	125020175	125022264	-
Zm00001d048783	408.828	829.178	2.02818	1.02019	1.85974e-06	4	5479500	5501595	Beta-galactosidase 5
Zm00001d009145	425.962	858.723	2.01596	1.01147	1.95889e-06	8	39288232	39288716	-
ZeamMp161	8.23091	131.207	15.9408	3.99465	2.00097e-06	Mt	441570	442367	cox3
ZeamMp095	4.12147	32.3315	7.84465	2.97171	2.02787e-06	Mt	267745	269766	mat-r
Zm00001d020208	307.232	631.912	2.05679	1.04039	2.04099e-06	7	100204794	100211183	ABC transporter A family member 7
Zm00001d017609	183.053	395.764	2.16202	1.11238	2.07045e-06	5	201463285	201477308	Protein REVEILLE 6
Zm00001d034688	133.65	299.405	2.24022	1.16364	2.09924e-06	1	300052846	300055171	uncharacterized protein[Source:UniProtKB/TrEMBL;Acc:B6T132]
Zm00001d048484	11.7234	53.0297	4.52341	2.17741	2.11297e-06	9	157068043	157070480	-
Zm00001d027289	81.0839	197.929	2.44104	1.2875	2.11607e-06	1	1921679	1936497	late embryogenesis abundant protein
Zm00001d038130	331.579	678.357	2.04584	1.03269	2.19587e-06	6	148855003	148861483	Chaperone DnaJ-domain superfamily protein
Zm00001d023587	109.257	616.486	5.64255	2.49635	2.20668e-06	10	10856361	10862386	DNA-directed RNA polymerases II IV and V subunit10
Zm00001d052972	324.658	664.603	2.04709	1.03357	2.29149e-06	4	206764024	206767895	-
Zm00001d026468	4.43721	33.0995	7.45953	2.89908	2.36916e-06	10	146511738	146512471	Protein kinase superfamily protein
Zm00001d040520	0.948157	20.271	21.3793	4.41815	2.41656e-06	3	47881652	47882503	-
Zm00001d052624	401.634	808.497	2.01302	1.00936	2.42721e-06	4	195157434	195163992	Regulator of chromosome condensation (RCC1) familyprotein
Zm00001d019632	32.6171	109.873	3.36858	1.75214	2.45545e-06	7	47321332	47323315	Probable isoprenylcysteine alpha-carbonylmethylesterase ICMEL2
Zm00001d012043	714.831	1633.76	2.28552	1.19252	2.46467e-06	8	167096675	167099930	Protein XRI1
Zm00001d036920	98.8202	237.48	2.40315	1.26493	2.49396e-06	6	106398277	106400487	-
Zm00001d027257	963.21	2045.72	2.12386	1.08669	2.54619e-06	1	560956	568038	-
Zm00001d053100	475.087	1004.71	2.11479	1.08052	2.6429e-06	4	213729522	213756192	Protein kinase superfamily protein
Zm00001d031495	31.0392	95.7638	3.08526	1.62539	2.64717e-06	1	191994766	191996827	Probable lysine-specific demethylase ELF6
Zm00001d018152	123.823	279.006	2.25328	1.17202	2.70204e-06	5	215594980	215596255	Protein SUPPRESSOR OF GENE SILENCING 3
Zm00001d011533	93.7628	236.044	2.51746	1.33197	2.75219e-06	8	153698575	153703961	Protochlorophyllide-dependent translocon component52 chloroplastic
Zm00001d036773	474.84	962.545	2.02709	1.01941	2.76585e-06	6	100236033	100238454	Triacylglycerol lipase 2
Zm00001d031231	1964.67	5123.92	2.60803	1.38296	2.76806e-06	1	182805413	182827505	Protein kinase superfamily protein
Zm00001d002164	1027.44	2185.3	2.12694	1.08878	2.78044e-06	2	7002198	7013173	-
Zm00001d028372	662.29	1533.15	2.31492	1.21096	2.98844e-06	1	32433751	32442505	bZIP transcription factor 16
Zm00001d023329	0	18.46	Inf	Inf	3.06899e-06	10	3504673	3508509	Rust resistance protein Rp1-dp3
Zm00001d041376	0.950732	19.9228	20.9552	4.38924	3.1224e-06	3	114786221	114787925	Probable transcription factor KAN4
Zm00001d028886	1.26883	21.3844	16.8537	4.07499	3.18523e-06	1	49605409	49606601	-
Zm00001d006522	7.28896	40.5689	5.5658	2.47659	3.2731e-06	2	210462742	210476404	-
Zm00001d030134	170.684	429.625	2.51707	1.33175	3.28767e-06	1	108360901	108369330	ATP-dependent DNA helicase[Source:UniProtKB/TrEMBL;Acc:A0A1D6KA83]
Zm00001d023982	78.5469	189.744	2.41567	1.27242	3.28843e-06	10	34214274	34227047	ADP-ribosylation factor GTPase-activating proteinAGD3
Zm00001d002195	152.042	330.043	2.17074	1.11819	3.40417e-06	2	7754851	7760229	Testis intracellular mediator protein
Zm00001d030290	257.8	529.974	2.05576	1.03967	3.43302e-06	1	119840788	119847803	26S proteasome non-ATPase regulatory subunit 4homolog
Zm00001d016273	312.593	632.89	2.02465	1.01767	3.47958e-06	5	155089483	155107649	P-loop nucleoside triphosphate hydrolasessuperfamily protein with CH (Calponin Homology) domain
Zm00001d044023	1819.92	3997.43	2.19649	1.1352	3.48441e-06	3	217000611	217008807	Peptidase M50 family protein
Zm00001d015406	74.7396	182.051	2.4358	1.2844	3.54698e-06	5	88518024	88520798	Succinate-semialdehyde dehydrogenase mitochondrial
Zm00001d037149	0	14.1629	Inf	Inf	3.60166e-06	6	113951206	113952238	-
Zm00001d017306	274.316	583.452	2.12693	1.08877	3.61153e-06	5	192243406	192247186	ARM repeat superfamily protein
Zm00001d006453	317.68	641.873	2.0205	1.01471	3.71428e-06	2	208705755	208713297	Protein LAZ1
Zm00001d049390	482.422	1306.97	2.70918	1.43786	3.72246e-06	4	28761618	28769947	RNA-binding KH domain-containing protein
Zm00001d024894	800.587	1984.12	2.47834	1.30937	3.76676e-06	10	93455728	93462424	Putative thioredoxin superfamily protein
Zm00001d025218	21.2295	73.1629	3.44628	1.78504	3.83799e-06	10	109657976	109659501	MYND finger family protein
Zm00001d009041	855.468	2252.75	2.63335	1.3969	3.87273e-06	8	31177281	31184734	-
Zm00001d011382	12.6724	53.7367	4.24045	2.08422	4.00442e-06	8	149189401	149196570	glycosyl transferase family 1 protein
Zm00001d040043	0.9502	19.5592	20.5844	4.36348	4.05481e-06	3	24406925	24407566	-
Zm00001d043924	5.70142	35.7601	6.27213	2.64896	4.0641e-06	3	213988702	213996934	Peptidase family M48 family protein
Zm00001d013128	128.591	283.34	2.20342	1.13974	4.27253e-06	5	5189195	5192215	AP-1 complex subunit sigma-2
Zm00001d007720	98.8329	226.155	2.28826	1.19425	4.70525e-06	2	238201455	238202999	Thioredoxin domain-containing protein PLP3B
Zm00001d044437	530.227	1372.33	2.58819	1.37194	4.80016e-06	3	228054270	228078456	-
Zm00001d052096	4.75326	32.7475	6.88947	2.78439	4.81633e-06	4	179490479	179492290	-
Zm00001d012544	307.556	617.876	2.00898	1.00647	4.84118e-06	8	176420877	176424706	myb domain protein 81
Zm00001d042222	4.75455	32.638	6.86457	2.77917	4.89333e-06	3	156697298	156716775	Helicase
Zm00001d042025	958.083	2176.76	2.272	1.18396	4.95242e-06	3	147728102	147730628	Ubiquitin-fold modifier 1
Zm00001d019253	240.09	490.321	2.04224	1.03015	4.98723e-06	7	24096759	24099034	-
Zm00001d049009	78.2434	189.962	2.42784	1.27967	5.06923e-06	4	12389410	12392838	Calcium-transporting ATPase 2
Zm00001d020326	0	13.7121	Inf	Inf	5.08374e-06	7	106771082	106772284	-
Zm00001d013234	0	13.7036	Inf	Inf	5.10023e-06	5	6839140	6839745	2-hydroxyacyl-CoA lyase
Zm00001d025677	277.46	560.432	2.01986	1.01426	5.1369e-06	10	126027231	126028126	-
Zm00001d007082	311.351	623.126	2.00136	1.00098	5.1561e-06	2	221854961	221859498	Phosphatidylinositol 4-phosphate 5-kinase 6
Zm00001d030767	76.0186	182.133	2.3959	1.26057	5.16776e-06	1	159023195	159024457	-
Zm00001d027588	226.736	527.888	2.3282	1.21922	5.18296e-06	1	8552388	8557230	-
Zm00001d014162	109.593	245.454	2.2397	1.1633	5.23835e-06	5	34652912	34654963	Pentatricopeptide repeat-containing proteinmitochondrial
Zm00001d019793	310.4	621.22	2.00135	1.00098	5.33248e-06	7	62169440	62170161	-
Zm00001d054073	51.3071	133.447	2.60095	1.37904	5.61325e-06	4	245933923	245948060	ATP-dependent DNA helicase[Source:UniProtKB/TrEMBL;Acc:A0A1D6QUZ2]
Zm00001d046434	80.4437	190.032	2.3623	1.24019	5.65578e-06	9	89628667	89634933	Acyl-CoA-binding domain-containing protein 4
Zm00001d009588	83.2975	194.831	2.33898	1.22588	5.91235e-06	8	71890335	71894694	Pleiotropic drug resistance ABC transporter familyprotein
Zm00001d012969	1155.17	2408.15	2.08467	1.05982	6.34348e-06	5	2467426	2481571	NEDD8-activating enzyme E1 regulatory subunit AXR1
Zm00001d048680	247.04	500.68	2.02672	1.01914	6.43509e-06	4	3197914	3204309	Protein MID1-COMPLEMENTING ACTIVITY 1
Zm00001d013202	271.788	544.297	2.00265	1.00191	6.67143e-06	5	6405099	6407194	DNA binding protein
Zm00001d046754	219.143	447.575	2.04238	1.03025	6.73354e-06	9	104406708	104413242	-
Zm00001d004637	426.017	933.614	2.19149	1.13191	6.82134e-06	2	124454515	124459590	Peptidase M20/M25/M40 family protein
Zm00001d031759	105.161	265.867	2.52819	1.33811	6.95125e-06	1	200944200	200947414	Protein SHOOT GRAVITROPISM 5
Zm00001d034989	143.461	326.64	2.27685	1.18704	7.13028e-06	6	1276197	1278370	Pentatricopeptide repeat-containing protein
Zm00001d044872	0	15.2216	Inf	Inf	7.24067e-06	9	5980642	5983323	Galactoside 2-alpha-L-fucosyltransferase
Zm00001d023420	64.6299	157.72	2.44035	1.28709	7.30236e-06	10	5099284	5100559	Protein TERMINAL FLOWER 1
Zm00001d018257	1701.4	4913.02	2.88763	1.52989	7.40016e-06	5	217516473	217524451	-
Zm00001d053631	209.954	535.067	2.5485	1.34965	7.42839e-06	4	237406007	237408981	-
Zm00001d048701	117.83	257.791	2.18782	1.12949	7.49647e-06	4	3509534	3516197	-
Zm00001d041362	363.959	1114.37	3.06179	1.61437	7.51736e-06	3	114244392	114251164	resistance to Puccinia sorghi3
Zm00001d018012	0.316808	15.4513	48.7719	5.60798	7.64148e-06	5	211978697	211982782	-
Zm00001d039938	32.299	124.446	3.85295	1.94596	7.98926e-06	3	19997047	19999901	Calmodulin-binding transcription activator 2
Zm00001d040303	272.702	564.989	2.07182	1.0509	8.11286e-06	3	36817316	36823842	Protein kinase superfamily protein
Zm00001d046181	197.017	403.679	2.04895	1.03489	8.4124e-06	9	69840893	69846099	-
Zm00001d005778	77.9225	182.168	2.33781	1.22516	8.92151e-06	2	187919389	187925734	Phosphatidylinositol/phosphatidylcholine transferprotein SFH8
Zm00001d037393	1061.95	2586.19	2.43532	1.28411	9.1799e-06	6	124229448	124237937	-
Zm00001d007485	146.944	310.225	2.11118	1.07805	9.37741e-06	2	232774838	232777828	LRR receptor-like serine/threonine-protein kinaseGSO2
Zm00001d046929	143.178	301.978	2.1091	1.07663	9.57466e-06	9	111339069	111342913	Protein transport protein Sec61 subunit gamma-3
Zm00001d003667	227.728	521.912	2.29182	1.1965	9.78513e-06	2	53266869	53273843	thioredoxin M3
Zm00001d052097	1.26936	23.3904	18.4269	4.20374	9.85523e-06	4	179493241	179494121	uncharacterized protein[Source:UniProtKB/TrEMBL;Acc:B6TV05]
Zm00001d003525	214.413	432.811	2.01859	1.01335	1.00106e-05	2	46712428	46719121	NAD(P)-linked oxidoreductase superfamily protein
Zm00001d044863	58.6036	273.662	4.66971	2.22333	1.07196e-05	9	5751084	5752520	-
Zm00001d035794	54.4865	136.069	2.4973	1.32037	1.07628e-05	6	50312071	50313812	Zeaxanthin epoxidase chloroplastic
Zm00001d052193	483.927	1114.81	2.30367	1.20394	1.11378e-05	4	182760245	182771439	LMBR1-like membrane protein
Zm00001d044133	1558.92	3156.54	2.02482	1.0178	1.12248e-05	3	220055214	220062437	-
Zm00001d048185	0	24.9288	Inf	Inf	1.13211e-05	9	151986704	151987246	F-box protein SNE
Zm00001d035265	30.0968	88.0992	2.92719	1.54952	1.13796e-05	6	18506310	18512656	-
Zm00001d000452	2671.28	6112.41	2.28819	1.19421	1.15277e-05	B73V4_ctg205	21046	28338	-
Zm00001d006886	152.026	317.519	2.08858	1.06252	1.17666e-05	2	218575862	218578925	Amidase 1
Zm00001d024320	26.6166	80.6736	3.03095	1.59977	1.184e-05	10	64374343	64377804	hAT transposon superfamily protein
Zm00001d052620	1737.22	4069.89	2.34277	1.22821	1.24324e-05	4	195052534	195057314	-
Zm00001d043103	7.27964	37.4842	5.14919	2.36434	1.40512e-05	3	189308754	189309825	-
Zm00001d044407	737.308	1831.68	2.48428	1.31283	1.41032e-05	3	227367681	227371262	-
Zm00001d014401	136.196	286.335	2.10237	1.07202	1.42162e-05	5	44474957	44475721	NAD(P)-binding Rossmann-fold superfamily protein
[truncated: 920 more rows]

## Sheet: Sheet2
Sheet2. DEGs in rk1 compared to WT at floret differentiation stage.
Gene id	baseMean_WT	baseMean_rk1	foldChange	log2FoldChange	pval	Chromosome	Start Site	End Site	Description
Zm00001d033399	257.217	25.76	0.100149	-3.31979	4.19952e-22	1	261828712	261829370	14-alpha-glucan-branching enzyme 2-2chloroplastic/amyloplastic
Zm00001d040563	318.188	46.3097	0.145542	-2.78049	9.12892e-19	3	50101600	50104729	-
Zm00001d023538	1431.02	284.169	0.198578	-2.33222	2.84805e-17	10	9347497	9371362	Long chain acyl-CoA synthetase 9 chloroplastic
Zm00001d033307	1411.21	216.7	0.153556	-2.70316	8.95333e-16	1	258331851	258336465	Outer arm dynein light chain 1 protein
Zm00001d035885	1475.28	213.748	0.144887	-2.787	9.36518e-15	6	58380735	58381531	-
Zm00001d033305	2146.42	310.559	0.144687	-2.78899	1.43209e-14	1	258311077	258315524	-
Zm00001d023311	397.774	91.2037	0.229286	-2.12478	2.38278e-13	10	2743366	2754357	Os01g0112866 protein
Zm00001d025556	81.4315	7.67291	0.0942253	-3.40774	1.45836e-12	10	122310872	122313235	Luminal-binding protein 2
Zm00001d038683	122.361	18.9043	0.154496	-2.69436	9.3022e-12	6	162529258	162530154	Transcription factor TCP5
Zm00001d025628	370.568	60.2902	0.162697	-2.61974	8.40042e-11	10	124513574	124517653	Plant UBX domain-containing protein 4
Zm00001d013125	377.606	69.175	0.183193	-2.44856	3.28329e-10	5	5151482	5154146	-
Zm00001d009968	388.121	66.7858	0.172075	-2.53889	4.52353e-10	8	92810217	92814940	Sec14p-like phosphatidylinositol transfer familyprotein
Zm00001d025622	97.7122	12.7234	0.130213	-2.94106	6.21725e-10	10	124263585	124264328	DUF593-containing protein 2
Zm00001d025354	372.535	45.1555	0.121212	-3.0444	7.52353e-10	10	115243957	115246970	Beta-fructofuranosidase insoluble isoenzyme CWINV2
Zm00001d033363	57.2486	5.8996	0.103052	-3.27855	1.21165e-09	1	260339350	260340132	Zinc finger protein 1
Zm00001d025589	629.437	112.83	0.179255	-2.47992	1.66987e-09	10	123303091	123307977	Transcription factor HY5-like
Zm00001d041136	670.888	123.399	0.183934	-2.44274	2.50223e-09	3	99757561	99779623	proline-rich family protein
Zm00001d031556	1085.55	389.604	0.3589	-1.47835	3.56073e-09	1	194157336	194158112	AIR12
Zm00001d023604	76.07	11.3762	0.149549	-2.74131	3.9487e-09	10	11808463	11810324	-
Zm00001d048158	723.771	200.162	0.276555	-1.85436	5.22159e-09	9	151101990	151104280	40S ribosomal protein S3a-2
Zm00001d002052	67.4079	9.48998	0.140784	-2.82844	5.52393e-09	2	5018197	5021343	Probable isoaspartyl peptidase/L-asparaginase 2
Zm00001d024723	1072.07	412.405	0.384681	-1.37826	2.54991e-08	10	85128123	85133157	Long chain acyl-CoA synthetase 1
Zm00001d041352	2436.36	976.237	0.400695	-1.31942	7.45452e-08	3	113916459	113919793	Adenine phosphoribosyltransferase 1 chloroplastic
Zm00001d046377	931.93	218.751	0.234729	-2.09093	9.60754e-08	9	85338058	85340982	Serine/threonine-protein phosphatase
Zm00001d025482	305.483	61.9564	0.202815	-2.30176	9.88702e-08	10	120131870	120132917	Bowman-Birk type trypsin inhibitor
Zm00001d040777	96.2926	22.2028	0.230577	-2.11668	1.25452e-07	3	65156611	65158321	-
Zm00001d002069	269.404	62.5423	0.23215	-2.10687	1.51451e-07	2	5364541	5364798	DNA topoisomerase 2
Zm00001d040977	53.1848	6.96869	0.131028	-2.93206	2.65058e-07	3	87276755	87279161	Probable LRR receptor-like serine/threonine-proteinkinase
Zm00001d040958	212.378	48.0169	0.226092	-2.14502	3.63476e-07	3	83071425	83074361	glucose-inhibited division family A protein
Zm00001d048224	111.176	30.4756	0.274119	-1.86712	5.19937e-07	9	152684333	152685043	VQ motif-containing protein 9
Zm00001d023542	666.147	262.318	0.393784	-1.34452	1.03752e-06	10	9508219	9510847	V-type proton ATPase subunit c4
Zm00001d027341	75.5932	18.4089	0.243526	-2.03785	1.71428e-06	1	3289535	3291106	AAA-ATPase
Zm00001d041534	598.562	255.908	0.427538	-1.22588	2.80854e-06	3	126106707	126109981	Transmembrane amino acid transporter familyprotein
Zm00001d051598	217.406	77.7178	0.357478	-1.48407	2.90051e-06	4	164063973	164065253	Plant-specific domain TIGR01570 family protein
Zm00001d041311	357.402	79.9002	0.223559	-2.16127	3.02485e-06	3	111539832	111541862	-
Zm00001d024281	303.581	69.5246	0.229015	-2.12649	3.16806e-06	10	61486928	61491037	polyamine oxidase1
Zm00001d048189	37.048	4.69835	0.126818	-2.97917	3.26279e-06	9	152042170	152045904	Sulfate transporter 1.2
Zm00001d040621	234.093	88.3641	0.377474	-1.40555	3.38285e-06	3	54361997	54365806	myb transcription factor40
Zm00001d025445	227.452	86.8386	0.381789	-1.38915	3.67379e-06	10	118846883	118849706	Thioesterase superfamily protein
Zm00001d021703	548.72	234.23	0.426867	-1.22814	3.76088e-06	7	160760828	160761969	oxygen evolving complex2
Zm00001d040597	44.4743	7.44334	0.167363	-2.57895	3.97611e-06	3	52325138	52326913	Protein SRG1
Zm00001d044691	90.5801	25.9274	0.286237	-1.80472	5.76636e-06	3	234992683	234993820	Methyltransferase-related protein
Zm00001d035883	1154.15	258.461	0.223942	-2.1588	6.05498e-06	6	58368443	58369358	Pyrophosphate--fructose 6-phosphate 1-phosphotransferase subunit alpha 2
Zm00001d044874	476.667	204.919	0.429899	-1.21793	6.42921e-06	9	6096248	6097444	23.6 kDa heat shock protein mitochondrial
Zm00001d003776	28.113	3.00282	0.106813	-3.22685	8.81705e-06	2	58876332	58879327	Beta-fructofuranosidase%2C insoluble isoenzyme 2
Zm00001d034765	440.927	102.688	0.232891	-2.10228	1.16325e-05	1	301663423	301667397	Sec14p-like phosphatidylinositol transfer familyprotein
Zm00001d051837	188.36	53.3477	0.283223	-1.81999	1.18057e-05	4	171679681	171683198	Sucrose synthase
Zm00001d030678	1033.63	483.894	0.468152	-1.09495	1.24618e-05	1	152667851	152669369	Transcription factor MYB48
Zm00001d005146	4406.97	1914.38	0.434398	-1.20291	1.60879e-05	2	161023220	161023567	PVR3-like protein
Zm00001d040795	559.204	255.312	0.456564	-1.13111	1.62729e-05	3	66300601	66309143	Chaperone DnaJ-domain superfamily protein
Zm00001d002132	79.1719	13.9658	0.176398	-2.5031	1.6698e-05	2	6436643	6437312	-
Zm00001d041054	67.0006	17.8942	0.267076	-1.90468	1.70616e-05	3	93370356	93370934	SAM domain family protein
Zm00001d043299	138.702	31.8899	0.229916	-2.12082	2.31521e-05	3	194991262	194992013	Photosystem II reaction center W proteinchloroplastic
Zm00001d024664	40.3077	7.74005	0.192024	-2.38064	2.93342e-05	10	82660544	82662094	Tyrosine decarboxylase 1
Zm00001d025333	41.2486	8.12042	0.196866	-2.34472	3.07568e-05	10	114461652	114462911	Arogenate dehydratase/prephenate dehydratase 6chloroplastic
Zm00001d003840	332.461	151.324	0.455164	-1.13554	3.40537e-05	2	61892174	61893274	-
Zm00001d023579	525.014	202.834	0.38634	-1.37206	3.46371e-05	10	10649401	10652209	Aspartyl protease APCB1
Zm00001d021791	418.98	196.082	0.467999	-1.09542	3.70847e-05	7	163079834	163081321	Fiber expressed protein
Zm00001d041502	66.5342	13.8985	0.208892	-2.25917	4.35705e-05	3	124520824	124521369	-
Zm00001d025343	136.049	52.3616	0.384873	-1.37754	4.59636e-05	10	114917651	114919660	Purple acid phosphatase 22
Zm00001d003202	46.7856	10.4365	0.223071	-2.16442	4.67066e-05	2	35512929	35515267	Ribosomal protein L10 family protein
Zm00001d041530	672.499	291.636	0.43366	-1.20536	4.75847e-05	3	126035560	126036633	Transcription initiation factor TFIID subunit 8
Zm00001d043610	70.9222	21.4975	0.303114	-1.72207	4.97309e-05	3	205115325	205115651	-
Zm00001d048316	670.052	246.681	0.368153	-1.44162	5.21452e-05	9	154456440	154456811	-
Zm00001d044122	67.7384	20.5308	0.30309	-1.72218	5.81117e-05	3	219867858	219869656	Dihydroflavonol-4-reductase
Zm00001d008809	21.446	1.87934	0.0876312	-3.51241	5.86613e-05	8	21249236	21251762	Pyrophosphate--fructose 6-phosphate 1-phosphotransferase subunit alpha 2
Zm00001d045491	329.026	151.407	0.460168	-1.11977	6.20645e-05	9	24412254	24419923	SPX domain-containing membrane protein
Zm00001d003999	247.68	63.9996	0.258397	-1.95234	6.26612e-05	2	74637520	74638152	OSJNBa0072D21.11 protein; protein
Zm00001d012883	125.895	48.8562	0.388071	-1.36561	6.27675e-05	5	1584315	1587019	big embryo1
Zm00001d043544	122.413	47.8011	0.390489	-1.35665	6.6306e-05	3	203516952	203538454	UDP-glycosyltransferase 88A1
Zm00001d039022	188.624	81.3156	0.431099	-1.21391	8.3663e-05	6	168834757	168838473	F-box protein family-like protein
Zm00001d020675	149.092	60.7998	0.407802	-1.29406	8.68534e-05	7	127687171	127689494	-
Zm00001d050198	108.396	40.5601	0.374186	-1.41817	8.87836e-05	4	72854696	72856775	alpha/beta-Hydrolases superfamily protein
Zm00001d038532	278.326	106.676	0.383277	-1.38354	8.91857e-05	6	159376647	159378030	Non-specific lipid transfer protein GPI-anchored 2
Zm00001d025554	35.7542	7.16312	0.200343	-2.31945	9.29351e-05	10	122304180	122309564	Aspartic proteinase nepenthesin-2
Zm00001d051163	238.725	101.567	0.425456	-1.23292	9.31164e-05	4	146793740	146798809	phenylalanine ammonia lyase5
Zm00001d024000	2580.44	757.833	0.293683	-1.76767	9.79225e-05	10	35675292	35679293	beta-glucosidase3
Zm00001d010434	81.1805	25.4777	0.313841	-1.6719	9.99952e-05	8	115007050	115007858	Arabinogalactan peptide 20
Zm00001d048903	37.6047	7.98138	0.212244	-2.2362	0.000105943	4	7429245	7430150	Acidic endochitinase
Zm00001d002970	81.2977	28.965	0.356283	-1.4889	0.000108692	2	28350907	28355040	silkless ears1
Zm00001d046178	124.403	50.234	0.403802	-1.30828	0.000110588	9	69726535	69728853	Putative leucine-rich repeat protein kinase familyprotein
Zm00001d027593	467.36	229.149	0.490305	-1.02825	0.000116518	1	8596506	8599611	proteasome component3
Zm00001d052366	618.462	146.971	0.23764	-2.07315	0.000121265	4	188310661	188312700	-
Zm00001d004482	196.494	34.1075	0.17358	-2.52633	0.000124212	2	114558262	114558645	transmembrane-like protein
Zm00001d040697	874.072	300.335	0.343604	-1.54118	0.000141951	3	58920202	58921386	S-adenosylmethionine synthase 1
Zm00001d041345	431.794	214.307	0.496317	-1.01067	0.00015512	3	113725965	113728247	Cyclin-D5-1
Zm00001d051250	219.737	102.541	0.466652	-1.09958	0.000163646	4	150569015	150572646	Thioredoxin
Zm00001d042196	107.323	42.3547	0.394648	-1.34136	0.000181556	3	155843175	155843714	Nuclear transcription factor Y subunit B-4
Zm00001d051784	56.6431	11.3538	0.200445	-2.31872	0.000183061	4	169663621	169664982	-
Zm00001d033280	46.8523	13.123	0.280093	-1.83602	0.000188893	1	257335467	257337638	IQ calmodulin-binding motif family protein
Zm00001d031940	633.143	180.512	0.285104	-1.81044	0.000191421	1	207526463	207529592	F1F0-ATPase inhibitor protein
Zm00001d034073	40.1367	9.954	0.248003	-2.01157	0.000202342	1	283193730	283197425	Probable WRKY transcription factor 57
Zm00001d041537	218.296	89.5489	0.410218	-1.28554	0.000208294	3	126166316	126167305	Transcription termination factor MTERF15mitochondrial
Zm00001d027350	77.1175	28.0343	0.363527	-1.45987	0.000243918	1	3448500	3452123	-
Zm00001d013817	136.38	59.7893	0.438402	-1.18967	0.000251502	5	21324434	21328244	Protein FATTY ACID EXPORT 5
Zm00001d040040	5414.3	2150.64	0.397215	-1.33201	0.000255716	3	24347329	24350219	Heavy metal transport/detoxification superfamilyprotein
Zm00001d045519	110.677	42.0213	0.379673	-1.39717	0.00025937	9	25257676	25261436	Oligopeptide transporter 7
Zm00001d049471	231.43	110.425	0.477141	-1.06751	0.000290276	4	31448746	31454292	MRE11B
Zm00001d034700	432.06	186.641	0.431979	-1.21097	0.000295092	1	300208996	300210414	GIL1 (GRAVITROPIC IN THE LIGHT)
Zm00001d042274	83.3588	24.9993	0.299901	-1.73744	0.000298453	3	158531434	158534266	Sec14p-like phosphatidylinositol transfer familyprotein
Zm00001d049000	2821.13	1338.78	0.474556	-1.07535	0.000300583	4	12135060	12136322	Putative homeobox DNA-binding domain superfamilyprotein
Zm00001d048711	11.8575	0.335605	0.0283033	-5.14289	0.000303364	4	3843348	3844823	Hydroquinone glucosyltransferase
Zm00001d003297	105.132	43.6902	0.415574	-1.26682	0.000367373	2	39113486	39115734	BTB/POZ domain-containing protein
Zm00001d051799	315.321	157.642	0.499941	-1.00017	0.000367384	4	169986068	169987353	Nudix hydrolase 17 mitochondrial
Zm00001d031647	315.523	131.656	0.417263	-1.26097	0.000372245	1	197308955	197311791	-
Zm00001d047081	149.293	67.2959	0.450763	-1.14956	0.000378055	9	117752835	117754586	GATA transcription factor 2
Zm00001d043990	246.019	122.388	0.497473	-1.00731	0.000395541	3	215697796	215698632	Calcium-dependent lipid-binding (CaLB domain)family protein
Zm00001d052234	108.791	46.1842	0.424521	-1.23609	0.000415086	4	184184459	184186027	-
Zm00001d047499	132.936	58.7723	0.44211	-1.17752	0.00043707	9	132750078	132750482	Expressed protein; protein
Zm00001d036118	121.008	54.6208	0.451381	-1.14758	0.00051711	6	72944758	72946052	Putative homeobox DNA-binding and leucine zipperdomain family protein
Zm00001d023617	18.4944	2.23145	0.120655	-3.05104	0.000530223	10	12275525	12278112	Laccase-7
Zm00001d040014	66.1625	23.7124	0.358397	-1.48037	0.00056535	3	22985961	22987942	Nuclease PA3
Zm00001d036370	87.3909	0.335605	0.00384027	-8.02457	0.000576391	6	85905987	85906962	Chitinase2
Zm00001d036143	42.7965	10.2682	0.239932	-2.05931	0.000590291	6	74386108	74390459	OSJNBa0089K21.9 protein; Os04g0471100 protein
Zm00001d022076	80.1773	16.399	0.204534	-2.28958	0.000619781	7	169604389	169605129	-
Zm00001d037650	156.542	74.9234	0.478614	-1.06306	0.000643575	6	132828573	132836981	-
Zm00001d040710	686.598	193.091	0.281229	-1.83018	0.000680117	3	59535876	59536193	-
Zm00001d043929	43.4311	8.04852	0.185317	-2.43193	0.000692348	3	214131859	214132767	Fasciclin-like arabinogalactan protein 6
Zm00001d045091	42.2725	12.5163	0.296086	-1.75591	0.000723077	9	12253405	12254706	Spermidine hydroxycinnamoyl transferase
Zm00001d049242	52.0949	12.2595	0.23533	-2.08725	0.000824377	4	22485112	22485966	-
Zm00001d020674	92.1668	34.8649	0.378281	-1.40247	0.000831394	7	127676609	127679753	Probable potassium transporter 17
Zm00001d005109	25.3016	2.60594	0.102995	-3.27935	0.000838911	2	158573948	158574220	-
Zm00001d036940	27.0494	5.96087	0.22037	-2.182	0.000839593	6	106870021	106881360	UDP-galactose/UDP-glucose transporter 3
Zm00001d004479	81.4316	22.5888	0.277397	-1.84998	0.000839721	2	114484519	114488224	Pyrophosphate--fructose 6-phosphate 1-phosphotransferase subunit alpha 2
Zm00001d029806	153.381	73.9385	0.482059	-1.05272	0.000886422	1	87745831	87748178	NEP1-interacting protein-like 1
Zm00001d023570	16.6092	1.91823	0.115492	-3.11414	0.000897216	10	10554846	10555370	Disease resistance response protein 206
Zm00001d025253	29.5725	6.30335	0.213149	-2.23007	0.000919915	10	111399535	111412064	-
Zm00001d012614	45.5134	14.8644	0.326594	-1.61443	0.000945433	8	177243572	177247519	Cyclic nucleotide-gated ion channel 4
Zm00001d038764	55.3342	19.5676	0.353626	-1.4997	0.00094954	6	164059209	164060630	UDP-glycosyltransferase 88A1
Zm00001d009710	22.8121	4.17794	0.183146	-2.44894	0.000953435	8	77060226	77062208	Putative DUF1221-domain containing protein kinasefamily protein
Zm00001d025468	124.024	56.9529	0.459207	-1.12278	0.000985453	10	119862404	119865124	Putative pentatricopeptide repeat-containingprotein
Zm00001d044157	51.065	5.04358	0.0987679	-3.33981	0.000992525	3	220719688	220721950	cytochrome P450 family 72 subfamily A polypeptide8
Zm00001d012221	41.8497	2.90854	0.0694995	-3.84685	0.00100449	8	170366926	170368457	stearoyl-acyl-carrier-protein desaturase9
Zm00001d013825	31.1316	7.89673	0.253656	-1.97905	0.0010406	5	21493210	21493920	-
Zm00001d011661	34.4701	9.24015	0.268063	-1.89936	0.0011713	8	157816116	157817894	GDSL esterase/lipase APG
Zm00001d037651	47.0742	15.8158	0.335977	-1.57357	0.00121427	6	133037545	133043210	Subtilisin-like serine endopeptidase familyprotein
Zm00001d003315	94.9764	41.7597	0.439685	-1.18546	0.00135925	2	39889306	39890655	Protein Brevis radix-like 4
Zm00001d036647	131.299	62.6948	0.477496	-1.06644	0.00138668	6	96204324	96208206	BTB/POZ and MATH domain-containing protein 2
Zm00001d015284	12.5073	0.93967	0.0751295	-3.73448	0.00141538	5	82695650	82696633	-
Zm00001d052326	18.5448	3.06409	0.165226	-2.59748	0.00147549	4	187130986	187132071	Double-stranded RNA-binding protein 1
Zm00001d049715	261.874	105.339	0.402251	-1.31383	0.00151504	4	41271800	41273024	IAA25-auxin-responsive Aux/IAA family member
Zm00001d010295	13.5309	1.32004	0.0975574	-3.35761	0.00152215	8	108162420	108163298	E3 ubiquitin-protein ligase SGR9 amyloplastic
Zm00001d025221	13.4861	1.29178	0.0957858	-3.38404	0.00154769	10	109828651	109831426	Probable inactive leucine-rich repeat receptor-likeprotein kinase
Zm00001d035713	581.848	265.374	0.456089	-1.13261	0.00161222	6	42066918	42068999	WAT1-related protein
Zm00001d027992	63.4351	25.8007	0.406726	-1.29787	0.00165044	1	19594960	19595493	-
Zm00001d013250	126.212	43.135	0.341768	-1.54891	0.00168014	5	7116921	7125593	Glucan endo-1%2C3-beta-glucosidase 3
Zm00001d040029	1606.05	25.5203	0.0158901	-5.97573	0.00169605	3	23586531	23587232	Bowman-Birk type wound-induced proteinase inhibitorWIP1 [Source:UniProtKB/TrEMBL;Acc:B4FPL1]
Zm00001d012845	64.559	26.3365	0.407945	-1.29355	0.00172888	5	1066531	1071306	Monothiol glutaredoxin-S14 chloroplastic
Zm00001d036234	11.0238	0.67121	0.0608876	-4.03771	0.00175927	6	78449587	78450909	Carboxylic ester hydrolase/ hydrolase%2C acting onester bond
Zm00001d025557	79.3625	24.9157	0.313948	-1.6714	0.00178414	10	122317131	122325516	-
Zm00001d020930	789.685	334.134	0.423123	-1.24085	0.00179202	7	136911485	136911832	complex I subunit
Zm00001d010375	16.5585	0	0	-Inf	0.00196158	8	111876535	111878884	ATP-dependent 6-phosphofructokinase 4chloroplastic
Zm00001d029107	273.881	107.854	0.393798	-1.34447	0.00197112	1	58280350	58280825	Expressed protein; protein
Zm00001d010079	417.928	195.212	0.467094	-1.09821	0.00197316	8	98615550	98617046	HXXXD-type acyl-transferase family protein
Zm00001d052372	24.7685	5.90548	0.238427	-2.06838	0.00198178	4	188398086	188400838	Protein LURP-one-related 8
Zm00001d007157	88.8027	40.1643	0.452287	-1.14469	0.00203891	2	223447284	223448572	-
Zm00001d037565	35.8566	11.1893	0.312056	-1.68012	0.00209174	6	129802297	129807428	gibberellin 2-oxidase1
Zm00001d003293	61.8041	25.1907	0.407589	-1.29481	0.00222844	2	39094599	39100476	NAC domain containing protein 44
Zm00001d010066	130.437	64.5389	0.494788	-1.01512	0.00222913	8	98053188	98055472	-
Zm00001d034524	206.01	93.0322	0.451591	-1.14691	0.00227307	1	295621567	295632863	Elongation factor P
Zm00001d041539	20.2222	3.60101	0.178072	-2.48947	0.00233836	3	126342753	126344912	Expressed protein; protein
Zm00001d053020	128.045	50.2849	0.392713	-1.34845	0.00234285	4	209499482	209500645	Transcription factor TCP8
Zm00001d026141	47.8575	18.255	0.381445	-1.39045	0.00236818	10	139551628	139551999	-
Zm00001d052856	27.4795	7.01933	0.255439	-1.96895	0.00243801	4	202676879	202680949	Calcium-transporting ATPase 2 plasma membrane-type
Zm00001d048785	27.7984	7.53874	0.271194	-1.88261	0.00250668	4	5524278	5526586	Adenylyl-sulfate kinase 3
Zm00001d051944	64.9271	27.3161	0.420719	-1.24907	0.0025277	4	174979279	174979605	-
Zm00001d025783	16.5728	2.58356	0.155892	-2.68139	0.00253697	10	129514824	129515670	High affinity nitrate transporter 2.7
Zm00001d022461	60.85	23.6806	0.389162	-1.36156	0.00262868	7	178147095	178148306	ERF-like protein
Zm00001d049719	15.6464	2.23145	0.142618	-2.80977	0.00265718	4	41374215	41375112	-
Zm00001d013409	113.529	55.9242	0.492597	-1.02152	0.00268857	5	10540717	10541439	ZF-HD protein dimerisation region containingprotein
Zm00001d049531	17.9253	0.313223	0.0174739	-5.83866	0.0027157	4	33410133	33414086	OSJNBa0089K21.9 protein; Os04g0471100 protein
Zm00001d025389	174.958	47.2003	0.269781	-1.89014	0.00275318	10	116719903	116722089	ubiquitin interaction motif-containing protein
Zm00001d022075	1045.13	515.293	0.493043	-1.02022	0.00280301	7	169511917	169513877	cytochrome P-450 17
Zm00001d034107	54.8416	0.335605	0.00611954	-7.35236	0.00281178	1	284127282	284129120	cytochrome P450 family 81 subfamily D polypeptide8
Zm00001d051707	12.5113	1.33067	0.106357	-3.23301	0.00282035	4	167319491	167320142	CGI-like protein
Zm00001d051637	36.2207	4.96105	0.136967	-2.8681	0.0028319	4	165359427	165363035	Protein NRT1/ PTR FAMILY 7.1
Zm00001d035322	56.8105	22.9672	0.404277	-1.30658	0.00287437	6	21261630	21262670	Expressed protein; protein
Zm00001d025373	32.4754	9.72543	0.299471	-1.73951	0.00287593	10	115983810	115986401	Aluminum-activated malate transporter 8
Zm00001d017350	41.5815	14.3663	0.345496	-1.53326	0.00288511	5	193493247	193493909	Transcription factor TCP21
Zm00001d008552	31.3938	9.38982	0.299098	-1.74131	0.0029607	8	12747800	12748989	DUF1639 family protein
Zm00001d034501	101.902	24.1434	0.236929	-2.07747	0.00296726	1	294730026	294731510	AAA-ATPase ASD mitochondrial
Zm00001d047973	71.5525	31.5638	0.441128	-1.18073	0.00302501	9	146757025	146763944	-
Zm00001d012909	26.7062	0	0	-Inf	0.00303332	5	1879412	1882859	soluble epoxide hydrolase
Zm00001d003499	46.5674	16.2142	0.348189	-1.52206	0.00305588	2	46118394	46119560	E3 ubiquitin-protein ligase ATL6
Zm00001d021250	49.7184	19.5324	0.39286	-1.34791	0.00314808	7	146859110	146860060	-
Zm00001d033369	3243.81	1580.79	0.487325	-1.03704	0.00318931	1	260633725	260634703	Gibberellin-regulated protein 1
Zm00001d040158	78.9787	30.435	0.385357	-1.37573	0.00319784	3	29625662	29626648	Exonuclease family protein
Zm00001d005923	84.8951	39.842	0.469309	-1.09139	0.00324492	2	192920444	192921478	AT-hook motif nuclear-localized protein 17
Zm00001d038164	58.3253	19.193	0.329068	-1.60354	0.00333318	6	150068990	150075970	methyl binding domain
Zm00001d010529	188.143	69.1858	0.36773	-1.44328	0.00338541	8	119419987	119423027	Probable mediator of RNA polymerase IItranscription subunit 37c
Zm00001d006756	170.285	59.7599	0.350941	-1.5107	0.00339393	2	215978477	215979001	WPP domain-containing protein 2
Zm00001d027988	405.361	149.41	0.368585	-1.43993	0.00347116	1	19437480	19437875	-
Zm00001d025662	41.4284	14.4403	0.34856	-1.52052	0.0035009	10	125362790	125363050	-
Zm00001d020323	31.8095	9.75844	0.306777	-1.70474	0.0035777	7	106545162	106546385	RING-H2 finger protein ATL46
Zm00001d027440	65.4015	15.6932	0.239951	-2.05919	0.00362171	1	5422920	5423669	Expressed protein; protein
Zm00001d044690	29.9123	7.55625	0.252614	-1.985	0.00372728	3	234987257	234989609	Amino-acid permease BAT1
Zm00001d042016	306.768	149.226	0.486447	-1.03965	0.00379364	3	147508159	147509254	-
Zm00001d025126	182.776	50.9627	0.278826	-1.84256	0.00385313	10	105633063	105634956	CASP-like protein 7
Zm00001d033637	85.3455	37.9125	0.444224	-1.17064	0.00386906	1	269339444	269340280	GNS1/SUR4 membrane protein family
Zm00001d014952	57.2482	24.4088	0.426368	-1.22983	0.0038817	5	69616029	69617760	Probable receptor-like protein kinase
Zm00001d036761	25.5458	6.83927	0.267725	-1.90117	0.00390611	6	99961346	99963647	Ubiquitin system component Cue protein
Zm00001d018962	23.858	6.15743	0.258087	-1.95407	0.00393981	7	10831566	10833533	Whole genome shotgun sequence of line PN40024scaffold_179.assembly12x (Fragment)
Zm00001d026366	174.17	78.368	0.44995	-1.15216	0.00400523	10	144415204	144421773	Putative SNF2-domain/RING finger domain/helicasedomain protein
Zm00001d052194	233.133	72.2504	0.309911	-1.69008	0.00405782	4	182772609	182773786	23.6 kDa heat shock protein mitochondrial
Zm00001d034642	10.8623	1.02332	0.0942087	-3.408	0.00405864	1	298700432	298700869	Zinc finger protein ZAT11
Zm00001d003669	47.2824	18.4244	0.389667	-1.35969	0.00407427	2	53281649	53283425	-
Zm00001d010284	14.8854	2.28209	0.153311	-2.70547	0.00432585	8	107398664	107399764	Probable carboxylesterase 17
Zm00001d033459	50.2655	20.7997	0.413796	-1.27301	0.004385	1	263294917	263296681	Expressed protein; protein
Zm00001d048263	12.6888	1.05633	0.0832491	-3.58642	0.00444388	9	153418013	153418531	Putative tify domain/CCT motif transcription factorfamily protein%3B ZIM motif family protein
Zm00001d002802	21.6858	5.18475	0.239085	-2.06441	0.00463178	2	23113153	23114211	Leucine-rich repeat receptor protein kinase EXS
Zm00001d023577	400.552	144.675	0.361189	-1.46918	0.00472727	10	10635893	10636069	-
Zm00001d018244	27.8268	8.10979	0.291438	-1.77874	0.00496887	5	217276464	217276919	-
Zm00001d020790	62.9783	27.933	0.443534	-1.17288	0.00506771	7	132794517	132796578	DNA binding protein
Zm00001d047535	11.5525	1.39194	0.120488	-3.05304	0.00507064	9	134086410	134087372	Calcium-binding protein CML42
Zm00001d006739	109.449	48.9367	0.447117	-1.16127	0.00510029	2	215644201	215645366	Seed specific protein Bn15D17A
Zm00001d005699	71.9861	27.6874	0.384622	-1.37849	0.00519087	2	183810719	183812320	Ubiquitin-protein ligase
Zm00001d048710	14.4757	2.25383	0.155697	-2.68318	0.0052552	4	3837797	3839930	benzoxazinone synthesis2
Zm00001d039408	52.4837	13.4975	0.257175	-1.95918	0.00530296	3	3618712	3619434	Enoyl-CoA delta isomerase 2 peroxisomal
Zm00001d052380	1743.6	802.373	0.460183	-1.11972	0.0053131	4	188747594	188751193	scarecrow1
Zm00001d040178	488.602	240.701	0.492632	-1.02142	0.00534541	3	30685394	30692365	RER1A protein
Zm00001d020614	114.521	7.31504	0.0638753	-3.9686	0.00546405	7	125133740	125135827	ZIM-transcription factor 28
Zm00001d012615	30.3439	9.92099	0.326952	-1.61285	0.00552314	8	177260647	177274310	External alternative NAD(P)H-ubiquinoneoxidoreductase B4 mitochondrial
Zm00001d011330	601.231	222.716	0.370433	-1.43272	0.0056063	8	146957682	146961482	Cytochrome c oxidase subunit 5b-2 mitochondrial
Zm00001d020460	725.895	320.157	0.441052	-1.18098	0.0056881	7	116166449	116167561	Zinc-finger homeodomain protein 8
Zm00001d003614	7.14814	0	0	-Inf	0.00585362	2	50153897	50156317	Serine/threonine-protein kinase-like protein CCR4
Zm00001d045392	13.2803	0	0	-Inf	0.00596406	9	20480509	20481751	Early nodulin 93
Zm00001d008843	19.3081	4.64083	0.240356	-2.05675	0.00600226	8	22462215	22462577	Grx_A2-glutaredoxin subgroup III
Zm00001d012282	72.5696	31.6822	0.436577	-1.19569	0.00610465	8	171844019	171844762	Transcription repressor OFP6
Zm00001d027901	52.6519	8.28297	0.157316	-2.66827	0.00611783	1	17156322	17156867	ZIM motif family protein
Zm00001d014485	26.2157	5.12348	0.195436	-2.35523	0.00614045	5	49842078	49843394	zinc finger protein-related
Zm00001d031944	179.155	43.2906	0.241638	-2.04908	0.0061558	1	207696703	207697275	Late embryogenesis abundant (LEA) hydroxyproline-rich glycoprotein family
Zm00001d027411	79.5479	39.1036	0.491574	-1.02452	0.00616996	1	4718946	4722343	Peroxidase 64
Zm00001d021726	35.2431	10.3295	0.293092	-1.77057	0.00626352	7	161509716	161514515	G-type lectin S-receptor-like serine/threonine-protein kinase B120
Zm00001d029827	22.2673	5.8112	0.260974	-1.93802	0.00633118	1	89015335	89016583	Beta-expansin 1a
Zm00001d027486	33.7759	11.7167	0.346895	-1.52743	0.00633366	1	6310322	6313633	barley mlo defense gene homolog1
Zm00001d041269	26.2481	7.86847	0.299773	-1.73806	0.00637248	3	109536115	109540830	Probable serine/threonine protein kinase IRE
Zm00001d040540	22.0375	5.71579	0.259367	-1.94693	0.00652249	3	48724704	48725590	-
Zm00001d025684	39.1571	14.6465	0.374044	-1.41872	0.00654279	10	126186003	126189175	Putative NAC domain transcription factorsuperfamily protein
Zm00001d015067	59.9448	26.7638	0.446473	-1.16335	0.00658672	5	73985597	73987398	Endoglucanase 1
Zm00001d051891	6.16293	0	0	-Inf	0.00661084	4	173818577	173819660	Putative LOB domain-containing family protein
Zm00001d031222	36.5813	3.86471	0.105647	-3.24267	0.00662825	1	182596026	182597609	Cell Division Protein AAA ATPase family
Zm00001d052613	84.5394	41.5844	0.491894	-1.02358	0.0067435	4	194772400	194778428	5'-3' exoribonuclease 3
Zm00001d011886	12.9594	0	0	-Inf	0.00678021	8	163949770	163950618	Putative O-Glycosyl hydrolase superfamily protein
Zm00001d032091	12.9454	1.996	0.154186	-2.69725	0.00688633	1	212248940	212249338	SAUR33-auxin-responsive SAUR family member
Zm00001d006874	68.6332	16.976	0.247343	-2.01541	0.00689143	2	218323951	218325168	F-box only protein 13
Zm00001d010649	36.319	13.7825	0.379483	-1.39789	0.00696023	8	122943984	122944412	Probable calcium-binding protein CML20
Zm00001d051328	134.526	62.1561	0.46204	-1.11391	0.00701812	4	154581235	154589610	Putative WRKY DNA-binding domain superfamilyprotein
Zm00001d048740	35.2211	13.2194	0.375327	-1.41378	0.00731361	4	4792533	4793732	Leucine-rich repeat (LRR) family protein
Zm00001d022637	59.9164	27.2923	0.455506	-1.13446	0.00734525	7	181976950	181978509	THAUMATIN-LIKE PROTEIN 1
Zm00001d006045	33.9049	11.9489	0.352423	-1.50462	0.00755023	2	196224954	196225847	Uroporphyrinogen-III synthase
Zm00001d027554	56.6523	26.1895	0.462284	-1.11315	0.00761513	1	8114840	8115307	LYR family of Fe/S cluster biogenesis protein
Zm00001d039428	98.5023	33.2908	0.33797	-1.56503	0.00763007	3	3991577	3992224	DNA-binding WRKY
Zm00001d022151	171.73	55.5287	0.323349	-1.62884	0.00786519	7	171318378	171319625	F-box protein
Zm00001d006618	29.9442	10.1249	0.338127	-1.56436	0.00794284	2	212741064	212741390	cytochrome C oxidase biogenesis Cmc1-like protein
Zm00001d034011	71.1056	34.8314	0.489855	-1.02957	0.00798125	1	281130013	281131619	-
Zm00001d009549	51.6872	22.6033	0.437311	-1.19327	0.00815201	8	69756897	69762080	Rop guanine nucleotide exchange factor 9
Zm00001d014945	29.0642	0	0	-Inf	0.00828207	5	69417478	69418622	Lactate/malate dehydrogenase family protein
Zm00001d050864	28.382	0	0	-Inf	0.00831272	4	127438148	127438405	-
Zm00001d025371	14.3506	2.50579	0.174612	-2.51778	0.00834893	10	115921553	115922847	NDR1/HIN1-like 1
Zm00001d040032	24.2521	4.73724	0.195333	-2.35599	0.00849711	3	23643662	23643868	-
Zm00001d045785	52.7344	11.2517	0.213365	-2.22861	0.00857762	9	39079819	39081294	Leucine-rich repeat receptor-likeserine/threonine/tyrosine-protein kinase SOBIR1
Zm00001d039482	39.5871	12.1742	0.30753	-1.7012	0.00872307	3	5495949	5496644	Dof zinc finger protein DOF1.6
Zm00001d006467	364.526	169.176	0.464098	-1.1075	0.00877123	2	209132700	209135945	adenosine 5'-phosphosulfate reductase-like2
Zm00001d047076	68.6997	32.7822	0.477181	-1.06739	0.00879993	9	117520207	117525692	CAI-1 autoinducer sensor kinase/phosphatase cqsSisoform 1
Zm00001d043615	24.8332	7.43858	0.299541	-1.73917	0.00902971	3	205274303	205276402	Metal ion binding protein
Zm00001d037288	36.3818	13.6397	0.374904	-1.41541	0.00904116	6	119518115	119519495	Probable carboxylesterase 2
Zm00001d043706	146.969	52.654	0.358266	-1.4809	0.00912086	3	207941097	207942500	DNA binding protein
Zm00001d012304	9.65489	1.00682	0.10428	-3.26146	0.00927299	8	172140280	172142915	Putative cytochrome P450 superfamily protein
Zm00001d035162	29.4255	0	0	-Inf	0.0093323	6	7402215	7405017	LHT1
Zm00001d030530	3379.21	907.069	0.268426	-1.8974	0.00935088	1	142031879	142032262	-
Zm00001d052883	56.1459	25.4165	0.452686	-1.14342	0.00938596	4	203324761	203327583	Zinc finger protein WIP2
Zm00001d010339	246.146	71.5683	0.290756	-1.78212	0.00944505	8	110343399	110344710	-
Zm00001d025374	27.5118	9.49373	0.345078	-1.535	0.00949617	10	116159439	116160239	VQ motif family protein
Zm00001d047981	81.1168	7.21489	0.0889444	-3.49095	0.00958008	9	147117784	147120247	Glutamate decarboxylase 1
Zm00001d050211	14.0213	2.65658	0.189468	-2.39998	0.00965257	4	73767159	73769062	Amino acid permease 2
Zm00001d002801	74.0129	36.3101	0.490592	-1.0274	0.00976641	2	23082802	23086615	GT-2-like 1
Zm00001d017276	9.23124	0.335605	0.0363554	-4.78169	0.00982563	5	191474696	191476810	phenylalanine ammonia lyase8
Zm00001d029923	187.763	69.2165	0.368637	-1.43973	0.00987655	1	94574574	94575251	extensin-like protein
Zm00001d051843	13.8474	2.64483	0.190998	-2.38837	0.00991675	4	171965697	171968280	Oligopeptide transporter 5
Zm00001d014755	16.7766	3.99788	0.238301	-2.06915	0.010029	5	61632714	61633960	F-box/kelch-repeat protein SKIP25
Zm00001d048558	13.0321	0	0	-Inf	0.0102681	9	158667068	158667751	glutathione transferase25
Zm00001d016635	5.80764	0	0	-Inf	0.0102929	5	170840257	170841486	C2 domain protein
Zm00001d004509	24.0998	6.386	0.264981	-1.91604	0.0103984	2	115859005	115861839	terpene synthase17
Zm00001d044368	42.3832	18.475	0.435905	-1.19791	0.0104436	3	226325648	226326241	Acyl-CoA N-acyltransferases (NAT) superfamilyprotein
Zm00001d003457	20.0671	5.63114	0.280615	-1.83333	0.0106821	2	44953548	44954798	PLAT domain-containing protein 3
Zm00001d003283	37.9217	15.419	0.4066	-1.29832	0.0108208	2	38745725	38747760	Cytochrome P450 71B10
Zm00001d012575	57.7046	26.9651	0.467295	-1.09759	0.011004	8	176835289	176839722	Protein MICRORCHIDIA 6
Zm00001d047330	8.13894	0	0	-Inf	0.0110794	9	126722973	126723694	Zinc finger protein AZF2
Zm00001d043096	39.1311	16.0667	0.410586	-1.28424	0.0111413	3	189146000	189147501	-
Zm00001d037656	21.4257	0	0	-Inf	0.0112338	6	133140745	133141716	Xylanase inhibitor protein 1
Zm00001d048110	60.2981	20.4187	0.338628	-1.56222	0.0112999	9	150360031	150360465	Transferasesfolic acid binding
Zm00001d047202	34.4473	13.3664	0.388025	-1.36578	0.0113671	9	121721599	121722417	VQ motif-containing protein
Zm00001d006446	11.9322	0.93967	0.0787506	-3.66657	0.0114784	2	208457127	208458693	salmon silk2
Zm00001d039607	33.4869	12.813	0.382627	-1.38599	0.0116583	3	8849004	8850470	UDP-glycosyltransferase 75B1
Zm00001d039052	70.525	12.202	0.173016	-2.53102	0.0124384	6	169320793	169327039	Sugar transporter ERD6-like 6
Zm00001d049249	17.4765	0	0	-Inf	0.0124832	4	22848841	22851983	Protein SCARECROW
Zm00001d040780	160.81	73.6302	0.457871	-1.12699	0.0125846	3	65423933	65426147	-
Zm00001d026657	41.8186	1.99125	0.0476164	-4.3924	0.0127565	10	149524994	149525893	Probable CCR4-associated factor 1 homolog 11
Zm00001d040028	677.161	22.154	0.0327159	-4.93386	0.012757	3	23433456	23434226	-
Zm00001d023343	104.366	18.8777	0.180879	-2.4669	0.0128246	10	3824749	3825745	phospholipid transfer protein homolog1
Zm00001d040628	96.7042	28.62	0.295954	-1.75656	0.0131159	3	55023821	55026070	-
Zm00001d018323	43.2593	18.1096	0.418628	-1.25626	0.0131399	5	218455888	218456508	CAP (Cysteine-rich secretory proteins Antigen 5 andPathogenesis-related 1 protein) superfamily protein
Zm00001d008255	17.0232	4.36174	0.256223	-1.96453	0.013246	8	3114456	3117313	Yucca6
Zm00001d053860	21.9	7.09498	0.323971	-1.62606	0.0134326	4	242400871	242404592	MEI2 C-terminal RRM only like 1
Zm00001d018908	85.1309	38.8202	0.456006	-1.13288	0.0134781	7	8978200	8978709	-
Zm00001d025896	109.092	32.6804	0.299566	-1.73905	0.0136089	10	133245638	133246261	Transcription factor TCP21
Zm00001d025467	13.5529	2.62832	0.193931	-2.36638	0.0136563	10	119825127	119826659	-
Zm00001d033005	46.065	16.9131	0.367156	-1.44553	0.0137699	1	246790551	246792861	Homeobox-leucine zipper protein HAT7
Zm00001d052872	8.04621	0.626447	0.0778561	-3.68305	0.013872	4	203086812	203087530	Tubulin gamma-2 chain
Zm00001d011228	5.41796	0	0	-Inf	0.013975	8	143868837	143871501	Putative calmodulin-binding family protein
Zm00001d005028	28.0042	10.2613	0.366421	-1.44842	0.0140203	2	154629678	154631157	NAC domain-containing protein 77
Zm00001d005542	163.251	44.6869	0.273731	-1.86917	0.0140404	2	178096528	178100358	plastid phosphate/phosphoenolpyruvatetranslocator1
Zm00001d002436	36.7131	15.0375	0.409595	-1.28773	0.0141344	2	12637877	12640584	alternative oxidase2
Zm00001d025345	47.4734	15.2122	0.320435	-1.6419	0.0142609	10	114978142	114978459	Protein LITTLE ZIPPER 3
Zm00001d029190	65.2928	31.7082	0.485631	-1.04207	0.0143841	1	61638930	61642292	Very-long-chain 3-oxoacyl-CoA reductase-likeprotein
Zm00001d038283	276.67	95.0827	0.343668	-1.54091	0.0144165	6	153288564	153289250	Plant-specific domain TIGR01568 family protein
Zm00001d020606	31.7387	12.6095	0.397289	-1.33174	0.0145842	7	124627553	124628462	SAUR-like auxin-responsive protein family
Zm00001d028118	50.801	19.3582	0.381059	-1.39191	0.0146533	1	23362248	23363688	-
Zm00001d040310	94.3389	45.9072	0.486619	-1.03913	0.0146899	3	37114976	37116953	-
Zm00001d020264	136.684	62.2867	0.455699	-1.13385	0.014745	7	102995536	102997073	-
Zm00001d015417	74.6588	21.9645	0.294199	-1.76514	0.0147664	5	89200500	89201452	-
Zm00001d041935	7.75962	0.648828	0.083616	-3.58008	0.0148596	3	144357752	144358546	Transcription factor MYB44
Zm00001d050553	335.703	150.737	0.449019	-1.15515	0.015056	4	99761885	99762466	OSJNBa0072D21.11 protein; protein
Zm00001d029579	421.394	204.528	0.485361	-1.04287	0.0152206	1	77559841	77561051	Transcriptional regulatory protein algP[Source:UniProtKB/TrEMBL;Acc:B6SZD0]
Zm00001d012636	7.4567	0.352111	0.0472207	-4.40444	0.0154408	8	177550298	177553275	Putative DUF26-domain protein kinase family protein
Zm00001d049659	30.1564	11.4317	0.37908	-1.39943	0.0155595	4	38969055	38969360	SAUR31-auxin-responsive SAUR family member
Zm00001d020578	409.93	175.09	0.427122	-1.22728	0.0155836	7	123563227	123564819	AAA-ATPase
Zm00001d048841	2382.13	443.606	0.186223	-2.4249	0.0156314	4	6223611	6225506	Patatin-like protein 2
Zm00001d038151	49.8272	11.8887	0.238599	-2.06734	0.0156383	6	149571579	149572895	-
Zm00001d037849	49.85	10.2848	0.206316	-2.27707	0.0156385	6	139653712	139656071	Trans-cinnamate 4-monooxygenase
Zm00001d021863	91.5385	32.0208	0.349807	-1.51537	0.0156464	7	164878265	164880033	Axial regulator YABBY2
Zm00001d006948	15.5569	0	0	-Inf	0.0157469	2	220001132	220004557	Cytochrome P450 709B2
Zm00001d041079	26.8236	9.94337	0.370695	-1.43169	0.0160371	3	95623144	95623951	Quinolinate synthase chloroplastic
Zm00001d034199	10.3919	1.70516	0.164086	-2.60747	0.0160413	1	286425311	286425868	Ocs element-binding factor 1
Zm00001d044253	55.9202	22.7755	0.407286	-1.29588	0.0163054	3	223073135	223075832	IQ domain-containing protein IQM5
Zm00001d010730	26.3224	9.51824	0.361602	-1.46753	0.0163497	8	126238922	126239749	Transcription factor TCP5
Zm00001d002707	28.4486	10.7487	0.37783	-1.40419	0.0166804	2	19851191	19852588	Cis-zeatin O-glucosyltransferase 1
Zm00001d051938	76.5598	7.4951	0.0978987	-3.35257	0.0167055	4	174854965	174856718	Cinnamoyl-CoA reductase 1
Zm00001d051223	54.6276	26.4255	0.48374	-1.0477	0.0168109	4	149062470	149063624	Putative GEM-like protein 8
Zm00001d012291	33.6144	14.1228	0.420142	-1.25105	0.0169592	8	171990272	171991096	Expressed protein; protein
Zm00001d041041	13.6076	2.81901	0.207164	-2.27116	0.0170549	3	92478450	92479007	-
Zm00001d048669	208.219	85.674	0.411461	-1.28117	0.0176355	4	3057594	3060877	Auxin-induced beta-glucosidase%3B Putative O-Glycosyl hydrolase superfamily protein
Zm00001d053908	707.079	342.254	0.484039	-1.04681	0.0178076	4	243422436	243423185	Cold shock protein 2
Zm00001d002434	7.03065	0	0	-Inf	0.017847	2	12564577	12567196	alternative oxidase3
Zm00001d019078	13.5893	1.29178	0.0950588	-3.39504	0.0179831	7	15495962	15497950	AAA-ATPase ASD mitochondrial
Zm00001d013422	22.0515	6.62245	0.300317	-1.73544	0.0180057	5	11030653	11031876	S-adenosyl-L-methionine-dependentmethyltransferases superfamily protein
Zm00001d040089	18.2222	5.05046	0.277159	-1.85121	0.0182229	3	27065943	27068338	nodulin MtN21 /EamA-like transporter familyprotein
Zm00001d041526	18.8378	4.42401	0.234848	-2.0902	0.018234	3	125967179	125969813	Pseudouridine synthase family protein
Zm00001d017939	48.5142	23.0178	0.474456	-1.07565	0.0183738	5	210407150	210409118	Zinc finger protein CONSTANS-LIKE 7
Zm00001d003190	51.4695	0	0	-Inf	0.0189422	2	35066062	35067313	Endochitinase A
Zm00001d013221	512.573	58.2929	0.113726	-3.13636	0.0190458	5	6715039	6717199	SWIb domain-containing protein
Zm00001d027924	21.8921	0	0	-Inf	0.0195148	1	17775779	17777344	AP2-EREBP transcription factor[Source:UniProtKB/TrEMBL;Acc:B4FIY3]
Zm00001d017381	63.5089	0	0	-Inf	0.0198471	5	193892301	193893913	(+)-neomenthol dehydrogenase
Zm00001d009138	9.28361	0	0	-Inf	0.0200988	8	38826801	38828721	Peroxidase 64
Zm00001d022102	463.71	201.87	0.435336	-1.1998	0.0202921	7	170348045	170350491	Expressed protein; protein
Zm00001d012899	4.85481	0	0	-Inf	0.0203537	5	1765131	1766168	Cell number regulator 9
Zm00001d046132	5.42596	0	0	-Inf	0.0204947	9	65332644	65333063	VQ motif family protein
Zm00001d040111	4.81844	0	0	-Inf	0.0206576	3	27971283	27971801	-
Zm00001d034874	26.7045	10.1553	0.380285	-1.39485	0.021094	1	304504591	304505238	Expressed in cucumber hypocotyls
Zm00001d036797	366.766	173.699	0.473596	-1.07827	0.021118	6	101216563	101220048	Non-structural maintenance of chromosomes element 4homolog A
Zm00001d005919	152.325	73.1242	0.480054	-1.05873	0.021233	2	192761281	192762454	Transcription factor bHLH51
Zm00001d033389	7.66852	0.335605	0.043764	-4.51411	0.0213127	1	261380066	261380422	VQ motif family protein
Zm00001d008898	48.5397	23.7833	0.489977	-1.02922	0.021383	8	24390470	24391888	Peroxidase 68
Zm00001d053675	1491.95	549.179	0.368094	-1.44185	0.021535	4	238805319	238809230	lipoxygenase10
Zm00001d033320	23.0367	5.6359	0.244648	-2.03122	0.0216406	1	258889576	258891752	UDP-glycosyltransferase 91A1
Zm00001d045390	24.3141	1.02332	0.0420875	-4.57046	0.0217291	9	20402633	20404124	early nodulin-related
Zm00001d012332	22.9516	8.33724	0.363254	-1.46095	0.0221181	8	172547738	172548139	-
Zm00001d005177	165.958	67.1442	0.404584	-1.30549	0.022274	2	162446822	162447442	maternal effect embryo arrest 60
Zm00001d018150	33.9493	14.802	0.436004	-1.19759	0.0225113	5	215559914	215560543	-
Zm00001d039799	8.37914	1.05633	0.126067	-2.98774	0.0227139	3	15169209	15170228	Probable carboxylesterase 15
Zm00001d029688	11.0662	0	0	-Inf	0.0227883	1	82827141	82831219	cytochrome P450 family 704 subfamily A polypeptide2
Zm00001d011687	32.3179	10.0365	0.310556	-1.68707	0.0231875	8	158767824	158774077	IAA-amino acid hydrolase ILR1-like 4
Zm00001d033730	296.648	138.462	0.466756	-1.09926	0.0234012	1	272366742	272367528	-
Zm00001d049721	11.7803	1.5885	0.134843	-2.89065	0.023853	4	41503972	41504835	Transcription factor IND
Zm00001d036726	19.9756	1.37543	0.0688554	-3.86029	0.0239049	6	99175591	99177057	Putative WRKY DNA-binding domain superfamilyprotein
Zm00001d010588	228.879	4.48528	0.0195967	-5.67324	0.0240792	8	121126170	121128814	pyruvate decarboxylase1
Zm00001d006535	5.4947	0	0	-Inf	0.0242173	2	210627213	210629965	Cysteine-rich receptor-like protein kinase 10
Zm00001d020673	16.0256	4.50766	0.281278	-1.82993	0.0242924	7	127586707	127588589	cytochrome P450 family 76 subfamily C polypeptide7
Zm00001d036653	13.9669	3.52323	0.252255	-1.98704	0.0246262	6	96507512	96508991	Protein UNUSUAL FLORAL ORGANS
Zm00001d042541	7248.29	1862.37	0.256939	-1.9605	0.0247277	3	171421717	171425401	lipoxygenase2
Zm00001d040622	162.46	76.7412	0.472369	-1.08201	0.0247328	3	54366428	54368879	-
Zm00001d043928	22.5503	8.34899	0.370239	-1.43347	0.0247392	3	214056501	214066936	P-loop containing nucleoside triphosphatehydrolases superfamily protein
Zm00001d017657	27.9982	11.5803	0.413607	-1.27367	0.0254345	5	203305145	203305999	OSJNBb0016D16.16 protein; protein
Zm00001d052639	35.5096	16.1716	0.455414	-1.13475	0.0255207	4	195500434	195501450	Putative RING zinc finger domain superfamilyprotein
Zm00001d018791	21.6578	7.4162	0.342426	-1.54614	0.0257746	7	5299802	5301758	Anther-specific proline-rich protein APG
Zm00001d007592	17.8729	5.56987	0.311637	-1.68206	0.0260401	2	235868896	235871791	Methyltransferase
Zm00001d015338	257.623	125.605	0.487554	-1.03636	0.0261691	5	85119954	85121228	OSJNBa0058K23.8 protein; protein
Zm00001d015515	47.6226	3.77894	0.0793517	-3.6556	0.0261734	5	95183890	95185688	Probable WRKY transcription factor 40
Zm00001d040519	164.379	80.4376	0.489344	-1.03108	0.0264745	3	47878960	47880339	Germin-like protein subfamily 2 member 1
Zm00001d046961	50.0386	8.20307	0.163935	-2.60881	0.0267184	9	113240979	113241680	VQ motif family protein
Zm00001d011832	20.2973	6.96769	0.343281	-1.54254	0.0267369	8	162291112	162292515	G-type lectin S-receptor-like serine/threonine-protein kinase SD2-5
Zm00001d034506	193.351	46.5177	0.240588	-2.05537	0.0267562	1	294925237	294925734	-
Zm00001d004537	13.2707	3.27715	0.246946	-2.01773	0.0271791	2	116929158	116930035	-
Zm00001d051820	15.9069	4.42401	0.278118	-1.84623	0.0274486	4	170834907	170835984	-
Zm00001d041425	14.6148	3.83645	0.262504	-1.92959	0.0275533	3	118825684	118829192	-
Zm00001d031586	48.3159	18.4574	0.382016	-1.3883	0.0283104	1	195523691	195524443	RING/U-box superfamily protein
Zm00001d015397	11.9522	1.00094	0.083745	-3.57785	0.028454	5	88306260	88306964	VQ motif family protein
Zm00001d031792	29.9446	9.10961	0.304216	-1.71683	0.0288763	1	201964854	201966053	-
Zm00001d032522	20.7758	7.26916	0.349886	-1.51504	0.0290374	1	229342489	229342749	-
Zm00001d011710	44.5897	18.23	0.408838	-1.2904	0.0290625	8	159460166	159461104	Cytidine deaminase 1
Zm00001d011938	17.8425	6.13293	0.343725	-1.54067	0.0291951	8	164854178	164855277	-
Zm00001d016885	32.5141	14.9107	0.458591	-1.12472	0.0291983	5	179320080	179324188	F11F12.5 protein
Zm00001d032971	37.8597	18.0664	0.477194	-1.06735	0.0292628	1	245052325	245054453	Protein DETOXIFICATION 16
Zm00001d035395	8.70446	1.33654	0.153547	-2.70325	0.0294601	6	24184508	24189866	OSJNBb0004G23.8 protein; OSJNBb0085F13.3 protein
Zm00001d021804	32.5948	14.4393	0.442993	-1.17464	0.0295887	7	163311408	163314632	Internal alternative NAD(P)H-ubiquinoneoxidoreductase A1 mitochondrial
Zm00001d011922	25.2345	8.94343	0.354413	-1.4965	0.0299707	8	164677723	164678097	Protein RALF-like 33
Zm00001d051773	21.5084	6.57769	0.30582	-1.70924	0.0301585	4	169202307	169204728	Zinc finger (C3HC4-type RING finger) familyprotein
Zm00001d007091	37.3305	13.3877	0.358626	-1.47945	0.0304287	2	222100778	222102412	Cis-zeatin O-glucosyltransferase 1
Zm00001d003978	276.995	133.875	0.483311	-1.04898	0.0306645	2	73194251	73194862	-
Zm00001d012243	41.7713	20.3778	0.487841	-1.03552	0.0307724	8	170830141	170831442	-
Zm00001d018255	31.5773	14.0649	0.445412	-1.16679	0.030932	5	217462041	217466991	Nuclear transcription factor Y subunit A-3
Zm00001d040649	8.28443	0	0	-Inf	0.0314677	3	55958222	55960364	Probable pectinesterase/pectinesterase inhibitor 7
Zm00001d025401	38.7758	13.4736	0.347474	-1.52502	0.0314992	10	117126777	117127673	abscisic acid stress ripening5
Zm00001d034197	11.375	2.66246	0.234061	-2.09504	0.0316039	1	286353333	286353964	-
Zm00001d037941	16.3246	1.9241	0.117865	-3.08479	0.0317395	6	142909977	142911255	Ethylene-responsive transcription factor RAP2-3
Zm00001d008668	42.1162	20.8913	0.496039	-1.01147	0.0318391	8	16496333	16497172	-
Zm00001d025762	741.718	325.455	0.438785	-1.18841	0.031971	10	128649921	128650496	-
Zm00001d046184	144.684	17.8971	0.123698	-3.01511	0.0320995	9	70231085	70232642	Peroxidase 52
Zm00001d031599	29.6333	12.6505	0.426901	-1.22803	0.032113	1	195873413	195875927	Proteasome subunit beta type
Zm00001d009705	6.31603	0	0	-Inf	0.0324151	8	76823614	76825895	S-type anion channel SLAH3
Zm00001d041467	31.5877	14.5703	0.461266	-1.11633	0.0327441	3	121951101	121952168	OSJNBa0058K23.8 protein; protein
Zm00001d044906	116.597	1.67803	0.0143917	-6.11862	0.0327605	9	6893412	6895013	12-oxo-phytodienoic acid reductase2
Zm00001d012456	4.41878	0	0	-Inf	0.0328567	8	174833821	174838094	jasmonate-regulated gene 21
Zm00001d026271	169.992	69.1527	0.406799	-1.29761	0.0329269	10	142611393	142612061	Putative AP2/EREBP transcription factor superfamilyprotein
Zm00001d051892	40.2413	19.5463	0.485726	-1.04179	0.0330855	4	173824341	173825720	Anthocyanin 5-aromatic acyltransferase
Zm00001d042285	29.8795	5.955	0.1993	-2.32699	0.0333148	3	158984072	158988815	-
Zm00001d048020	4.81646	0	0	-Inf	0.033336	9	148178266	148179408	hemoglobin1
Zm00001d022563	102.215	46.9539	0.459364	-1.12229	0.0333609	7	180074612	180076901	Tetratricopeptide repeat (TPR)-like superfamilyprotein
Zm00001d018857	12.6508	3.1935	0.252435	-1.98602	0.033779	7	7501793	7502779	Probable carboxylesterase 15
Zm00001d018220	4.35404	0	0	-Inf	0.0338341	5	216862591	216863616	glutathione transferase24
Zm00001d011208	463.205	185.3	0.400039	-1.32179	0.0341437	8	142999025	143000704	1-aminocyclopropane-1-carboxylate oxidase 1
Zm00001d050815	28.2164	12.1678	0.431232	-1.21346	0.0342077	4	124389946	124391067	F-box/kelch-repeat protein SKIP20
Zm00001d030165	34.0037	14.1367	0.415739	-1.26625	0.034223	1	109910640	109911650	Stearoyl-[acyl-carrier-protein] 9-desaturase 7chloroplastic
Zm00001d034077	491.928	241.365	0.490651	-1.02723	0.0343387	1	283422354	283423470	-
Zm00001d041523	23.2689	9.08247	0.390327	-1.35724	0.0347931	3	125849221	125851417	TPX2 (targeting protein for Xklp2) protein family
Zm00001d000126	36.9928	13.8506	0.374413	-1.4173	0.0349088	B73V4_ctg56	252289	254953	OSJNBb0118P14.9 protein; Os04g0403901 protein
Zm00001d022257	246.512	120.417	0.488484	-1.03362	0.0349617	7	173797180	173799742	Transducin/WD40 repeat-like superfamily protein
Zm00001d009608	22.3421	5.571	0.24935	-2.00376	0.0350674	8	72951538	72953055	3-ketoacyl-CoA synthase
Zm00001d038126	9.71761	2.03489	0.209402	-2.25565	0.0351007	6	148784939	148788210	-
Zm00001d011649	115.494	44.6285	0.386413	-1.37178	0.0351801	8	157447787	157449229	UDP-glycosyltransferase 88A1
Zm00001d019060	14.7563	4.24508	0.287679	-1.79747	0.0352945	7	14494700	14497925	deoxy xylulose synthase 2
Zm00001d015434	14.9337	4.79163	0.32086	-1.63999	0.0356063	5	89924027	89924707	B-box zinc finger family protein
Zm00001d037689	152.745	17.977	0.117693	-3.0869	0.0360113	6	134063370	134066401	hexokinase7
Zm00001d039795	8.31878	1.31416	0.157975	-2.66223	0.0361716	3	15022780	15024252	Probable carboxylesterase 15
Zm00001d047060	12.5641	3.41032	0.271434	-1.88133	0.0362312	9	116939303	116940205	OSJNBb0016D16.16 protein; protein
Zm00001d030363	11.2356	2.62832	0.233929	-2.09586	0.0362926	1	126440825	126441344	Disease resistance response protein 206
Zm00001d050195	29.6356	12.8673	0.434183	-1.20363	0.0364949	4	72636377	72637297	Putative WRKY DNA-binding domain superfamilyprotein
Zm00001d048949	47.3145	2.11266	0.0446515	-4.48515	0.036573	4	10536338	10537204	Hevein-like preproprotein
Zm00001d022524	31.9913	15.1142	0.472448	-1.08177	0.0365797	7	179332232	179334819	WUSCHEL-related homeobox 11
Zm00001d020604	10.4282	2.21494	0.212399	-2.23515	0.0367144	7	124465020	124467665	Protease Do-like 1 chloroplastic
Zm00001d026371	20.275	7.37144	0.363574	-1.45968	0.0368311	10	144458006	144460016	Anthocyanidin reductase
Zm00001d042107	474.55	104.458	0.220121	-2.18363	0.0370567	3	150853652	150855137	Polcalcin Jun o 2
Zm00001d051789	53.6107	16.0608	0.299582	-1.73898	0.0370936	4	169867511	169874521	Microtubule motor%3B Putative dynein light chaintype 1 family protein
Zm00001d049804	173.59	79.5696	0.458377	-1.12539	0.0371402	4	45379191	45380959	NAD-dependent epimerase/dehydratase family protein
Zm00001d047149	136.709	66.262	0.484695	-1.04485	0.0374955	9	120108014	120109480	Pentatricopeptide repeat-containing protein
Zm00001d020358	306.363	102.064	0.333146	-1.58578	0.0388114	7	108893865	108895550	Ubiquitin-protein ligase
Zm00001d041794	7.60618	0	0	-Inf	0.0391478	3	138412583	138413068	-
Zm00001d027983	16.1468	5.13411	0.317965	-1.65306	0.0391758	1	19323604	19324692	E3 ubiquitin-protein ligase ATL6
Zm00001d005383	31.989	2.06315	0.0644955	-3.95466	0.0391858	2	171799598	171801287	Lecithin-cholesterol acyltransferase-like 1
Zm00001d022167	35.7699	17.1336	0.478996	-1.06191	0.0392705	7	171513540	171514427	Putative caltractin
Zm00001d049544	28.6828	11.1855	0.389972	-1.35856	0.0393071	4	34206911	34208549	UDP-glycosyltransferase 83A1
Zm00001d018965	26.8939	11.5542	0.429623	-1.21886	0.0394891	7	10857482	10858405	Xylanase inhibitor protein 1
Zm00001d018790	31.618	12.9041	0.408123	-1.29292	0.0400483	7	5231194	5232560	Glyoxylate/hydroxypyruvate reductase HPR3
Zm00001d044100	7.25885	0.984433	0.135618	-2.88238	0.0403375	3	219087568	219088353	DUF1645 family protein
Zm00001d011787	13.5713	4.07678	0.300398	-1.73505	0.0411048	8	161553753	161554910	Cysteine protease XCP1
Zm00001d002979	8.38314	1.03983	0.124038	-3.01115	0.0412083	2	28743892	28747973	Protein kinase superfamily protein
Zm00001d053562	39.9915	11.5884	0.289771	-1.78701	0.041231	4	234332132	234333448	Probable F-box protein
Zm00001d014781	61.8964	29.1433	0.470839	-1.08669	0.0413497	5	62906432	62906983	-
Zm00001d008850	64.1217	27.3795	0.426992	-1.22772	0.0418075	8	22545576	22546424	Late embryogenesis abundant (LEA) hydroxyproline-rich glycoprotein family
Zm00001d027852	821.273	392.461	0.477869	-1.06531	0.0420842	1	15193281	15196077	Homeobox-transcription factor 102
Zm00001d025533	17.1364	0	0	-Inf	0.0421463	10	121567456	121569106	NAD(P)-linked oxidoreductase superfamily protein
Zm00001d021677	8.88193	1.03983	0.117072	-3.09453	0.0422835	7	159829806	159831164	Aspartic proteinase nepenthesin-1
Zm00001d024843	33.8591	2.39875	0.0708452	-3.81919	0.042292	10	90456450	90457394	1-aminocyclopropane-1-carboxylate oxidase15
Zm00001d027533	165.1	79.1837	0.479611	-1.06006	0.0424582	1	7564459	7567651	LysM domain-containing GPI-anchored protein 2
Zm00001d033050	7.17613	0.352111	0.0490669	-4.3491	0.0426914	1	248529926	248530474	ZIM motif family protein
Zm00001d039383	22.2553	8.95894	0.402552	-1.31275	0.0429162	3	3077422	3079293	Basic leucine zipper 34
Zm00001d018017	41.5231	19.3923	0.467026	-1.09843	0.0434216	5	212204911	212205450	-
Zm00001d044030	12.0733	3.1935	0.26451	-1.91861	0.0436552	3	217232128	217233633	UDP-Glycosyltransferase superfamily protein
Zm00001d035753	13.1413	0.352111	0.0267943	-5.22193	0.0441565	6	45385591	45386616	Polygalacturonase inhibitor
Zm00001d043136	5.13937	0.352111	0.0685124	-3.86749	0.0443479	3	189984962	189985351	Serine-type endopeptidase inhibitor
Zm00001d045651	4.0251	0	0	-Inf	0.044786	9	31123468	31123860	-
Zm00001d022459	4.0211	0	0	-Inf	0.0448564	7	178134478	178135248	-
Zm00001d005657	25.818	11.2612	0.436174	-1.19702	0.0448945	2	182382405	182383968	-
Zm00001d009023	809.144	307.501	0.380032	-1.39581	0.0450157	8	30572317	30575294	Nucleic acid-binding OB-fold-like protein
Zm00001d026623	15.8702	4.72073	0.297459	-1.74924	0.0452668	10	149113706	149116474	Tubulin beta-7 chain
Zm00001d021280	17.6367	6.13505	0.347856	-1.52344	0.0453539	7	147731835	147735312	Endoglucanase 24
Zm00001d033471	17.7135	0.352111	0.0198781	-5.65268	0.0454684	1	263620528	263621882	Putative DNA-binding protein
Zm00001d044908	69.2658	1.9241	0.0277786	-5.16988	0.0454698	9	6927730	6929377	12-oxo-phytodienoic acid reductase1
Zm00001d006538	4.46315	0	0	-Inf	0.0455239	2	210696604	210699346	O-Glycosyl hydrolases family 17 protein
Zm00001d001936	3.97674	0	0	-Inf	0.0456498	2	3114134	3117099	Myb family transcription factor PHL5
Zm00001d053081	3.96874	0	0	-Inf	0.0457951	4	212716817	212717492	-
Zm00001d018376	17.4916	6.11854	0.349798	-1.5154	0.0458302	5	219492038	219493666	Protein EXECUTER 2 chloroplastic
Zm00001d051251	8.67811	0	0	-Inf	0.0460262	4	150629031	150631205	(+)-neomenthol dehydrogenase
Zm00001d002286	40.9252	19.2687	0.470827	-1.08673	0.0466542	2	9608759	9609793	OSJNBa0058K23.8 protein; protein
Zm00001d032776	13.2543	4.09216	0.308742	-1.69553	0.0470318	1	237886808	237891037	cellulose synthase10
Zm00001d036364	16.9457	1.34242	0.0792188	-3.65801	0.0475649	6	85809798	85811340	NAC domain containing protein 36
Zm00001d047090	288.47	141.179	0.489405	-1.0309	0.0477747	9	118161559	118163554	Expansin-B4
Zm00001d035166	19.5544	2.00775	0.102675	-3.28384	0.047875	6	7479108	7485895	Lysine histidine transporter 2
Zm00001d051161	83.9736	25.1364	0.299337	-1.74016	0.0481459	4	146706971	146710589	phenylalanine ammonia lyase3
Zm00001d049060	8.37312	1.67215	0.199704	-2.32406	0.0481758	4	14442996	14443265	uncharacterized protein[Source:UniProtKB/TrEMBL;Acc:B6SQE6]
Zm00001d030127	11.9946	3.3608	0.280194	-1.8355	0.0483322	1	107762967	107765646	Plastidal glycolate/glycerate translocator 1chloroplastic
Zm00001d005377	15.8562	5.2684	0.332261	-1.58961	0.0483633	2	171501011	171501967	Lecithin-cholesterol acyltransferase-like 1
Zm00001d025392	21.8033	7.28779	0.334251	-1.581	0.0484689	10	116763769	116768182	ubiquitin interaction motif-containing protein
Zm00001d020968	11.8047	3.41032	0.288895	-1.79138	0.0490234	7	138172661	138173344	TMV response-related protein
Zm00001d015064	207.544	84.535	0.407311	-1.2958	0.0490694	5	73927017	73928549	Histone-lysine N-methyltransferase ATXR6
Zm00001d025572	9.79835	2.35399	0.240243	-2.05743	0.0496571	10	122641857	122645133	Sugar transport protein 5
Zm00001d033714	9.76998	2.34336	0.239853	-2.05978	0.0499068	1	271994541	271996227	Regulator of Vps4 activity in the MVB pathwayprotein
Zm00001d051753	0	262.089	Inf	Inf	1.41888e-55	4	168866982	168873096	Methionine--tRNA ligase cytoplasmic
Zm00001d041390	0	177.118	Inf	Inf	3.44955e-40	3	115625162	115625956	Cysteine/Histidine-rich C1 domain family protein
Zm00001d033380	0	253.434	Inf	Inf	9.06895e-38	1	261082104	261085736	ankyrin repeat family protein
Zm00001d020329	16.3002	608.23	37.3142	5.22165	2.46101e-37	7	106853842	106857134	Remorin family protein
Zm00001d044701	0	196.134	Inf	Inf	1.44603e-25	3	235255541	235259219	ARM repeat superfamily protein
Zm00001d036728	96.6459	1314.55	13.6017	3.76572	1.89232e-24	6	99237608	99241462	ATPase 8 plasma membrane-type
Zm00001d049213	0	59.3357	Inf	Inf	1.99975e-19	4	21036450	21037571	Sphinganine C4-monooxygenase 1
Zm00001d002898	0	52.1841	Inf	Inf	1.17739e-17	2	26127575	26129149	Peroxidase 12
Zm00001d052183	0	174.552	Inf	Inf	1.76771e-17	4	182553838	182555917	-
Zm00001d045227	0	64.4161	Inf	Inf	1.91945e-13	9	16552677	16554919	Agamous-like MADS-box AGL8-like protein
Zm00001d020534	0	212.797	Inf	Inf	2.40954e-13	7	121250330	121258808	Squamosa promoter-binding-like protein 18
Zm00001d051733	1.07192	277.67	259.038	8.01702	3.9493e-12	4	168461546	168477601	-
Zm00001d052170	11.3447	197.595	17.4173	4.12245	1.17803e-11	4	181660209	181663641	Galactoside 2-alpha-L-fucosyltransferase
Zm00001d028645	0	134.647	Inf	Inf	3.26264e-11	1	41716530	41717715	-
Zm00001d048135	2.42042	46.9276	19.3882	4.27711	4.96429e-11	9	150649838	150651342	-
Zm00001d003141	0	230.717	Inf	Inf	5.62404e-11	2	33437761	33443088	-
Zm00001d049797	0	65.7926	Inf	Inf	5.81743e-11	4	44981189	44985634	-
Zm00001d049771	8.34715	73.5422	8.81046	3.13922	7.14447e-11	4	44025043	44043408	Peptidase family M48 family protein
Zm00001d036601	0	64.3842	Inf	Inf	7.67623e-11	6	94185722	94186524	-
Zm00001d029705	3.33486	768.892	230.562	7.84901	2.83041e-10	1	83199590	83208877	ubiquitin carrier protein 7
Zm00001d048712	7.63653	66.9037	8.76101	3.1311	3.07917e-10	4	3847634	3850842	Coatomer subunit beta'-3
Zm00001d040569	1.90563	1044.53	548.128	9.09837	6.23213e-10	3	50556666	50560812	zinc finger (MYND type) family protein / programmedcell death 2 C-terminal domain-containing protein
Zm00001d020015	0	495.804	Inf	Inf	6.80119e-10	7	85859843	85864503	-
Zm00001d053283	0	126.11	Inf	Inf	7.24101e-10	4	223933580	223937015	Putative ribosomal protein S4 (RPS4A) familyprotein isoform 1%3B Putative ribosomal protein S4 (RPS4A)family protein isoform 2%3B Putative ribosomal protein S4(RPS4A) family protein isoform 3
Zm00001d024363	0	36.8349	Inf	Inf	1.54303e-09	10	66996150	66999187	-
Zm00001d031835	1.75017	65.0602	37.1736	5.21621	3.79185e-09	1	203191238	203192635	-
Zm00001d029893	9.91147	664.651	67.0588	6.06736	3.90476e-09	1	92785998	92787072	E3 ubiquitin-protein ligase CCNB1IP1 homolog
Zm00001d023587	70.5644	415.399	5.8868	2.55748	5.62266e-09	10	10856361	10862386	DNA-directed RNA polymerases II IV and V subunit10
Zm00001d016073	0	39.4725	Inf	Inf	6.131e-09	5	142989967	142994253	Nuclear poly(A) polymerase 1
Zm00001d023329	0	22.9358	Inf	Inf	1.02457e-08	10	3504673	3508509	Rust resistance protein Rp1-dp3
Zm00001d009593	0	68.227	Inf	Inf	1.12602e-08	8	72090945	72095244	-
Zm00001d009034	20.0348	1448.77	72.3131	6.17618	1.16841e-08	8	30866005	30874580	ubiquitin carrier protein 7
Zm00001d040431	8.1613	855.969	104.882	6.71262	1.26408e-08	3	43187479	43194914	Protein kinase APK1B chloroplastic
Zm00001d026071	0	182.96	Inf	Inf	1.28841e-08	10	137674147	137687265	Peptidyl-prolyl cis-trans isomerase CYP23
Zm00001d021298	68.8431	228.511	3.3193	1.73088	1.84591e-08	7	148190216	148191262	Probable glucan endo-13-beta-glucosidase BG4
Zm00001d014158	19.6247	1559.8	79.4814	6.31255	2.5913e-08	5	34480783	34484281	Expressed protein; protein
Zm00001d044876	0	21.2083	Inf	Inf	3.76267e-08	9	6183402	6186154	-
Zm00001d006271	0	51.2899	Inf	Inf	4.94619e-08	2	203376662	203391214	-
Zm00001d011666	9.49582	80.1883	8.44459	3.07803	8.16638e-08	8	158082120	158084527	Putative calcium-dependent protein kinase familyprotein
Zm00001d023592	3.892	181.47	46.6266	5.54308	1.10239e-07	10	11123676	11125741	Amino acid permease 2
Zm00001d014376	88.6129	287.239	3.2415	1.69666	1.72637e-07	5	43556616	43557735	Villin-4
Zm00001d026305	172.658	486.016	2.81492	1.49309	2.16437e-07	10	143264094	143272292	Nuclear transcription factor Y subunit A-8
Zm00001d044706	0	32.7957	Inf	Inf	3.0398e-07	3	235493448	235494097	-
Zm00001d025233	73.3186	215.388	2.9377	1.55469	3.64435e-07	10	110237211	110238274	B3 domain-containing protein
Zm00001d040631	0	27.3717	Inf	Inf	3.92264e-07	3	55272887	55275303	ubiquitin carrier protein 7
Zm00001d026098	0.674247	41.0566	60.8926	5.9282	4.10942e-07	10	138416312	138419263	-
Zm00001d040144	48.4114	223.551	4.61773	2.20718	4.13446e-07	3	29125843	29141429	HD domain-containing metal-dependentphosphohydrolase family protein
Zm00001d015757	0	18.196	Inf	Inf	4.55523e-07	5	116654906	116655674	-
Zm00001d020320	4.01711	37.2975	9.28466	3.21485	4.89832e-07	7	106269288	106275244	-
Zm00001d033360	80.9052	229.38	2.83518	1.50344	6.62377e-07	1	260210676	260214875	-
Zm00001d012351	35.3362	150.855	4.26915	2.09395	9.22786e-07	8	172912446	172913614	Chromatin assembly factor 1 subunit FAS1
Zm00001d044921	15.0045	67.7501	4.51532	2.17483	9.38403e-07	9	7253981	7254973	Probable carboxylesterase 2
Zm00001d046755	159.288	401.847	2.52277	1.33501	1.0688e-06	9	104439437	104448739	Putative two-component response regulator familyprotein
Zm00001d007460	0	95.3191	Inf	Inf	1.24689e-06	2	232196184	232197642	-
Zm00001d023699	8.92028	72.6169	8.14065	3.02514	1.5836e-06	10	16081385	16082904	glycine cleavage system protein H1
Zm00001d040857	1.90563	49.3136	25.8779	4.69365	2.46687e-06	3	72226157	72228051	Stress regulated protein
Zm00001d014657	1.66543	25.179	15.1186	3.91825	2.53882e-06	5	57745010	57746548	-
Zm00001d036727	103.619	339.584	3.27722	1.71247	2.55153e-06	6	99181767	99186018	alpha/beta-Hydrolases superfamily protein
Zm00001d029507	6.93791	442.14	63.7282	5.99386	2.69355e-06	1	73753509	73757673	-
Zm00001d013017	0	15.3827	Inf	Inf	3.44077e-06	5	3238420	3241075	-
Zm00001d048207	52.8638	369.496	6.98959	2.80521	5.17968e-06	9	152500496	152504181	Putative RING zinc finger domain superfamilyprotein
Zm00001d028871	0	16.9915	Inf	Inf	7.76238e-06	1	49267598	49268126	conserved oligomeric Golgi complex component-related / COG complex component-related
Zm00001d019825	63.1262	169.047	2.67791	1.42111	7.87085e-06	7	66471752	66474592	Coatomer subunit beta'-3
Zm00001d025586	84.9275	468.643	5.51815	2.46419	7.98163e-06	10	123295278	123297912	Galactose mutarotase-like superfamily protein
Zm00001d040358	46.9071	245.368	5.23094	2.38707	8.08647e-06	3	39841432	39849816	Oxysterol-binding protein-related protein 3B
Zm00001d039544	0.357308	45.6847	127.858	6.9984	8.40315e-06	3	7774836	7804037	Retrotransposon-like protein
Zm00001d005190	79.93	204.407	2.55732	1.35463	8.55613e-06	2	163038225	163041426	Cadmium/zinc-transporting ATPase HMA2
Zm00001d051860	187.57	426.607	2.27438	1.18548	1.05147e-05	4	172525431	172528349	-
Zm00001d002560	13.9326	286.138	20.5373	4.36018	1.12315e-05	2	15366760	15371345	Enhancer of mRNA-decapping protein 4
Zm00001d025434	0.320937	265.417	827.007	9.69176	1.50441e-05	10	118616454	118618580	late embryogenesis abundant domain-containingprotein / LEA domain-containing protein
Zm00001d040855	10.517	179.524	17.07	4.09339	1.50698e-05	3	72170003	72172709	Stress regulated protein
Zm00001d004890	1.7098	135.477	79.2357	6.30808	1.51303e-05	2	147021230	147025006	zinc finger (MYND type) family protein / programmedcell death 2 C-terminal domain-containing protein
Zm00001d009270	535.373	1191.58	2.2257	1.15426	1.67395e-05	8	49685540	49721525	Protein HASTY 1
Zm00001d028016	0	13.415	Inf	Inf	1.70841e-05	1	20354036	20360460	Calcium-dependent protein kinase 7
Zm00001d037442	1.63706	21.9158	13.3873	3.74279	1.72054e-05	6	125481916	125484551	-
Zm00001d048193	392.275	855.143	2.17996	1.1243	1.97868e-05	9	152167685	152170674	Mitochondrial import inner membrane translocasesubunit TIM22-2
Zm00001d025193	310.869	658.448	2.11809	1.08276	2.1504e-05	10	108468387	108473191	Eukaryotic translation initiation factor 3 subunitH
Zm00001d005458	18.6075	138.433	7.43962	2.89523	2.21186e-05	2	174938654	174942588	Ferredoxin--NADP reductase leaf isozyme 1chloroplastic
Zm00001d038375	321.333	688.923	2.14395	1.10027	2.67088e-05	6	155834276	155842881	Cysteine--tRNA ligase 1 cytoplasmic
Zm00001d031819	3.51431	34.4667	9.80752	3.29389	2.68093e-05	1	202907478	202908879	zinc finger (MYND type) family protein / programmedcell death 2 C-terminal domain-containing protein
Zm00001d049978	0	12.8439	Inf	Inf	2.83667e-05	4	56682920	56684048	-
Zm00001d033732	6.68972	119.323	17.8368	4.15679	3.12868e-05	1	272372952	272379170	-
Zm00001d037149	0	13.9498	Inf	Inf	3.93439e-05	6	113951206	113952238	-
Zm00001d034231	191.272	679.574	3.55292	1.82901	4.43326e-05	1	287346823	287352020	Xylose isomerase
Zm00001d048205	203.31	1357.5	6.677	2.7392	5.24735e-05	9	152408525	152412651	RING/U-box superfamily protein
Zm00001d040842	29.0422	84.7007	2.91647	1.54422	6.90838e-05	3	70151471	70153788	12-oxo-phytodienoic acid reductase6
Zm00001d040398	2.02674	51.6166	25.4678	4.6706	7.91458e-05	3	41307697	41310069	Protein kinase superfamily protein
Zm00001d040365	23.5675	77.1447	3.27336	1.71077	9.07499e-05	3	40180433	40190546	-
Zm00001d041515	318.726	731.79	2.29598	1.19911	9.34266e-05	3	125289850	125330088	Formin-like protein 20
Zm00001d040005	7.19651	34.6713	4.81779	2.26837	9.3457e-05	3	22637988	22641399	-
Zm00001d028527	4.2693	31.4085	7.35682	2.87908	0.000116149	1	38215481	38232937	-
Zm00001d013234	0	11.0056	Inf	Inf	0.000118922	5	6839140	6839745	2-hydroxyacyl-CoA lyase
Zm00001d040366	54.9553	182.376	3.31862	1.73058	0.000122672	3	40204612	40225799	-
Zm00001d052907	2.23456	57.9411	25.9295	4.69652	0.000124299	4	204344193	204345002	Probable folate-biopterin transporter 6
Zm00001d027762	2.42042	25.7586	10.6422	3.41173	0.000135269	1	13028955	13030569	Threonine--tRNA ligase mitochondrial 1
Zm00001d040140	0	16.2942	Inf	Inf	0.000150473	3	29053844	29055169	Nuclear poly(A) polymerase 1
Zm00001d006741	218.076	865.966	3.97093	1.98948	0.000152146	2	215679429	215680478	-
Zm00001d013906	52.234	126.023	2.41267	1.27063	0.000156331	5	24363516	24369169	Protein TRANSPARENT TESTA 12
Zm00001d040011	11.4598	44.5725	3.88947	1.95957	0.000160831	3	22863277	22864673	Protein ABA DEFICIENT 4 chloroplastic
Zm00001d025565	0.316938	37.8324	119.368	6.89928	0.000180925	10	122475812	122478060	Luminal-binding protein 2
Zm00001d044549	189.182	525.66	2.77859	1.47435	0.000241855	3	231411700	231414420	-
Zm00001d037837	29.2784	120.642	4.12053	2.04283	0.0002646	6	139283148	139290687	Oxysterol-binding protein-related protein 3B
Zm00001d026468	4.22893	33.7188	7.97337	2.99519	0.000269845	10	146511738	146512471	Protein kinase superfamily protein
Zm00001d002328	47.7084	114.312	2.39605	1.26066	0.000272473	2	10448587	10449884	Probable inactive purple acid phosphatase 16
Zm00001d020016	0	42.1531	Inf	Inf	0.000277207	7	85864575	85867708	-
Zm00001d044694	205.628	501.683	2.43975	1.28674	0.000304483	3	235066012	235068964	saposin B domain-containing protein
Zm00001d048140	10.192	57.8229	5.67334	2.5042	0.00036893	9	150711984	150715875	Membrane-associated progesterone-binding protein 4
Zm00001d015283	2.66061	20.0188	7.52412	2.91152	0.000385999	5	82651101	82653444	Zinc finger BED domain-containing proteinDAYSLEEPER
Zm00001d046017	6.28404	35.7926	5.69579	2.5099	0.000442374	9	55198279	55201502	transcription regulators
Zm00001d005432	15.0348	138.573	9.21676	3.20426	0.00046797	2	173781887	173793490	40S ribosomal protein S4-3
Zm00001d051945	12.9858	43.352	3.33843	1.73917	0.000480293	4	174987519	174992037	phosphate transporter2
Zm00001d035064	2.35167	18.3525	7.80402	2.96422	0.000555583	6	3473940	3475403	HXXXD-type acyl-transferase family protein
Zm00001d041377	0.674247	19.485	28.8989	4.85294	0.000586276	3	114787992	114789464	-
Zm00001d040613	70.8742	564.761	7.9685	2.99431	0.000620724	3	53996519	53997786	Stress-inducible membrane pore protein
Zm00001d041098	426.273	1333.18	3.12751	1.64502	0.000662842	3	97280292	97285444	U-box domain-containing protein 44
Zm00001d040665	292.111	988.436	3.38376	1.75863	0.000755661	3	57044875	57051682	multidrug and toxic compound extrusion4
Zm00001d023531	70.6564	149.325	2.11339	1.07956	0.000774418	10	8869527	8872560	-
Zm00001d040518	3.17738	43.1939	13.5942	3.76492	0.000798012	3	47874630	47875010	-
Zm00001d036991	0.714616	111.724	156.341	7.28855	0.000823726	6	108476790	108477476	-
Zm00001d025218	23.107	62.933	2.72354	1.44549	0.000826689	10	109657976	109659501	MYND finger family protein
Zm00001d009088	10.5453	71.18	6.7499	2.75487	0.000919581	8	35616440	35617907	myb transcription factor95
Zm00001d030407	0	14.0499	Inf	Inf	0.000941272	1	130108807	130109525	-
Zm00001d022419	8.55498	32.6224	3.81326	1.93103	0.000962091	7	177232355	177237085	Coatomer subunit beta'-3
Zm00001d036437	21.914	58.8257	2.68439	1.42459	0.00100181	6	88368995	88371391	glycosyltransferase family protein 28
Zm00001d051739	0.995184	12.8732	12.9355	3.69326	0.0010477	4	168580085	168580537	Putative bZIP transcription factor superfamilyprotein
Zm00001d052931	20.5132	56.0317	2.7315	1.44969	0.00120602	4	205249788	205256858	Acyl-coenzyme A oxidase
Zm00001d025231	1.99037	15.8536	7.96516	2.9937	0.00122514	10	110225535	110226665	Phytochrome B
Zm00001d021793	124.635	275.564	2.21098	1.14469	0.00140786	7	163085390	163096165	Protein REDUCED WALL ACETYLATION 2
Zm00001d052371	6.66534	27.4221	4.11413	2.04059	0.00165708	4	188392275	188393223	Protein LURP-one-related 8
Zm00001d043924	3.62742	19.8611	5.47526	2.45293	0.00179842	3	213988702	213996934	Peptidase family M48 family protein
Zm00001d015497	12.9658	61.4042	4.73587	2.24363	0.00192433	5	93775604	93780255	Aconitate hydratase 3 mitochondrial
Zm00001d043021	10.0226	34.1226	3.40458	1.76748	0.00203007	3	186770753	186773926	-
Zm00001d048185	5.32923	23.5469	4.41844	2.14354	0.0020344	9	151986704	151987246	F-box protein SNE
Zm00001d040059	947.038	4394.05	4.63978	2.21406	0.00204931	3	25411899	25415727	Glycosyltransferase family 61 protein
Zm00001d038074	4.38641	21.1081	4.81217	2.26669	0.00205695	6	146926719	146929236	Major facilitator superfamily protein
Zm00001d043374	0.357308	97.1165	271.8	8.0864	0.00208132	3	198030697	198033316	Peptide transporter PTR2
Zm00001d038293	117.38	461.532	3.93194	1.97524	0.00210527	6	153575715	153576689	-
Zm00001d047093	0.999182	94.9594	95.0372	6.57042	0.00228426	9	118315435	118316761	Expansin-B4
Zm00001d015482	0	7.44709	Inf	Inf	0.00244607	5	92848176	92848523	-
Zm00001d047285	63.2945	240.611	3.80145	1.92655	0.00244947	9	125452131	125459084	-
Zm00001d030867	289.539	975.429	3.36891	1.75228	0.00269569	1	164148405	164151412	-
Zm00001d033400	161.467	448.957	2.78049	1.47534	0.0029495	1	261836342	261838185	Metal-dependent protein hydrolase
Zm00001d003429	6.88155	26.18	3.80437	1.92766	0.00304824	2	44100341	44102181	Glyceraldehyde-3-phosphate dehydrogenase A%2Cchloroplastic
Zm00001d040292	3.84725	111.349	28.9425	4.85512	0.00314194	3	36020981	36021268	Protein induced upon tuberization
Zm00001d039958	3.82128	161.288	42.2078	5.39944	0.00344497	3	20688079	20690571	glycosyl hydrolase family 10 protein /carbohydrate-binding domain-containing protein
Zm00001d013406	45.9523	95.2346	2.07247	1.05135	0.00354156	5	10497408	10501324	alpha/beta-Hydrolases superfamily protein
Zm00001d030229	0.678245	43.1057	63.5547	5.98993	0.00367096	1	114513403	114514301	CCT motif family protein
Zm00001d051709	5.65816	47.0774	8.32026	3.05663	0.0038014	4	167361871	167376294	-
Zm00001d033794	9.26959	30.8033	3.32305	1.73251	0.00395513	1	273839163	273844647	65-kDa microtubule-associated protein 6
Zm00001d043383	43.8448	154.706	3.52849	1.81905	0.00395546	3	198347966	198350694	Rop guanine nucleotide exchange factor 9
Zm00001d035581	19.1043	47.881	2.50629	1.32556	0.00417919	6	34748492	34749929	-
Zm00001d008586	0	10.6502	Inf	Inf	0.00464613	8	13623909	13642819	PR5-like receptor kinase
Zm00001d052727	48.7056	97.969	2.01145	1.00824	0.0050914	4	199132015	199137288	C2 and GRAM domain-containing protein
Zm00001d051907	15.2915	46.61	3.04811	1.60791	0.0051789	4	174315635	174317067	hAT transposon superfamily protein
Zm00001d021783	0.641874	9.45597	14.7318	3.88086	0.00521633	7	162946050	162946523	Agamous-like MADS-box protein AGL62
Zm00001d036278	28.3943	93.8502	3.30525	1.72476	0.00526455	6	81479564	81481649	-
Zm00001d018850	0.316938	8.20195	25.8787	4.69369	0.00529438	7	7305220	7306685	Retrotransposon-like protein
Zm00001d026238	2.62424	25.5254	9.72676	3.28196	0.00549145	10	141680042	141685861	Protein TRANSPARENT TESTA 12
Zm00001d025346	35.7842	155.364	4.34169	2.11826	0.0055472	10	115025067	115026953	Protein TERMINAL FLOWER 1
Zm00001d010106	43.6529	88.5183	2.02777	1.0199	0.00566493	8	99278127	99285066	-
Zm00001d046299	312.685	726.173	2.32238	1.2156	0.00580949	9	79124493	79126324	HSF28 HSF type transcription factor
Zm00001d050250	0	6.35775	Inf	Inf	0.00592168	4	76349533	76351893	-
Zm00001d048537	58.5524	125.46	2.1427	1.09943	0.00698765	9	158080849	158081133	-
Zm00001d018012	3.34286	16.3155	4.8807	2.28709	0.00700989	5	211978697	211982782	-
Zm00001d021244	4.62661	19.118	4.13219	2.04691	0.00706274	7	146789970	146799955	ATP-dependent DNA helicase[Source:UniProtKB/TrEMBL;Acc:A0A1D6I9B4]
Zm00001d051695	0	10.6348	Inf	Inf	0.00744612	4	167034696	167036781	Aspartyl protease AED1
Zm00001d034050	914.714	1886.89	2.06282	1.04462	0.00747576	1	282500016	282508569	Mitochondrial substrate carrier family protein
Zm00001d011679	25.6793	55.6732	2.16802	1.11638	0.00832429	8	158415720	158417282	High affinity nitrate transporter 2.5
Zm00001d042970	0.950815	10.9033	11.4673	3.51946	0.00836319	3	185389040	185390300	Pollen receptor-like kinase 4
Zm00001d040805	221.135	655.312	2.96341	1.56726	0.00859773	3	67066176	67071878	Respiratory burst oxidase homolog protein B
Zm00001d051787	25.6206	68.5544	2.67576	1.41995	0.00875433	4	169781767	169783224	3-ketoacyl-CoA synthase
Zm00001d045047	18.9632	134.427	7.08881	2.82554	0.00876957	9	10990528	10992939	Anaphase-promoting complex subunit 4
Zm00001d053652	28.5318	61.6465	2.16063	1.11145	0.00884633	4	238238007	238241649	Peptidyl-prolyl cis-trans isomerase
Zm00001d041154	22.641	53.27	2.35281	1.23438	0.00896789	3	100564945	100565897	-
Zm00001d010560	10.2284	29.9281	2.92598	1.54892	0.00897285	8	120354275	120355551	-
Zm00001d041584	18.739	44.0823	2.35244	1.23416	0.00953197	3	128389890	128392834	NB-ARC domain containing protein expressed;protein
Zm00001d051725	1.91363	42.4292	22.1721	4.47068	0.00957183	4	168146058	168162643	-
Zm00001d052097	0.950815	10.385	10.9222	3.44919	0.00981296	4	179493241	179494121	uncharacterized protein[Source:UniProtKB/TrEMBL;Acc:B6TV05]
Zm00001d048165	604.49	2956.43	4.89078	2.29007	0.00995415	9	151240881	151242302	Protein EARLY RESPONSIVE TO DEHYDRATION 15
Zm00001d021916	4.85081	18.6796	3.85082	1.94517	0.010017	7	165869046	165870446	Big map kinase/bmk
Zm00001d028761	27.1889	57.4835	2.11423	1.08013	0.0103437	1	45864595	45867995	Tetratricopeptide repeat (TPR)-like superfamilyprotein
Zm00001d047445	7.88873	24.7338	3.13533	1.64862	0.0103697	9	130356914	130358624	-
Zm00001d012387	0	19.069	Inf	Inf	0.010557	8	173335252	173336838	Embryogenesis transmembrane protein-like; protein
Zm00001d046149	0.995184	28.6086	28.7471	4.84534	0.0106771	9	67283987	67284751	DUF679 domain membrane protein 7
Zm00001d045907	62.103	136.408	2.19648	1.13519	0.0106995	9	46986393	46989126	-
Zm00001d023327	6.99466	22.6812	3.24265	1.69717	0.0107248	10	3460713	3479462	-
Zm00001d037985	0.954814	28.8015	30.1646	4.91478	0.0109	6	144391967	144392983	embryo specific protein5
Zm00001d031349	0.674247	15.7786	23.4018	4.54855	0.0109946	1	187058938	187060839	Serine--glyoxylate aminotransferase
Zm00001d020761	2.94518	14.5714	4.94756	2.30672	0.0110552	7	131547993	131548851	-
Zm00001d040693	13.7651	48.2129	3.50254	1.8084	0.0111024	3	58561843	58565202	Tetratricopeptide repeat (TPR)-like superfamilyprotein
Zm00001d015578	0	8.96744	Inf	Inf	0.0112441	5	99040396	99041931	Cytochrome P450 71D8
Zm00001d033314	80.1238	187.974	2.34604	1.23023	0.0113826	1	258696000	258705544	B3 domain-containing protein
Zm00001d049529	7.18249	32.9596	4.58888	2.19814	0.0115648	4	33389041	33391614	Homeobox-leucine zipper protein REVOLUTA
Zm00001d036277	2.35567	13.6142	5.77931	2.5309	0.0115826	6	81476838	81477565	S-adenosyl-L-methionine-dependentmethyltransferases superfamily protein
Zm00001d019427	4.44316	18.328	4.125	2.04439	0.0116796	7	33144052	33144309	-
Zm00001d029566	53.7259	108.279	2.01539	1.01106	0.0118238	1	76607988	76612585	DUF1336 domain containing protein expressed
Zm00001d013170	2.30731	12.7991	5.54723	2.47177	0.0118436	5	5804406	5808177	AP2 domain-containing transcription factor
Zm00001d023673	29.7624	143.215	4.81194	2.26662	0.012098	10	14795157	14798022	-
Zm00001d041915	13.7831	46.1131	3.34563	1.74228	0.0124286	3	143321632	143335262	Helicase
Zm00001d031345	0	7.54837	Inf	Inf	0.0126604	1	186945218	186946580	Beta-glucosidase aggregating factor-like protein
Zm00001d030026	2911.54	9185.95	3.15501	1.65765	0.012845	1	100613958	100647262	DnaJ homolog subfamily C GRV2
Zm00001d034558	29.4638	62.3306	2.1155	1.081	0.0136143	1	296303849	296305238	Remorin
Zm00001d034046	16.8334	39.8	2.36435	1.24144	0.0139164	1	282186897	282190194	DUF247 domain protein
Zm00001d025166	91.1952	352.904	3.86977	1.95225	0.0144604	10	107141907	107144555	Putative quinone-oxidoreductase homologchloroplastic
Zm00001d031971	85.0412	1407.36	16.5492	4.04869	0.0145539	1	208252891	208254322	Vignain
Zm00001d045582	71.7687	251.922	3.51019	1.81155	0.0147212	9	27266247	27268081	WAT1-related protein
Zm00001d051388	2.66061	13.1678	4.94914	2.30718	0.0147322	4	156845411	156847623	Actin-depolymerizing factor 7
Zm00001d044898	3.06629	13.8496	4.51673	2.17528	0.0151457	9	6691109	6692081	Copper ion binding protein
Zm00001d049167	12.893	32.2042	2.4978	1.32066	0.0153067	4	18826943	18828951	Cullin-associated NEDD8-dissociated protein 1
Zm00001d048003	6.52024	21.1034	3.23659	1.69448	0.0157421	9	147681450	147682418	Enhancer of mRNA-decapping protein 4
Zm00001d020326	0	6.20007	Inf	Inf	0.0160445	7	106771082	106772284	-
Zm00001d024356	151.21	346.784	2.29339	1.19748	0.016294	10	66564122	66569277	-
Zm00001d037407	0.637875	7.70604	12.0808	3.59464	0.0167195	6	124688157	124698986	-
Zm00001d003052	18.1415	221.249	12.1957	3.6083	0.0169423	2	30534378	30537200	NAC domain-containing protein 21/22
Zm00001d037988	77.8413	932.764	11.9829	3.5829	0.0170547	6	144427562	144428509	embryo specific protein1
Zm00001d025204	33.8802	93.8385	2.76972	1.46974	0.017272	10	109021465	109023516	-
Zm00001d030529	8.23404	94.9245	11.5283	3.52711	0.0174053	1	142030972	142031706	-
Zm00001d018263	0.316938	7.76244	24.4919	4.61424	0.0174643	5	217598814	217600112	-
Zm00001d052395	0	6.17294	Inf	Inf	0.017634	4	189092400	189092698	Mini zinc finger protein 3
Zm00001d014083	1.35249	19.8884	14.705	3.87823	0.0179659	5	31745001	31747554	Beta-amylase
Zm00001d006199	12.2068	32.8334	2.68977	1.42748	0.0180638	2	201505641	201507497	Cytochrome P450 71A26
Zm00001d021104	5.66216	18.9156	3.3407	1.74015	0.0182058	7	142843160	142846598	saposin B domain-containing protein
Zm00001d018851	0	5.06009	Inf	Inf	0.0182775	7	7327385	7332487	PIF1 helicase
Zm00001d040289	45.1146	112.825	2.50085	1.32242	0.0183143	3	35908042	35908935	DUF4378 domain protein
Zm00001d007555	3.52631	17.3329	4.91532	2.29729	0.0188866	2	234657097	234659541	Pentatricopeptide repeat-containing proteinmitochondrial
Zm00001d005016	161.329	353.829	2.19321	1.13304	0.0192219	2	153920645	153926320	WRI1 transcription factor1
Zm00001d010814	9.92746	28.4057	2.86132	1.51668	0.019766	8	128678323	128678739	AtS40-3
Zm00001d031051	0	11.0801	Inf	Inf	0.019872	1	174877395	174881197	-
Zm00001d042646	10.7895	119.734	11.0972	3.47212	0.0200035	3	175269648	175270724	Receptor-like kinase-like
Zm00001d031639	171.795	375.567	2.18613	1.12838	0.0202508	1	197105593	197108840	ACR4
Zm00001d019504	1.31212	16.4934	12.57	3.65192	0.0202838	7	38019356	38020734	Plasma membrane associated protein
Zm00001d023529	89.1916	292.832	3.28318	1.71509	0.0205696	10	8781222	8782218	abscisic acid stress ripening1
Zm00001d017725	25.826	51.9828	2.01281	1.00921	0.020611	5	205294819	205296713	Cell division cycle 20.1 cofactor of APC complex
Zm00001d035436	71.5381	147.93	2.06786	1.04814	0.0211457	6	25379199	25381589	Mediator of RNA polymerase II transcription subunit11
Zm00001d045364	20.6526	44.3712	2.14845	1.1033	0.0212996	9	19780648	19782886	40S ribosomal protein S8
Zm00001d025861	0	7.85096	Inf	Inf	0.02178	10	131797076	131799846	NAC domain containing protein 74
Zm00001d048198	11.2356	29.5774	2.63248	1.39642	0.0219577	9	152246984	152254420	Protein yippee-like OJ1003C07.11%3B Protein yippee-like OJ1003C07.11 isoform 1%3B Protein yippee-likeOJ1003C07.11 isoform 2
Zm00001d023804	16.361	36.1148	2.20738	1.14233	0.0226463	10	22391444	22391719	-
Zm00001d015876	2.38405	11.4402	4.79866	2.26263	0.0233775	5	127616516	127638066	-
Zm00001d023402	51.0225	115.697	2.26756	1.18114	0.0234764	10	4740647	4742679	Putative MYB DNA-binding domain superfamily protein
Zm00001d029424	113.953	310.465	2.72449	1.44599	0.0236222	1	69909438	69910768	-
Zm00001d023593	128.584	387.205	3.01131	1.59039	0.0241718	10	11236321	11238707	Amino acid permease 2
Zm00001d034875	1.07192	16.5429	15.4329	3.94794	0.0247575	1	304506320	304508029	Non-specific phospholipase C4
Zm00001d033747	312.655	640.614	2.04895	1.03488	0.0248322	1	272704775	272707957	Glutamine synthetase root isozyme 2
Zm00001d030663	389.27	803.633	2.06446	1.04576	0.0249388	1	151766314	151768663	DNAJ heat shock N-terminal domain-containingprotein
Zm00001d010586	0.316938	8.61533	27.183	4.76463	0.025102	8	121034171	121034963	PEBP (phosphatidylethanolamine-binding protein)family protein
Zm00001d028228	7.27523	22.0692	3.03347	1.60097	0.0251128	1	27284568	27293763	multidrug and toxic compound extrusion3
Zm00001d032016	473.582	1163.32	2.45643	1.29656	0.025298	1	209549016	209554713	-
Zm00001d046582	3.69217	22.5933	6.11926	2.61336	0.0254373	9	97130617	97158426	-
Zm00001d025610	25.4771	66.1099	2.59488	1.37567	0.0269631	10	123859063	123860436	Thioredoxin F-type chloroplastic
Zm00001d053049	323.037	701.516	2.17163	1.11878	0.0277075	4	210622232	210626878	ATPase%2C coupled to transmembrane movement ofsubstance%3B ATPase%2C coupled to transmembrane movementof substances
Zm00001d032545	38.9756	81.8752	2.10068	1.07085	0.0285158	1	230120439	230130739	Formin-like protein 6
Zm00001d029720	7.81598	21.6851	2.77445	1.4722	0.0289727	1	84035920	84036564	ABC-type Co2+ transport system%2C permeasecomponent
Zm00001d035070	2.02274	11.1691	5.52178	2.46513	0.0289744	6	3733815	3735288	Probable acyl-activating enzyme 1 peroxisomal
Zm00001d052018	18.9772	39.6408	2.08886	1.06272	0.0297095	4	176597115	176600543	Probable protein phosphatase 2C 22
Zm00001d014325	405.567	1339.88	3.30373	1.7241	0.0298075	5	41050430	41054227	Calcium-binding EF-hand family protein
Zm00001d034225	6.08421	23.1703	3.80826	1.92913	0.0299009	1	287120376	287136534	Oxysterol-binding protein-related protein 3B
Zm00001d016152	22.7481	46.5946	2.04828	1.03442	0.0302044	5	147337518	147343809	sodium/calcium exchanger family protein / calcium-binding EF hand family protein
Zm00001d034017	18.2746	70.3148	3.84768	1.94399	0.0304575	1	281247257	281250037	Exhydrolase II
Zm00001d047736	300.333	2735.48	9.10815	3.18716	0.0307064	9	140319258	140322843	asparagine synthetase4
Zm00001d015481	0.320937	5.78194	18.0158	4.17119	0.0311121	5	92811181	92811926	40S ribosomal protein S4-3
Zm00001d038226	2.10348	10.1708	4.83524	2.27359	0.0311278	6	151988250	151991045	-
Zm00001d031364	0	9.02284	Inf	Inf	0.0314405	1	187454423	187455372	Serine--glyoxylate aminotransferase
Zm00001d028856	0	4.47253	Inf	Inf	0.0314712	1	48625761	48627434	Retrovirus-related Pol polyprotein LINE-1
Zm00001d002514	0	4.45015	Inf	Inf	0.0317439	2	14444751	14447285	Probable purine permease 11
Zm00001d051882	14.3806	32.242	2.24205	1.16482	0.0317866	4	173380092	173380400	Ubiquitin carboxyl-terminal hydrolase
Zm00001d035505	0.641874	6.79938	10.593	3.40504	0.032017	6	29708148	29709035	Hydrophobic protein RCI2B
Zm00001d044760	43.8988	131.252	2.98987	1.58008	0.0320496	9	1601296	1605346	ARM repeat superfamily protein
Zm00001d050274	20.7334	42.5839	2.05388	1.03835	0.0325042	4	77866649	77878557	RNA-binding (RRM/RBD/RNP motifs) family protein
Zm00001d051937	0	4.37825	Inf	Inf	0.0326442	4	174852395	174853434	-
Zm00001d008372	0	4.3111	Inf	Inf	0.0335202	8	6687520	6692202	-
Zm00001d027673	0.637875	9.98489	15.6534	3.9684	0.0336366	1	10752127	10754142	UPF0496 protein
Zm00001d050894	7.2996	20.0188	2.74245	1.45546	0.034133	4	128781162	128783682	ATP-citrate synthase alpha chain protein 3
Zm00001d044854	62.0232	397.495	6.40881	2.68006	0.0357397	9	5277549	5280537	trehalose-6-phosphate phosphatase10
Zm00001d052063	197.33	444.347	2.25179	1.17107	0.0369918	4	178253242	178258451	Transmembrane amino acid transporter familyprotein
Zm00001d044078	0.633877	11.7407	18.522	4.21117	0.0377519	3	218444381	218444605	Little protein 1
Zm00001d023365	1.78654	17.5663	9.83256	3.29757	0.0379149	10	4125973	4127271	Putative CBL-interacting protein kinase familyprotein
Zm00001d043912	158.042	523.876	3.3148	1.72892	0.0379388	3	213676301	213677814	Adenine nucleotide alpha hydrolases-likesuperfamily protein
Zm00001d051736	8.35115	21.4944	2.57382	1.36391	0.0381125	4	168565296	168566288	RING/U-box superfamily protein
Zm00001d002001	9.3787	23.0322	2.4558	1.29619	0.0382614	2	4156560	4157278	-
Zm00001d040285	72.6592	195.367	2.68882	1.42697	0.0385363	3	35692155	35692739	-
Zm00001d053699	11.3487	28.8392	2.54119	1.3455	0.0386193	4	239540604	239540843	uncharacterized protein[Source:UniProtKB/TrEMBL;Acc:B6T5W7]
Zm00001d027258	29.4598	302.412	10.2652	3.35969	0.0390898	1	689056	689704	Oleosin
Zm00001d012241	32.1468	242.359	7.53914	2.9144	0.0393866	8	170787855	170788898	Receptor-like kinase-like
Zm00001d044022	12.2471	149.376	12.1968	3.60843	0.0399363	3	216972577	216972834	seed maturation protein PM41
Zm00001d052015	0.357308	7.59789	21.2642	4.41036	0.0403883	4	176587506	176587964	Serine-rich protein
Zm00001d035214	32.8351	137.492	4.18736	2.06604	0.0408229	6	10070049	10071716	Ureide permease 5
Zm00001d037242	2.74535	11.9538	4.35418	2.1224	0.0410982	6	117577794	117583731	Urea-proton symporter DUR3
Zm00001d051056	859.213	1865.13	2.17074	1.11819	0.041275	4	139235984	139238663	S-adenosylmethionine decarboxylase proenzyme
Zm00001d019910	0.320937	5.31792	16.57	4.0505	0.0413385	7	74914084	74914947	-
Zm00001d028056	113.284	526.123	4.64429	2.21546	0.0413474	1	21777050	21779928	BTB/POZ domain-containing protein
Zm00001d032186	5.32123	22.5438	4.23658	2.0829	0.0414547	1	216168360	216169854	Ribonuclease 1
Zm00001d006766	3.73254	21.5711	5.77921	2.53087	0.0418638	2	216328223	216329894	40S ribosomal protein S3a-2
Zm00001d050500	8.57097	24.143	2.81683	1.49407	0.0425663	4	93952494	93953258	-
Zm00001d028718	8.85953	63.2464	7.13879	2.83568	0.042927	1	44179372	44180241	Hydrophobic protein RCI2B
Zm00001d020332	12.4206	73.0273	5.87952	2.5557	0.0431618	7	107145738	107147834	Ubiquitin-protein ligase
Zm00001d036866	6.04384	16.9276	2.80079	1.48584	0.0434792	6	104862139	104864667	Inositol-3-phosphate synthase isozyme 1
Zm00001d018073	0	4.04264	Inf	Inf	0.043571	5	213785656	213786336	-
Zm00001d044640	19.4253	51.9339	2.67353	1.41874	0.0436465	3	233816809	233822007	Probable peptide/nitrate transporter
Zm00001d037894	193.834	1533.07	7.90919	2.98353	0.0436526	6	141324495	141325549	Dehydrin DHN1
Zm00001d041139	0	4.13692	Inf	Inf	0.0437505	3	99819823	99822601	hAT transposon superfamily protein
Zm00001d005009	0	4.01551	Inf	Inf	0.0440373	2	153475411	153476533	-
Zm00001d004843	2.74935	26.9141	9.78924	3.2912	0.0441255	2	143855973	143857138	abscisic acid stress ripening2
Zm00001d012894	13.8742	29.5514	2.12995	1.09082	0.0445413	5	1702326	1705261	-
Zm00001d009349	45.1734	122.367	2.70883	1.43767	0.044613	8	57884875	57889340	Putative respiratory burst oxidase homolog proteinH
Zm00001d036951	0	4.84702	Inf	Inf	0.0446503	6	107194843	107195520	glutathione transferase19
Zm00001d044967	0	4.84702	Inf	Inf	0.0446503	9	8440157	8441512	Eukaryotic aspartyl protease family protein
Zm00001d002215	13.6724	29.6185	2.16631	1.11524	0.0447284	2	8316318	8318440	-
Zm00001d023282	8.03821	20.0704	2.49688	1.32012	0.0448564	10	2048298	2049531	Putative MYB DNA-binding domain superfamily protein
Zm00001d048333	9.72363	52.1097	5.35908	2.42199	0.0449199	9	154591704	154593654	DUF1997 family protein
Zm00001d030276	0	3.95424	Inf	Inf	0.0451188	1	118395626	118397960	Enoyl-[acyl-carrier-protein] reductase [NADH]chloroplastic
Zm00001d044648	1576.53	3894.64	2.47039	1.30474	0.0461799	3	233938895	233949832	Alpha-L-arabinofuranosidase 1
Zm00001d033447	140.58	1040.43	7.40102	2.88772	0.0467459	1	262991884	262994316	Globulin-1 S allele
Zm00001d000071	12.3235	27.3141	2.21642	1.14823	0.0477729	B73V4_ctg10	856578	871342	Protein NRT1/ PTR FAMILY 8.3
Zm00001d015981	15.1112	31.7663	2.10217	1.07188	0.0479531	5	136452942	136454620	ADP-ribosylation factor GTPase-activating proteinAGD3
Zm00001d030971	0.357308	5.50173	15.3977	3.94464	0.0479974	1	170169839	170174596	Transcription factor PIF4
Zm00001d020058	11.6536	28.0784	2.40941	1.26868	0.0491007	7	89292487	89294138	Heat shock 70 kDa protein
Zm00001d008340	80.0627	171.1	2.13707	1.09564	0.049708	8	5789122	5793195	alpha/beta-Hydrolases superfamily protein
Zm00001d011023	1.7058	16.2026	9.49852	3.2477	0.0497222	8	136988544	136989134	-
Zm00001d003801	10.8343	67.3822	6.21934	2.63676	0.0498125	2	59830814	59835635	Vicilin-like seed storage protein

## Sheet: Sheet3
Sheet3. DEGs in rk1 compared to WT at sexual organ formation stage.
Gene id	baseMean_WT	baseMean_rk1	foldChange	log2FoldChange	pval	Chromosome	Start Site	End Site	Description
Zm00001d025628	434.759	29.207	0.0671797	-3.89583	2.57492e-55	10	124513574	124517653	Plant UBX domain-containing protein 4
Zm00001d052366	647.494	54.6202	0.0843563	-3.56736	4.40513e-41	4	188310661	188312700	-
Zm00001d023538	1492.31	222.476	0.149081	-2.74583	1.80494e-38	10	9347497	9371362	Long chain acyl-CoA synthetase 9 chloroplastic
Zm00001d010339	226.321	20.9603	0.0926131	-3.43264	2.36683e-32	8	110343399	110344710	-
Zm00001d040777	191.434	16.0115	0.0836399	-3.57967	1.12366e-30	3	65156611	65158321	-
Zm00001d025126	186.078	16.3135	0.0876703	-3.51177	4.96037e-30	10	105633063	105634956	CASP-like protein 7
Zm00001d025589	603.854	59.7885	0.0990114	-3.33626	2.78161e-28	10	123303091	123307977	Transcription factor HY5-like
Zm00001d041136	630.733	61.0936	0.0968612	-3.36794	2.05569e-27	3	99757561	99779623	proline-rich family protein
Zm00001d025389	155.015	12.9879	0.083785	-3.57716	3.39495e-27	10	116719903	116722089	ubiquitin interaction motif-containing protein
Zm00001d024281	221.87	28.6806	0.129267	-2.95157	9.18568e-27	10	61486928	61491037	polyamine oxidase1
Zm00001d033399	176.38	16.1357	0.0914822	-3.45036	2.69876e-26	1	261828712	261829370	14-alpha-glucan-branching enzyme 2-2chloroplastic/amyloplastic
Zm00001d023604	149.775	13.3588	0.0891926	-3.48693	1.51533e-25	10	11808463	11810324	-
Zm00001d023542	961.847	257.07	0.267267	-1.90365	8.73751e-25	10	9508219	9510847	V-type proton ATPase subunit c4
Zm00001d025482	298.461	32.2172	0.107944	-3.21164	1.18861e-24	10	120131870	120132917	Bowman-Birk type trypsin inhibitor
Zm00001d040780	414.457	50.6352	0.122173	-3.03301	4.14848e-23	3	65423933	65426147	-
Zm00001d034765	338.159	31.4888	0.0931183	-3.42479	8.66468e-21	1	301663423	301667397	Sec14p-like phosphatidylinositol transfer familyprotein
Zm00001d040628	87.7045	6.18501	0.070521	-3.8258	3.04303e-19	3	55023821	55026070	-
Zm00001d025581	724.919	220.395	0.304028	-1.71773	3.19311e-19	10	122918234	122920021	loricrin-related
Zm00001d052856	118.923	12.9447	0.108849	-3.1996	1.00491e-18	4	202676879	202680949	Calcium-transporting ATPase 2 plasma membrane-type
Zm00001d009968	295.488	26.8017	0.0907034	-3.4627	1.48936e-18	8	92810217	92814940	Sec14p-like phosphatidylinositol transfer familyprotein
Zm00001d035883	864.542	95.1664	0.110077	-3.18341	2.04717e-18	6	58368443	58369358	Pyrophosphate--fructose 6-phosphate 1-phosphotransferase subunit alpha 2
Zm00001d040958	181.086	15.3802	0.0849333	-3.55753	4.48106e-18	3	83071425	83074361	glucose-inhibited division family A protein
Zm00001d040710	572.402	94.4446	0.164997	-2.59949	2.40748e-17	3	59535876	59536193	-
Zm00001d041456	1768.4	649.594	0.367334	-1.44484	4.05392e-17	3	121302653	121303933	26S proteasome non-ATPase regulatory subunit 11homolog
Zm00001d046377	815.111	155.805	0.191145	-2.38726	4.25159e-17	9	85338058	85340982	Serine/threonine-protein phosphatase
Zm00001d040597	65.5212	3.36676	0.0513844	-4.28253	7.55673e-17	3	52325138	52326913	Protein SRG1
Zm00001d041311	287.278	29.8119	0.103774	-3.26849	8.70767e-17	3	111539832	111541862	-
Zm00001d015417	108.189	11.6416	0.107605	-3.21619	1.01293e-16	5	89200500	89201452	-
Zm00001d007475	3659.35	1406.58	0.384379	-1.3794	1.19562e-16	2	232603560	232611066	-
Zm00001d040504	131.95	22.0804	0.167339	-2.57915	3.95351e-16	3	47292181	47293995	early nodulin-like protein 18
Zm00001d023311	358.104	51.907	0.144949	-2.78638	1.54167e-15	10	2743366	2754357	Os01g0112866 protein
Zm00001d023577	632.22	117.195	0.18537	-2.43152	3.17772e-15	10	10635893	10636069	-
Zm00001d041534	622.422	223.328	0.358805	-1.47873	1.43333e-14	3	126106707	126109981	Transmembrane amino acid transporter familyprotein
Zm00001d041530	668.01	243.754	0.364896	-1.45444	1.58571e-14	3	126035560	126036633	Transcription initiation factor TFIID subunit 8
Zm00001d040029	113.031	9.92358	0.0877949	-3.50972	1.87709e-14	3	23586531	23587232	Bowman-Birk type wound-induced proteinase inhibitorWIP1 [Source:UniProtKB/TrEMBL;Acc:B4FPL1]
Zm00001d027533	275.835	81.3618	0.294965	-1.76138	2.77769e-14	1	7564459	7567651	LysM domain-containing GPI-anchored protein 2
Zm00001d013125	326.281	37.7561	0.115717	-3.11133	3.22878e-14	5	5151482	5154146	-
Zm00001d033369	5280.05	2255.9	0.42725	-1.22685	4.15143e-14	1	260633725	260634703	Gibberellin-regulated protein 1
Zm00001d035885	1158.59	146.322	0.126294	-2.98514	4.27073e-14	6	58380735	58381531	-
Zm00001d015783	137.116	28.4962	0.207826	-2.26656	5.62825e-14	5	119208644	119210852	Glycosyl hydrolase superfamily protein
Zm00001d051773	57.0672	4.08218	0.0715328	-3.80525	1.3145e-13	4	169202307	169204728	Zinc finger (C3HC4-type RING finger) familyprotein
Zm00001d029752	229.397	65.9469	0.287479	-1.79847	1.72866e-13	1	85474834	85477147	Retrovirus-related Pol polyprotein LINE-1
Zm00001d025091	366.803	124.305	0.338889	-1.56112	2.45117e-13	10	103411035	103413359	-
Zm00001d048158	652.193	185.063	0.283755	-1.81728	4.05154e-13	9	151101990	151104280	40S ribosomal protein S3a-2
Zm00001d032132	473.773	172.978	0.365107	-1.45361	4.14827e-13	1	214041360	214041602	-
Zm00001d041502	60.8041	5.49779	0.0904181	-3.46724	4.42116e-13	3	124520824	124521369	-
Zm00001d023246	726.934	284.125	0.390854	-1.3553	5.32343e-13	10	1445596	1448353	Regulatory protein NPR5
Zm00001d020675	422.597	151.793	0.359192	-1.47717	8.1504e-13	7	127687171	127689494	-
Zm00001d048189	46.676	2.37709	0.0509275	-4.29541	8.24766e-13	9	152042170	152045904	Sulfate transporter 1.2
Zm00001d049824	1162.87	379.897	0.32669	-1.61401	9.77677e-13	4	46625882	46630722	neighbor of tga1
Zm00001d033307	992.152	121.802	0.122766	-3.02602	1.15335e-12	1	258331851	258336465	Outer arm dynein light chain 1 protein
Zm00001d039994	9852.31	4387.41	0.445318	-1.16709	1.4907e-12	3	22276219	22281890	Alpha-xylosidase 1
Zm00001d002139	154.637	39.8227	0.257523	-1.95723	2.50724e-12	2	6550006	6551872	Transferase
Zm00001d004758	252.794	68.4213	0.27066	-1.88544	2.52589e-12	2	136751517	136752047	Dirigent protein 23
Zm00001d028510	94.4432	16.8718	0.178645	-2.48483	2.73838e-12	1	37501237	37502382	Protein FAF-like chloroplastic
Zm00001d003945	2556.69	593.657	0.232197	-2.10658	3.20039e-12	2	71037398	71040700	mouse DNA EBV homolog1
Zm00001d004164	908.137	327.294	0.360401	-1.47232	4.09574e-12	2	88283079	88285403	-
Zm00001d026010	968.988	417.61	0.430975	-1.21432	6.943e-12	10	135896388	135908452	P-loop containing nucleoside triphosphatehydrolases superfamily protein
Zm00001d025343	199.468	60.4688	0.30315	-1.7219	7.28853e-12	10	114917651	114919660	Purple acid phosphatase 22
Zm00001d003202	41.6291	2.06167	0.0495248	-4.33571	9.02915e-12	2	35512929	35515267	Ribosomal protein L10 family protein
Zm00001d046118	486.13	162.497	0.334267	-1.58093	1.05573e-11	9	64429187	64429612	uncharacterized protein[Source:UniProtKB/TrEMBL;Acc:B6SLN8]
Zm00001d027852	1569.65	459.828	0.29295	-1.77127	1.09939e-11	1	15193281	15196077	Homeobox-transcription factor 102
Zm00001d013390	404.034	155.717	0.385407	-1.37555	1.53907e-11	5	10261470	10264213	Glucan endo-1%2C3-beta-glucosidase 7
Zm00001d047970	1761.34	803.325	0.456087	-1.13262	1.65972e-11	9	146682816	146686329	Probable xyloglucan endotransglucosylase/hydrolaseprotein 28
Zm00001d024723	1357.5	602.713	0.443987	-1.17141	1.7366e-11	10	85128123	85133157	Long chain acyl-CoA synthetase 1
Zm00001d020264	259.156	84.1317	0.324637	-1.6231	4.13989e-11	7	102995536	102997073	-
Zm00001d040468	357.513	127.07	0.355427	-1.49238	5.96497e-11	3	45120037	45134869	major facilitator superfamily defense1
Zm00001d050553	291.404	96.599	0.331495	-1.59294	1.03596e-10	4	99761885	99762466	OSJNBa0072D21.11 protein; protein
Zm00001d022637	207.74	50.6508	0.243819	-2.03612	1.05889e-10	7	181976950	181978509	THAUMATIN-LIKE PROTEIN 1
Zm00001d051442	925.159	419.026	0.452923	-1.14266	1.29177e-10	4	158807351	158810855	Probable methyltransferase PMT15
Zm00001d033305	1786.28	256.677	0.143694	-2.79893	1.29495e-10	1	258311077	258315524	-
Zm00001d019563	25421.7	12667.5	0.498295	-1.00493	1.74525e-10	7	42951695	42954861	Aquaporin PIP2-1
Zm00001d043299	670.522	293.758	0.438103	-1.19066	1.76339e-10	3	194991262	194992013	Photosystem II reaction center W proteinchloroplastic
Zm00001d025517	540.886	233.292	0.431314	-1.21319	3.36914e-10	10	121027429	121032089	Small nuclear ribonucleoprotein LSM1
Zm00001d049822	962.302	288.258	0.299551	-1.73913	3.39035e-10	4	46350597	46355118	teosinte glume architecture1
Zm00001d040509	7989.53	2870.68	0.359305	-1.47672	3.75025e-10	3	47520802	47522705	beta tubulin5
Zm00001d051837	168.477	34.4524	0.204493	-2.28988	4.09465e-10	4	171679681	171683198	Sucrose synthase
Zm00001d026160	1410.39	264.529	0.187557	-2.4146	4.52839e-10	10	140066627	140067028	Cortical cell-delineating protein%3B ZmGR1b protein
Zm00001d025557	66.5387	8.98826	0.135083	-2.88808	4.95009e-10	10	122317131	122325516	-
Zm00001d051863	199	50.4287	0.253411	-1.98045	9.51299e-10	4	172596420	172598331	Putative cytochrome P450 superfamily protein
Zm00001d013676	783.2	349.791	0.446617	-1.16289	1.09266e-09	5	17050121	17054266	Nuclear transcription factor Y subunit A-10
Zm00001d020683	207.61	74.7	0.35981	-1.47469	1.15529e-09	7	128193411	128196490	Protein SHOOT GRAVITROPISM 5
Zm00001d003283	75.0237	14.8547	0.198	-2.33643	1.20523e-09	2	38745725	38747760	Cytochrome P450 71B10
Zm00001d040563	269.973	33.3303	0.123458	-3.01791	1.28241e-09	3	50101600	50104729	-
Zm00001d041594	322.181	131.356	0.407708	-1.29439	1.43445e-09	3	129061337	129065180	Membrane magnesium transporter
Zm00001d020837	459.836	202.284	0.439905	-1.18473	1.66272e-09	7	134352325	134353122	Dof zinc finger protein DOF1.6
Zm00001d023830	714.115	333.564	0.467101	-1.09819	1.68939e-09	10	23731692	23733983	Fiber protein Fb19
Zm00001d044691	88.7858	20.5565	0.231529	-2.11073	1.85379e-09	3	234992683	234993820	Methyltransferase-related protein
Zm00001d047512	293.574	114.768	0.390933	-1.35501	1.86145e-09	9	133117299	133119480	DNA binding protein[Source:UniProtKB/TrEMBL;Acc:B4FHQ5]
Zm00001d033310	137.909	35.6295	0.258355	-1.95257	1.93728e-09	1	258515868	258524876	Probable transcription factor KAN4
Zm00001d042274	67.0828	12.3127	0.183545	-2.44579	1.93752e-09	3	158531434	158534266	Sec14p-like phosphatidylinositol transfer familyprotein
Zm00001d049719	22.1262	0	0	-Inf	2.77507e-09	4	41374215	41375112	-
Zm00001d027350	54.6939	8.31288	0.151989	-2.71796	3.88956e-09	1	3448500	3452123	-
Zm00001d052493	5662.87	2561.64	0.452356	-1.14447	3.93269e-09	4	191343386	191345393	Aluminium induced protein with YGL and LRDR motifs
Zm00001d023617	29.8947	1.37445	0.0459762	-4.44297	4.54271e-09	10	12275525	12278112	Laccase-7
Zm00001d031655	171.506	60.0997	0.350423	-1.51283	5.94817e-09	1	197545631	197549052	NAC domain-containing protein 68
Zm00001d051799	441.197	161.268	0.365524	-1.45196	6.43566e-09	4	169986068	169987353	Nudix hydrolase 17 mitochondrial
Zm00001d022102	716.156	237.437	0.331544	-1.59273	6.86074e-09	7	170348045	170350491	Expressed protein; protein
Zm00001d040795	468.255	213.497	0.455942	-1.13308	7.5601e-09	3	66300601	66309143	Chaperone DnaJ-domain superfamily protein
Zm00001d026599	380.393	100.113	0.263182	-1.92587	9.28686e-09	10	148715856	148717059	-
Zm00001d006449	319.393	136.358	0.42693	-1.22793	9.49149e-09	2	208538743	208540185	UDP-glycosyltransferase 71B1
Zm00001d038683	155.183	30.5496	0.196862	-2.34474	1.12723e-08	6	162529258	162530154	Transcription factor TCP5
Zm00001d011787	35.5907	3.00793	0.0845144	-3.56466	1.14811e-08	8	161553753	161554910	Cysteine protease XCP1
Zm00001d021435	3583.15	878.978	0.245309	-2.02733	1.23581e-08	7	152283433	152284280	-
Zm00001d051223	117.602	36.2185	0.307976	-1.69911	1.37982e-08	4	149062470	149063624	Putative GEM-like protein 8
Zm00001d046281	108.044	30.5804	0.283038	-1.82093	1.48417e-08	9	77965034	77965828	-
Zm00001d040508	2156.41	859.426	0.398545	-1.32718	1.64238e-08	3	47519975	47520226	Tubulin beta-2 chain
Zm00001d033192	60.0725	4.08105	0.0679354	-3.87969	1.6764e-08	1	253353981	253354559	Os03g0604500 protein
Zm00001d029707	183.515	67.8819	0.369899	-1.4348	1.73608e-08	1	83264283	83265235	Glutathione S-transferase GST 38
Zm00001d040730	1047.87	478.36	0.456508	-1.13129	1.74379e-08	3	60566359	60577844	GDSL esterase/lipase LIP-4
Zm00001d018282	1978.39	896.006	0.452896	-1.14275	2.02697e-08	5	217871641	217873992	Subtilisin-like protease SBT1.4
Zm00001d041537	212.168	77.7392	0.366403	-1.4485	2.11464e-08	3	126166316	126167305	Transcription termination factor MTERF15mitochondrial
Zm00001d047149	163.881	58.8275	0.358965	-1.47809	2.21779e-08	9	120108014	120109480	Pentatricopeptide repeat-containing protein
Zm00001d006511	1186.32	421.709	0.355478	-1.49217	2.22869e-08	2	210204093	210207784	Glucose-6-phosphate/phosphate translocator 2chloroplastic
Zm00001d044318	531.017	220.689	0.415598	-1.26674	3.32526e-08	3	225067705	225070108	Mitochondrial outer membrane protein porin 3
Zm00001d048449	1567.73	782.666	0.499236	-1.00221	3.56042e-08	9	156616719	156618079	Senescence-associated protein
Zm00001d051784	36.7685	4.12334	0.112143	-3.15658	4.63939e-08	4	169663621	169664982	-
Zm00001d022390	1267.33	407.984	0.321924	-1.63521	5.22983e-08	7	176616853	176618205	Eukaryotic aspartyl protease family protein
Zm00001d006387	37.6377	4.42579	0.117589	-3.08817	5.78969e-08	2	206364249	206367453	Homogentisate phytyltransferase 1 chloroplastic
Zm00001d046134	99.0556	30.172	0.304596	-1.71503	7.02364e-08	9	65715514	65719719	Glycosyl hydrolase superfamily protein
Zm00001d002038	813.818	265.475	0.326209	-1.61613	7.13225e-08	2	4861458	4865979	-
Zm00001d041352	2941.45	1160.57	0.394557	-1.34169	7.69807e-08	3	113916459	113919793	Adenine phosphoribosyltransferase 1 chloroplastic
Zm00001d040622	164.041	62.5399	0.381246	-1.39121	9.06451e-08	3	54366428	54368879	-
Zm00001d006182	348.855	161.554	0.463098	-1.11061	9.26413e-08	2	200890503	200891555	aldolase like
Zm00001d025354	583.803	36.8498	0.0631202	-3.98575	9.48972e-08	10	115243957	115246970	Beta-fructofuranosidase insoluble isoenzyme CWINV2
Zm00001d011769	76.0469	20.0585	0.263765	-1.92268	9.62148e-08	8	161258608	161260512	Tetraspanin-6
Zm00001d019944	515.843	152.013	0.294688	-1.76274	1.09146e-07	7	78416595	78422185	BTB/POZ domain-containing protein
Zm00001d052112	3096.61	1236.13	0.399189	-1.32486	1.15315e-07	4	180147356	180150053	Growth-regulating factor 6
Zm00001d019450	99.8561	31.1755	0.312204	-1.67944	1.41984e-07	7	34347110	34350538	CO(2)-response secreted protease
Zm00001d034726	149.635	56.9383	0.380515	-1.39397	1.46514e-07	1	300808420	300811355	Cytidine/deoxycytidylate deaminase family protein
Zm00001d037245	479.489	237.597	0.495522	-1.01298	1.47938e-07	6	117726138	117727409	Putative RING zinc finger domain superfamilyprotein
Zm00001d042026	270.623	93.8249	0.3467	-1.52824	1.59617e-07	3	147731588	147734168	Chlorophyllide a oxygenase chloroplastic
Zm00001d048962	103.309	33.0894	0.320296	-1.64252	1.6465e-07	4	10895869	10902242	Leucine-rich receptor-like protein kinase familyprotein
Zm00001d025241	803.636	231.602	0.288193	-1.79489	1.80673e-07	10	110753799	110756285	farnesylated protein 3
Zm00001d041568	3339.19	1442.19	0.431897	-1.21124	1.96081e-07	3	127512197	127514125	60S ribosomal protein L2
Zm00001d037160	172.581	59.3959	0.344163	-1.53884	2.14739e-07	6	114309734	114312011	Nodulin protein
Zm00001d026623	25.9106	1.6628	0.0641747	-3.96185	2.30716e-07	10	149113706	149116474	Tubulin beta-7 chain
Zm00001d025541	21.3334	0.687224	0.0322134	-4.95619	2.40436e-07	10	121757459	121758886	Eukaryotic aspartyl protease family protein
Zm00001d053715	317.377	144.078	0.453966	-1.13934	2.57562e-07	4	239764267	239765769	UDP-glycosyltransferase 84A1
Zm00001d036804	853.978	264.293	0.309485	-1.69206	2.63169e-07	6	101456488	101458914	FT-interacting protein 1
Zm00001d032188	386.206	154.476	0.399984	-1.32199	2.716e-07	1	216280294	216286285	Probable mannan synthase 7
Zm00001d030678	1911.55	605.845	0.316938	-1.65773	2.76848e-07	1	152667851	152669369	Transcription factor MYB48
Zm00001d044702	146.22	54.214	0.37077	-1.4314	2.81866e-07	3	235284277	235286828	Protein SMAX1-LIKE 3
Zm00001d013468	214.574	70.842	0.330152	-1.5988	2.94381e-07	5	12327595	12329627	Protein FAF-like chloroplastic
Zm00001d008706	96.3693	28.6729	0.297532	-1.74888	3.01687e-07	8	17461549	17462748	Photosystem I reaction center subunit XIchloroplastic
Zm00001d052087	1385.9	683.074	0.492872	-1.02071	3.14365e-07	4	179070181	179072822	Ethylene-responsive transcription factor RAP2-2
Zm00001d029839	1334.37	518.291	0.388416	-1.36432	3.28811e-07	1	89562549	89567492	Protein NEN2
Zm00001d045721	852.154	324.949	0.381327	-1.3909	3.46945e-07	9	35087132	35088916	TRICHOME BIREFRINGENCE-LIKE 20
Zm00001d051526	155.539	61.8034	0.397349	-1.33152	3.49776e-07	4	161421254	161441845	Probable xyloglucan endotransglucosylase/hydrolaseprotein 30
Zm00001d031647	296.853	96.1192	0.323794	-1.62685	3.60647e-07	1	197308955	197311791	-
Zm00001d002521	88.1791	27.5229	0.312125	-1.67981	3.89568e-07	2	14685314	14685574	OSJNBa0013K16.16 protein; protein
Zm00001d005566	353.325	170.453	0.482424	-1.05163	3.9596e-07	2	178663502	178665013	Zinc finger%2C C2H2 type family protein
Zm00001d027459	40.9027	6.71831	0.164251	-2.60603	4.32318e-07	1	5706025	5712786	NAC domain-containing protein 37
Zm00001d004479	60.2692	7.21585	0.119727	-3.06218	4.7826e-07	2	114484519	114488224	Pyrophosphate--fructose 6-phosphate 1-phosphotransferase subunit alpha 2
Zm00001d042634	234.967	103.897	0.442175	-1.17731	4.90106e-07	3	174745782	174748840	Extradiol ring-cleavage dioxygenase
Zm00001d002473	67.5379	17.9461	0.265719	-1.91203	5.11561e-07	2	13527258	13529081	DUF674 family protein
Zm00001d040697	1118.87	445.164	0.397868	-1.32964	5.73448e-07	3	58920202	58921386	S-adenosylmethionine synthase 1
Zm00001d018742	5090.83	2332.44	0.458165	-1.12606	6.02047e-07	7	3845026	3851209	rough sheath1
Zm00001d040977	33.6574	3.09251	0.0918818	-3.44408	6.49106e-07	3	87276755	87279161	Probable LRR receptor-like serine/threonine-proteinkinase
Zm00001d025445	224.912	101.165	0.4498	-1.15265	6.6867e-07	10	118846883	118849706	Thioesterase superfamily protein
Zm00001d036940	21.6217	0.934416	0.0432166	-4.53227	7.02793e-07	6	106870021	106881360	UDP-galactose/UDP-glucose transporter 3
Zm00001d023569	18.0136	0.343612	0.0190751	-5.71217	8.10026e-07	10	10505770	10506456	-
Zm00001d002721	345.652	82.1766	0.237743	-2.07252	8.35705e-07	2	20455119	20455520	extensin-like protein
Zm00001d038487	426.096	204.135	0.479081	-1.06166	9.25611e-07	6	158506547	158512560	Putative leucine-rich repeat receptor-like proteinkinase family protein
Zm00001d032222	52.6608	11.9387	0.226709	-2.14109	9.696e-07	1	217812762	217822354	UDP-glycosyltransferase 85A7
Zm00001d025485	162.007	55.3503	0.341654	-1.54939	1.04784e-06	10	120274148	120274636	C2H2 zinc finger malformed spikelet;OSJNBa0058G03.3 protein; protein
Zm00001d048312	76.4162	22.9866	0.300808	-1.73309	1.09224e-06	9	154433350	154435731	Homeobox-leucine zipper protein ATHB-23
Zm00001d008737	715.197	316.177	0.442085	-1.17761	1.12481e-06	8	18472609	18474242	Acyl-protein thioesterase 2
Zm00001d048110	57.7403	9.49765	0.164489	-2.60394	1.13675e-06	9	150360031	150360465	Transferasesfolic acid binding
Zm00001d022636	311.778	107.889	0.346044	-1.53097	1.19786e-06	7	181973655	181975715	Major facilitator superfamily protein
Zm00001d015670	47.9858	10.2748	0.214121	-2.2235	1.26072e-06	5	105053495	105053926	-
Zm00001d042660	243.039	84.9212	0.349414	-1.51699	1.27268e-06	3	175804463	175806077	-
Zm00001d024835	94.811	33.0446	0.348531	-1.52064	1.49199e-06	10	90195370	90197131	Putative thioredoxin superfamily protein
Zm00001d037003	51.4114	12.0926	0.235213	-2.08796	1.52954e-06	6	108768745	108769776	-
Zm00001d037666	676.483	278.801	0.412133	-1.27882	1.62453e-06	6	133532459	133535392	LRR receptor-like serine/threonine-protein kinaseGSO1
Zm00001d047274	57.8832	14.7583	0.254967	-1.97162	1.7169e-06	9	125128067	125130175	Expressed protein; protein
Zm00001d034916	40.024	7.18675	0.179561	-2.47745	1.85523e-06	1	305500618	305502078	Antiporter/ drug transporter/ transporter
Zm00001d014313	330.118	158.734	0.480839	-1.05637	1.87816e-06	5	40589082	40591437	THAUMATIN-LIKE PROTEIN 1
Zm00001d052256	159.029	68.4781	0.430602	-1.21557	1.92616e-06	4	184920711	184921880	Transcription factor TCP14
Zm00001d020101	69.6183	20.8316	0.299227	-1.74069	2.21187e-06	7	92051858	92057965	Receptor-like protein kinase HSL1
Zm00001d015934	104.331	38.6638	0.370588	-1.43211	2.23478e-06	5	132637131	132639444	Pectinesterase-2
Zm00001d034112	21140.5	9811.26	0.464099	-1.1075	2.4808e-06	1	284242028	284244325	Subtilisin-like protease
Zm00001d025468	112.87	43.0715	0.381602	-1.38986	2.52522e-06	10	119862404	119865124	Putative pentatricopeptide repeat-containingprotein
Zm00001d051172	233.423	92.6329	0.396846	-1.33335	2.61059e-06	4	147112461	147115250	Auxin response factor 16
Zm00001d012712	966.62	406.623	0.420665	-1.24926	2.63686e-06	8	179086672	179088998	gibberellin 2-oxidase10
Zm00001d010969	501.539	221.056	0.440756	-1.18195	2.91353e-06	8	135352146	135353765	Tetraspanin-6
Zm00001d017646	161.352	70.0392	0.434076	-1.20398	3.0573e-06	5	202983357	202984353	-
Zm00001d045589	123.784	49.6565	0.401156	-1.31777	3.0922e-06	9	27423699	27425201	Scarecrow-like protein 6
Zm00001d018034	616.097	200.58	0.325566	-1.61898	3.14648e-06	5	212543656	212546035	geranylgeranyl hydrogenase1
Zm00001d048224	91.7692	32.2916	0.351878	-1.50685	3.32394e-06	9	152684333	152685043	VQ motif-containing protein 9
Zm00001d051944	135.425	56.503	0.417226	-1.2611	3.52687e-06	4	174979279	174979605	-
Zm00001d012609	258.923	121.253	0.468296	-1.09451	3.53782e-06	8	177156652	177162505	Serine/threonine-protein kinase
Zm00001d026436	2490.18	767.619	0.308258	-1.69779	3.6081e-06	10	145797717	145798331	Bifunctional inhibitor/lipid-transfer protein/seedstorage 2S albumin superfamily protein
Zm00001d026635	783.903	345.452	0.440682	-1.18219	3.82295e-06	10	149245574	149250456	Allantoinase
Zm00001d046383	107.433	41.608	0.387292	-1.3685	3.91542e-06	9	86006967	86015173	Protein NRT1/ PTR FAMILY 4.6
Zm00001d020578	484.567	159.779	0.329735	-1.60062	4.14222e-06	7	123563227	123564819	AAA-ATPase
Zm00001d051820	20.6557	1.37445	0.0665408	-3.90962	4.23481e-06	4	170834907	170835984	-
Zm00001d003978	702.74	213.498	0.303808	-1.71877	4.32952e-06	2	73194251	73194862	-
Zm00001d036641	1161.64	544.897	0.469074	-1.09211	4.47122e-06	6	95981467	95983819	Speckle-type POZ protein
Zm00001d021863	156.445	45.0137	0.287729	-1.79722	4.81903e-06	7	164878265	164880033	Axial regulator YABBY2
Zm00001d000418	463.177	189.381	0.408874	-1.29027	4.88236e-06	B73V4_ctg121	28928	30307	endosperm specific protein1
Zm00001d035713	1157.77	393.089	0.339523	-1.55842	4.91911e-06	6	42066918	42068999	WAT1-related protein
Zm00001d006193	239.786	116.459	0.485678	-1.04193	5.29399e-06	2	201255021	201257277	cytochrome P450 family 78 subfamily A polypeptide8
Zm00001d020932	214.167	103.374	0.48268	-1.05086	5.47018e-06	7	136986209	136988745	Helix-loop-helix DNA-binding domain containingprotein
Zm00001d041041	20.2895	1.37445	0.0677419	-3.88381	5.47534e-06	3	92478450	92479007	-
Zm00001d010434	149.037	63.26	0.424459	-1.2363	5.79881e-06	8	115007050	115007858	Arabinogalactan peptide 20
Zm00001d046596	8331.65	3554.53	0.42663	-1.22894	5.98353e-06	9	97904170	97905084	Bifunctional inhibitor/lipid-transfer protein/seedstorage 2S albumin superfamily protein
Zm00001d014918	630.311	305.458	0.484616	-1.04509	6.06737e-06	5	68352282	68353706	GDSL esterase/lipase EXL3
Zm00001d040623	23.6	2.36299	0.100127	-3.3201	6.49484e-06	3	54606634	54607098	DUF3511 domain protein
Zm00001d024664	44.9288	10.5005	0.233715	-2.09718	7.24131e-06	10	82660544	82662094	Tyrosine decarboxylase 1
Zm00001d015129	130.565	46.5302	0.356377	-1.48852	7.36991e-06	5	76648261	76651007	Pectin lyase-like superfamily protein
Zm00001d040040	4662.91	991.064	0.212542	-2.23418	8.26216e-06	3	24347329	24350219	Heavy metal transport/detoxification superfamilyprotein
Zm00001d040390	3097.14	1440.48	0.4651	-1.10439	9.13562e-06	3	41115000	41122806	-
Zm00001d013495	236.506	81.7109	0.345492	-1.53328	9.43325e-06	5	12771079	12774680	Cell division cycle protein cdt2
Zm00001d006753	384.554	166.477	0.43291	-1.20786	9.66323e-06	2	215957135	215959705	Indole-3-acetic acid amido synthetase
Zm00001d033980	116.437	24.6785	0.211948	-2.23822	9.70593e-06	1	279980867	279981749	ustilago maydis induced12
Zm00001d038558	183.45	87.7201	0.47817	-1.06441	1.006e-05	6	159804909	159805962	cystatin3
Zm00001d022005	182.748	85.2397	0.466434	-1.10026	1.08905e-05	7	167826857	167828773	-
Zm00001d003040	487.71	214.165	0.439123	-1.1873	1.10089e-05	2	30082227	30086375	ATBRCA1
Zm00001d049179	6327.32	2077.58	0.32835	-1.60669	1.19518e-05	4	19409404	19410924	O-methyltransferase ZRP4
Zm00001d053020	215.778	72.5536	0.336241	-1.57243	1.205e-05	4	209499482	209500645	Transcription factor TCP8
Zm00001d025371	23.9632	1.03084	0.0430175	-4.53893	1.22095e-05	10	115921553	115922847	NDR1/HIN1-like 1
Zm00001d027859	257.713	122.102	0.473789	-1.07768	1.26543e-05	1	15500226	15501662	DNA binding protein
Zm00001d032504	483.867	239.413	0.494791	-1.01511	1.27378e-05	1	228756797	228759565	Monocopper oxidase-like protein SKU5
Zm00001d005008	347.694	151.516	0.435775	-1.19835	1.27998e-05	2	153457401	153461174	Ulp1 protease family C-terminal catalytic domaincontaining protein expressed
Zm00001d044546	39.9947	9.09765	0.227472	-2.13624	1.28162e-05	3	231393431	231393859	Common plant regulatory factor 7
Zm00001d033489	28.4103	4.4117	0.155285	-2.68701	1.34835e-05	1	264058393	264060481	Plant cysteine oxidase 2
Zm00001d009589	441.521	60.1796	0.1363	-2.87514	1.37535e-05	8	71899226	71900023	-
Zm00001d046995	5915.46	2806.37	0.474413	-1.07578	1.38399e-05	9	114408410	114410512	Patellin-5
Zm00001d034546	16.156	0.659031	0.0407916	-4.61558	1.46417e-05	1	295948499	295948984	Cupredoxin superfamily protein
Zm00001d021784	876.493	268.043	0.305813	-1.70928	1.53187e-05	7	162969080	162970349	Chlorophyll a-b binding protein of LHCII type III
Zm00001d047096	71.6192	12.9977	0.181484	-2.46209	1.53224e-05	9	118500651	118502119	Expansin-B4
Zm00001d039412	36.3837	7.54221	0.207296	-2.27023	1.57492e-05	3	3797720	3798556	-
Zm00001d033382	347.3	161.866	0.466069	-1.10139	1.57979e-05	1	261124981	261127284	-
Zm00001d044153	31.5739	5.71566	0.181025	-2.46574	1.68859e-05	3	220577774	220580963	cytochrome P450 10
Zm00001d013410	3598.05	1692.68	0.470444	-1.0879	1.75935e-05	5	10551528	10554058	Actin-1
Zm00001d051637	39.3054	9.04014	0.229998	-2.12031	1.77315e-05	4	165359427	165363035	Protein NRT1/ PTR FAMILY 7.1
Zm00001d023859	259.885	52.3376	0.201388	-2.31195	1.78988e-05	10	25283888	25287483	Respiratory burst oxidase homolog protein B
Zm00001d040130	1197.7	546.622	0.456393	-1.13165	1.86442e-05	3	28711131	28713722	fasciated ear3
Zm00001d017298	90.2903	35.1206	0.388974	-1.36225	1.86553e-05	5	192055233	192063973	DUF3755 family protein
Zm00001d040793	46.4325	12.147	0.261605	-1.93454	1.8831e-05	3	66276384	66278065	-
Zm00001d024470	73.4578	20.9415	0.285082	-1.81055	1.91758e-05	10	72345216	72358785	DNA-directed RNA polymerase
Zm00001d025622	118.548	16.837	0.142027	-2.81577	2.0097e-05	10	124263585	124264328	DUF593-containing protein 2
Zm00001d033194	1718.2	784.417	0.456535	-1.1312	2.01946e-05	1	253390407	253392701	Subtilisin-like protease
Zm00001d022076	108.332	44.5168	0.410929	-1.28304	2.06256e-05	7	169604389	169605129	-
Zm00001d041054	52.7737	15.6135	0.295858	-1.75702	2.16397e-05	3	93370356	93370934	SAM domain family protein
Zm00001d005460	585.327	271.493	0.463832	-1.10833	2.28368e-05	2	174981909	174985881	Calreticulin-2
Zm00001d009373	436.32	163.412	0.374523	-1.41687	2.31163e-05	8	60723769	60726263	Peroxidase 72
Zm00001d026603	586.848	199.965	0.340744	-1.55324	2.36647e-05	10	148758023	148764012	Magnesium-chelatase subunit ChlH chloroplastic
Zm00001d018797	283.954	97.0415	0.341751	-1.54898	2.45189e-05	7	5387875	5388613	photosystem I reaction center6
Zm00001d046178	121.611	53.2968	0.438258	-1.19015	2.66125e-05	9	69726535	69728853	Putative leucine-rich repeat protein kinase familyprotein
Zm00001d029747	468.215	216.118	0.461579	-1.11535	2.68516e-05	1	85172704	85174464	Peroxidase 64
Zm00001d002989	25.3649	3.64215	0.14359	-2.79997	2.81355e-05	2	28930734	28935603	cytokinin oxidase12
Zm00001d016182	385.816	181.166	0.469566	-1.0906	2.97901e-05	5	148940279	148942010	Peroxidase 52
Zm00001d000126	167.265	77.1156	0.461039	-1.11704	3.058e-05	B73V4_ctg56	252289	254953	OSJNBb0118P14.9 protein; Os04g0403901 protein
Zm00001d002673	197.351	88.14	0.446616	-1.16289	3.12837e-05	2	18907323	18909618	Lysine histidine transporter-like 7
Zm00001d045679	31.281	5.92169	0.189306	-2.40121	3.15895e-05	9	32796228	32798400	Probable acyl-activating enzyme 5 peroxisomal
Zm00001d049359	108.258	46.6378	0.430804	-1.2149	3.20457e-05	4	27806884	27811106	O-Glycosyl hydrolases family 17 protein
Zm00001d027983	43.5695	11.6937	0.268393	-1.89758	3.26424e-05	1	19323604	19324692	E3 ubiquitin-protein ligase ATL6
Zm00001d041277	577.33	285.222	0.494036	-1.01731	3.27672e-05	3	109762671	109768864	Putative axial regulator YABBY 2
Zm00001d028331	110.819	48.3959	0.43671	-1.19525	3.28073e-05	1	31049530	31051714	Glucan endo-13-beta-glucosidase 7
Zm00001d017920	5193.71	2248.57	0.43294	-1.20776	3.35175e-05	5	210110059	210112307	Homeobox-leucine zipper protein HAT5
Zm00001d028114	1478.6	700.17	0.473535	-1.07846	3.48835e-05	1	23265205	23270017	no pollen germination related 1
Zm00001d026141	137.035	64.3215	0.46938	-1.09117	3.59099e-05	10	139551628	139551999	-
Zm00001d011895	87.1483	34.7076	0.398259	-1.32822	3.62715e-05	8	164149048	164153140	BRCT domain-containing DNA repair protein
Zm00001d012614	61.5523	20.5965	0.334618	-1.57941	3.70015e-05	8	177243572	177247519	Cyclic nucleotide-gated ion channel 4
Zm00001d038251	264.666	102.314	0.386577	-1.37117	3.74895e-05	6	152415541	152418257	Adenine nucleotide alpha hydrolases-likesuperfamily protein
Zm00001d040014	72.874	26.771	0.367361	-1.44473	3.78589e-05	3	22985961	22987942	Nuclease PA3
Zm00001d003999	152.572	31.3427	0.205428	-2.2833	3.9293e-05	2	74637520	74638152	OSJNBa0072D21.11 protein; protein
Zm00001d021280	79.9198	29.3374	0.367085	-1.44581	4.01084e-05	7	147731835	147735312	Endoglucanase 24
Zm00001d037288	107.502	35.4	0.329298	-1.60254	4.15065e-05	6	119518115	119519495	Probable carboxylesterase 2
Zm00001d041414	191.557	72.4256	0.37809	-1.4032	4.16615e-05	3	117921013	117927080	F-box/LRR-repeat protein 17
Zm00001d035783	318.078	121.873	0.383155	-1.384	4.56817e-05	6	48489279	48491246	Heavy metal transport/detoxification superfamilyprotein
Zm00001d040803	666.775	312.18	0.468194	-1.09482	4.60404e-05	3	66922907	66923248	Protein RALF-like 33
Zm00001d029853	192.142	14.6507	0.0762492	-3.71313	4.854e-05	1	90315517	90318180	Proline oxidase
Zm00001d004697	46.2981	12.8622	0.277812	-1.84782	4.99429e-05	2	131929878	131937148	IAA27-auxin-responsive Aux/IAA family member
Zm00001d038300	6241.92	3003.53	0.481187	-1.05533	5.14618e-05	6	153808873	153811355	Putative cytochrome P450 superfamily protein
Zm00001d011467	54.062	17.6707	0.32686	-1.61326	5.50108e-05	8	151280912	151281930	Tat pathway signal sequence family protein
Zm00001d025253	15.8786	1.03084	0.0649198	-3.9452	5.52622e-05	10	111399535	111412064	-
Zm00001d049910	900.154	399.928	0.444288	-1.17043	5.70892e-05	4	52073479	52076203	Putative MATE efflux family protein%3B Transparenttesta 12 protein
Zm00001d018206	51.6153	16.1079	0.312077	-1.68003	5.85219e-05	5	216589277	216592402	Nitrate reductase [NADH] 2
Zm00001d020543	36.2252	8.35066	0.230521	-2.11703	5.8588e-05	7	121726371	121727549	S-adenosylmethionine decarboxylase proenzyme
Zm00001d032098	1209.32	527.102	0.435865	-1.19805	5.86965e-05	1	212613867	212614897	DUF581 family protein
Zm00001d025783	12.9274	0.343612	0.0265802	-5.23351	5.88954e-05	10	129514824	129515670	High affinity nitrate transporter 2.7
Zm00001d051964	100.241	43.5876	0.434828	-1.20148	6.57901e-05	4	175484595	175495683	Putative lysine-specific demethylase JMJ16
Zm00001d030911	233.535	89.3873	0.382759	-1.38549	6.71232e-05	1	166811332	166812308	G2-like-transcription factor50
Zm00001d045254	236.751	112.345	0.474527	-1.07544	7.2796e-05	9	17152491	17154297	Anthocyanidin 5%2C3-O-glucosyltransferase
Zm00001d032094	202.866	85.1616	0.419793	-1.25225	7.81591e-05	1	212314858	212315259	SAUR33-auxin-responsive SAUR family member
Zm00001d033671	257.702	61.0677	0.236971	-2.07722	7.9224e-05	1	270391709	270392980	Protein FAF-like chloroplastic
Zm00001d048593	121.828	57.0859	0.468576	-1.09364	8.21249e-05	4	921608	923738	RUBISCO activase2
Zm00001d001824	87.0284	36.3281	0.417428	-1.2604	8.27202e-05	2	1527403	1528307	Dof zinc finger protein DOF1.6
Zm00001d033005	165.992	66.9026	0.403047	-1.31098	8.32966e-05	1	246790551	246792861	Homeobox-leucine zipper protein HAT7
Zm00001d010649	141.406	68.0983	0.481581	-1.05415	8.66572e-05	8	122943984	122944412	Probable calcium-binding protein CML20
Zm00001d010001	128.607	60.0708	0.467087	-1.09824	9.07011e-05	8	94479714	94480373	-
Zm00001d046758	25.0434	4.35644	0.173955	-2.52321	9.35698e-05	9	104546942	104549246	Putative cytochrome P450 superfamily protein
Zm00001d047973	60.0244	21.4755	0.357779	-1.48286	9.49656e-05	9	146757025	146763944	-
Zm00001d045564	288.939	126.103	0.436435	-1.19616	9.55006e-05	9	26890757	26893061	Haloacid dehalogenase-like hydrolase domain-containing protein Sgpp
Zm00001d025345	94.827	40.9297	0.431625	-1.21215	9.56316e-05	10	114978142	114978459	Protein LITTLE ZIPPER 3
Zm00001d031152	44.6529	13.765	0.308267	-1.69775	0.000108378	1	179774357	179774872	Osmotin-like protein OSM34
Zm00001d022226	148.406	51.4976	0.347006	-1.52697	0.00010999	7	173089455	173092796	Origin recognition complex subunit 6
Zm00001d003277	335.955	112.807	0.335779	-1.57441	0.000112899	2	38572522	38576707	Stachyose synthase
Zm00001d051867	399.563	163.481	0.40915	-1.2893	0.000115767	4	172767580	172769133	Probable xyloglucan endotransglucosylase/hydrolaseprotein 32
Zm00001d048669	316.992	139.177	0.439054	-1.18753	0.000116746	4	3057594	3060877	Auxin-induced beta-glucosidase%3B Putative O-Glycosyl hydrolase superfamily protein
Zm00001d005875	38.6864	10.5524	0.272768	-1.87426	0.000117357	2	191461110	191462620	Homeobox-leucine zipper protein HAT14
Zm00001d047076	62.6225	22.9606	0.366652	-1.44752	0.0001205	9	117520207	117525692	CAI-1 autoinducer sensor kinase/phosphatase cqsSisoform 1
Zm00001d008961	51.1086	10.8819	0.212917	-2.23164	0.000121787	8	27476672	27476935	-
Zm00001d036131	681.36	336.756	0.494241	-1.01671	0.000121913	6	73847683	73858041	Protein arginine N-methyltransferase PRMT10
Zm00001d041965	139.614	56.237	0.402803	-1.31185	0.000123389	3	145917160	145918577	drought-induced 19
Zm00001d034077	672.122	300.481	0.447064	-1.16145	0.000127213	1	283422354	283423470	-
Zm00001d027436	364.564	136.752	0.375111	-1.41461	0.000129639	1	5328311	5330875	Probable receptor-like protein kinase
Zm00001d044690	20.9656	3.07841	0.146831	-2.76777	0.000130369	3	234987257	234989609	Amino-acid permease BAT1
Zm00001d020736	326.839	135.765	0.415386	-1.26748	0.000131296	7	130689762	130690802	Gibberellin receptor GID1L2
Zm00001d040519	147.944	73.8073	0.498888	-1.00321	0.000131648	3	47878960	47880339	Germin-like protein subfamily 2 member 1
Zm00001d028522	755.612	376.908	0.498811	-1.00343	0.000133595	1	38045919	38047692	Late embryogenesis abundant (LEA) hydroxyproline-rich glycoprotein family
Zm00001d003157	19879.1	9562.65	0.481039	-1.05577	0.000139586	2	33981493	33984783	S-adenosylmethionine decarboxylase proenzyme S-adenosylmethionine decarboxylase alpha chain S-adenosylmethionine decarboxylase beta chain
Zm00001d034543	250.045	120.836	0.483259	-1.04913	0.000141114	1	295923427	295924026	Photosystem I reaction center subunit II-1chloroplastic
Zm00001d052318	180.492	79.5703	0.440853	-1.18163	0.000143161	4	187010485	187013768	Putative DUF231 domain containing family protein
Zm00001d025310	65.6996	25.1331	0.382545	-1.3863	0.000144308	10	113838140	113839870	Putative RING zinc finger domain superfamilyprotein
Zm00001d015618	219.754	89.9052	0.409117	-1.28941	0.000145982	5	101493553	101498009	Probable cinnamyl alcohol dehydrogenase
Zm00001d041269	31.1567	7.20085	0.231117	-2.1133	0.000148362	3	109536115	109540830	Probable serine/threonine protein kinase IRE
Zm00001d040621	217.867	96.3326	0.442163	-1.17735	0.00014989	3	54361997	54365806	myb transcription factor40
Zm00001d032036	94.4532	26.5757	0.281364	-1.82949	0.000150995	1	210137790	210138853	Probable carboxylesterase 8
Zm00001d001879	6446.35	3175.62	0.492623	-1.02144	0.000155502	2	2248003	2256074	Auxin response factor 3
Zm00001d048086	1057.73	420.239	0.397304	-1.33168	0.000156585	9	149842814	149846476	Replication protein A 70 kDa DNA-binding subunit B
Zm00001d021653	275.892	109.391	0.396499	-1.33461	0.000167095	7	159155247	159157703	Glucose-6-phosphate/phosphate translocator 2
Zm00001d004482	342.335	157.741	0.460781	-1.11785	0.000167592	2	114558262	114558645	transmembrane-like protein
Zm00001d021738	46.6783	15.1961	0.325549	-1.61905	0.000168624	7	161891350	161892051	-
Zm00001d002052	79.546	13.8107	0.173619	-2.52601	0.000170145	2	5018197	5021343	Probable isoaspartyl peptidase/L-asparaginase 2
Zm00001d041232	27.2024	5.68972	0.209162	-2.25731	0.000171615	3	106917387	106920828	Leucine-rich repeat transmembrane protein kinasefamily protein
Zm00001d030584	155.041	75.2859	0.485588	-1.0422	0.000172822	1	146389914	146397654	DROUGHT SENSITIVE 1
Zm00001d033132	19.5809	2.67954	0.136845	-2.86939	0.000173718	1	251722257	251723494	photosystem II light harvesting complex gene 2.1
Zm00001d003164	1683.9	559.172	0.33207	-1.59044	0.000177902	2	34130488	34131507	Ribonucleoside-diphosphate reductase small chain C
Zm00001d046234	1545.68	581.394	0.376141	-1.41065	0.000178189	9	73800614	73803659	Inositol oxygenase 2
Zm00001d044021	129.89	64.923	0.499831	-1.00049	0.000186411	3	216967820	216972096	Isocitrate dehydrogenase
Zm00001d021746	433.538	149.693	0.345282	-1.53415	0.0002007	7	162139179	162140330	Octicosapeptide/Phox/Bem1p family protein
Zm00001d028170	70.0217	28.7727	0.410912	-1.2831	0.000206833	1	25116199	25117425	Dopamine beta-monooxygenase
Zm00001d040382	30.9914	7.66682	0.247385	-2.01517	0.000208557	3	40872493	40873464	Early nodulin-like protein 1
Zm00001d011784	188.818	87.9658	0.465876	-1.10198	0.00021017	8	161511637	161511945	-
Zm00001d004248	1184.02	590.668	0.498866	-1.00327	0.00021393	2	95786008	95787623	UDP-glycosyltransferase 85A7
Zm00001d018451	35.1905	9.50859	0.270203	-1.88788	0.000214129	5	221117837	221119414	F-box protein PP2-B10
Zm00001d039718	1482.65	598.475	0.403653	-1.30881	0.000222545	3	12973562	12977694	Mini-chromosome maintenance complex-bindingprotein
Zm00001d043422	259.524	120.102	0.462777	-1.11161	0.000223223	3	199163496	199164221	RING-H2 finger protein ATL2K
Zm00001d020575	24.2793	2.28067	0.093935	-3.41219	0.000224065	7	123097092	123097553	Zinc finger protein 2
Zm00001d048099	279.326	118.792	0.42528	-1.23351	0.000224677	9	150152053	150157292	Beta-glucosidase 11
Zm00001d041163	18.2803	2.30886	0.126303	-2.98503	0.000225188	3	101065731	101068219	Protein NRT1/ PTR FAMILY 4.2
Zm00001d053528	120.3	57.7996	0.480462	-1.05751	0.000228093	4	233126072	233126482	Cwf21
Zm00001d039040	725.951	199.341	0.274592	-1.86464	0.000234779	6	169030660	169031891	Light harvesting complex mesophyll7
Zm00001d003315	126.298	51.5414	0.408092	-1.29303	0.000236519	2	39889306	39890655	Protein Brevis radix-like 4
Zm00001d032999	102.508	48.6972	0.475057	-1.07383	0.000237582	1	246355067	246357254	DOF40 C2C2-DOF type transcription factor
Zm00001d020811	39.3254	11.8034	0.300145	-1.73627	0.000263272	7	133774093	133778933	ABC transporter G family member 11
Zm00001d003231	66.8017	27.029	0.404615	-1.30538	0.000265029	2	36967824	36968201	-
Zm00001d000288	155.597	64.1982	0.412593	-1.27721	0.000268572	B73V4_ctg104	67198	68824	Auxin-responsive protein IAA29
Zm00001d027540	430.485	153.451	0.35646	-1.48819	0.000275348	1	7878334	7879915	glutathione S-transferase12
Zm00001d012166	705.671	251.089	0.355815	-1.4908	0.000277309	8	169363891	169370370	Faciata 1-like protein
Zm00001d013063	593.687	171.156	0.288294	-1.79439	0.000279418	5	4109487	4117972	argonaute5c
Zm00001d040183	839.229	402.762	0.479918	-1.05914	0.000283501	3	30975610	30980210	pfkB-like carbohydrate kinase family protein
Zm00001d045077	40.9722	12.8331	0.313214	-1.67478	0.000285149	9	11788307	11789563	Putative RING zinc finger domain superfamilyprotein
Zm00001d003181	222.034	89.8301	0.404579	-1.30551	0.0002881	2	34889630	34892415	Cytochrome b561 and DOMON domain-containing protein
Zm00001d050375	6786.13	3142.84	0.463127	-1.11052	0.000296731	4	84712648	84716234	14-3-3-like protein
Zm00001d014781	102.511	49.3258	0.481178	-1.05536	0.000297061	5	62906432	62906983	-
Zm00001d001857	584.218	271.418	0.464584	-1.10599	0.000305946	2	2015253	2016537	light harvesting complex photosystem II subunit 6
Zm00001d008809	14.0115	1.03084	0.0735706	-3.76473	0.00030788	8	21249236	21251762	Pyrophosphate--fructose 6-phosphate 1-phosphotransferase subunit alpha 2
Zm00001d040275	40.6592	12.8765	0.316692	-1.65885	0.000323358	3	35356505	35357660	-
Zm00001d036143	32.9347	9.08468	0.275839	-1.8581	0.000324979	6	74386108	74390459	OSJNBa0089K21.9 protein; Os04g0471100 protein
Zm00001d012671	223.567	92.3043	0.412871	-1.27624	0.000327225	8	178351501	178359306	Cytidine/deoxycytidylate deaminase family protein
Zm00001d033292	1938.59	919.224	0.474172	-1.07652	0.000332784	1	257767623	257772369	P-loop containing nucleoside triphosphatehydrolases superfamily protein
Zm00001d018779	316.595	157.985	0.499013	-1.00285	0.000341003	7	5051813	5053391	Oxygen-evolving enhancer protein 2-1 chloroplastic
Zm00001d042958	56.4089	21.6133	0.383154	-1.384	0.000342014	3	184827836	184829334	CCT motif family protein
Zm00001d026139	87.6266	40.628	0.463649	-1.1089	0.000343255	10	139500504	139503230	Putative calcium-dependent protein kinase familyprotein
Zm00001d023801	515.282	161.523	0.313465	-1.67362	0.000343947	10	22188803	22205430	DNA polymerase alpha 2
Zm00001d044905	17.6203	2.32296	0.131834	-2.92321	0.000344964	9	6872461	6874919	Potassium transporter 24
Zm00001d012353	291.676	143.553	0.492166	-1.02278	0.000351164	8	172918437	172918835	30S ribosomal protein S17 chloroplastic
Zm00001d048998	679.426	238.332	0.350785	-1.51134	0.000358617	4	12010181	12012169	Chlorophyll a-b binding protein CP26 chloroplastic
Zm00001d033719	392.642	188.93	0.481176	-1.05536	0.000368472	1	272190270	272192279	Zinc finger protein CONSTANS-LIKE 7
Zm00001d008393	218.846	83.3735	0.380969	-1.39226	0.000369428	8	7165508	7169469	Putative aldehyde dehydrogenase family protein
Zm00001d047437	20.9865	3.55983	0.169625	-2.55958	0.000372359	9	130019797	130021687	Protein kinase superfamily protein
Zm00001d052918	126.408	58.2968	0.461179	-1.1166	0.000378019	4	204769934	204773771	Ubiquitin-protein ligase/ zinc ion binding protein
Zm00001d025333	29.0842	7.40553	0.254624	-1.97356	0.000380855	10	114461652	114462911	Arogenate dehydratase/prephenate dehydratase 6chloroplastic
Zm00001d024003	233.921	116.627	0.498577	-1.00411	0.000386932	10	35842772	35856493	Calcium-dependent protein kinase 24
Zm00001d020877	51.2955	19.1677	0.373672	-1.42015	0.000395656	7	135225289	135226213	Photosystem I reaction center subunit Vchloroplastic
Zm00001d041382	17.7609	2.30774	0.129934	-2.94415	0.000410485	3	115221999	115222295	Expressed protein; Os12g0594800 protein
Zm00001d008850	97.9659	46.8689	0.47842	-1.06365	0.000419873	8	22545576	22546424	Late embryogenesis abundant (LEA) hydroxyproline-rich glycoprotein family
Zm00001d026530	55.7281	21.7086	0.389544	-1.36014	0.000420177	10	147743187	147743636	SAUR-like auxin-responsive protein family
Zm00001d023242	105.354	43.1012	0.40911	-1.28944	0.000421131	10	1292263	1294372	Two-component response regulator ARR9
Zm00001d031344	514.495	243.275	0.472843	-1.08057	0.000422827	1	186836238	186837506	-
Zm00001d011922	39.154	12.6423	0.322885	-1.63091	0.000430499	8	164677723	164678097	Protein RALF-like 33
Zm00001d021334	37.5613	7.91626	0.210756	-2.24636	0.000437866	7	149125322	149126224	Thioredoxin-like protein CDSP32 chloroplastic
Zm00001d037651	69.8703	26.752	0.382881	-1.38503	0.000439851	6	133037545	133043210	Subtilisin-like serine endopeptidase familyprotein
Zm00001d040188	1277.01	469.713	0.367821	-1.44292	0.000444641	3	31148377	31151382	HXXXD-type acyl-transferase family protein
Zm00001d049407	101.183	25.5129	0.252146	-1.98767	0.000447844	4	29595235	29597575	Polyphenol oxidase chloroplastic
Zm00001d012067	2768.58	1127.13	0.407115	-1.29649	0.000448213	8	167566134	167569229	Transcription factor bHLH62
Zm00001d025662	28.7511	7.26908	0.252828	-1.98377	0.000452059	10	125362790	125363050	-
Zm00001d031678	2093.87	942.205	0.449982	-1.15206	0.000458366	1	198531549	198538490	retinoblastoma family3
Zm00001d016723	2831.26	1238.56	0.437461	-1.19277	0.000472006	5	174196062	174196472	Histone H3
Zm00001d002128	76.182	34.2262	0.449269	-1.15435	0.000482242	2	6409519	6412809	Shikimate kinase 1 chloroplastic
Zm00001d011649	71.279	30.4796	0.42761	-1.22563	0.0004848	8	157447787	157449229	UDP-glycosyltransferase 88A1
Zm00001d003280	84.3046	36.6349	0.434553	-1.20239	0.000496861	2	38636040	38640054	Probable galactinol--sucrose galactosyltransferase2
Zm00001d047211	25.6771	6.01811	0.234376	-2.0931	0.000504579	9	122171041	122173225	Putative metacaspase family protein
Zm00001d028025	133.732	66.1255	0.494464	-1.01606	0.000504895	1	20833688	20836416	Cp protein [Source:UniProtKB/TrEMBL;Acc:B6T306]
Zm00001d005657	56.9118	22.63	0.397633	-1.33049	0.000513793	2	182382405	182383968	-
Zm00001d038436	29.931	7.92923	0.264917	-1.91639	0.00052074	6	157247855	157248457	Abscisic acid receptor PYL5
Zm00001d020627	132.997	52.8438	0.397329	-1.33159	0.0005281	7	125486269	125489055	Subtilisin-like protease SBT1.8
Zm00001d040089	16.8623	2.36412	0.140201	-2.83443	0.000534187	3	27065943	27068338	nodulin MtN21 /EamA-like transporter familyprotein
Zm00001d021781	163.33	79.8161	0.488679	-1.03304	0.000541055	7	162910507	162912123	Organic cation/carnitine transporter 3
Zm00001d048353	48.6156	18.2756	0.37592	-1.4115	0.000541923	9	154861537	154862959	glutathione transferase13
Zm00001d044666	61.665	25.4722	0.413073	-1.27553	0.000554188	3	234416397	234417575	SMAD/FHA domain-containing protein
Zm00001d051554	77.2383	34.8336	0.450988	-1.14884	0.000561124	4	162654597	162657413	abscisic acid 8'-hydroxylase2
Zm00001d006587	913.017	297.079	0.325382	-1.61979	0.000574868	2	211693320	211694733	Chlorophyll a-b binding protein CP29.1chloroplastic
Zm00001d016031	70.588	21.2139	0.300532	-1.73441	0.000582081	5	140469167	140472249	GDSL esterase/lipase
Zm00001d036241	219.39	90.6453	0.41317	-1.27519	0.000590005	6	78623619	78626256	GDSL esterase/lipase
Zm00001d045649	2897.27	1308.95	0.451787	-1.14629	0.00060002	9	30986811	30987830	Ribonucleoside-diphosphate reductase small chain
Zm00001d026291	8313.05	3897.37	0.468826	-1.09288	0.000604204	10	142982967	142990366	DNA methyl transferase2
Zm00001d025392	28.0781	7.40778	0.263828	-1.92233	0.00060971	10	116763769	116768182	ubiquitin interaction motif-containing protein
Zm00001d005962	43.1515	13.8366	0.320652	-1.64092	0.000654045	2	194020190	194020684	basic leucine-zipper 58
Zm00001d030976	35.5668	11.2819	0.317203	-1.65652	0.000696299	1	170450302	170451750	Cytochrome P450 CYP76M15
Zm00001d040032	23.8116	2.06167	0.0865827	-3.52978	0.00071774	3	23643662	23643868	-
Zm00001d008819	73.5716	33.8683	0.460344	-1.11921	0.000719542	8	21638683	21640727	IQ-domain 25
Zm00001d052749	2293.06	685.662	0.299016	-1.7417	0.000727805	4	199665081	199666577	nucleosome/chromatin assembly factor D
Zm00001d038372	44.2202	16.1598	0.365439	-1.4523	0.000747156	6	155697084	155697746	Expressed protein; protein
Zm00001d053015	49.4362	19.1514	0.387396	-1.36812	0.000757735	4	209127785	209129931	Fructose-bisphosphate aldolase
Zm00001d034524	237.367	109.825	0.462681	-1.11191	0.000763327	1	295621567	295632863	Elongation factor P
Zm00001d049242	53.7745	22.119	0.41133	-1.28163	0.000766628	4	22485112	22485966	-
Zm00001d035689	280.829	108.274	0.385552	-1.375	0.000770414	6	41139965	41141457	cysteine protease5
Zm00001d013226	8.1008	0	0	-Inf	0.000771212	5	6759253	6760962	cytochrome P450 family 81 subfamily D polypeptide8
Zm00001d041526	11.1725	0.687224	0.0615103	-4.02303	0.000779291	3	125967179	125969813	Pseudouridine synthase family protein
Zm00001d051328	210.005	52.7085	0.250987	-1.99431	0.000796137	4	154581235	154589610	Putative WRKY DNA-binding domain superfamilyprotein
Zm00001d033136	32.3244	8.45159	0.261461	-1.93533	0.000803351	1	251754657	251755894	light harvesting chlorophyll binding protein9
Zm00001d030361	101.406	28.8835	0.284831	-1.81182	0.000810208	1	126093183	126094591	Glucan endo-1%2C3-beta-glucosidase 7
Zm00001d013707	110.603	43.4308	0.392673	-1.3486	0.000811244	5	18196300	18197763	Auxin-responsive protein IAA4
Zm00001d043735	150.707	61.146	0.405726	-1.30142	0.000812302	3	208692615	208694505	Bidirectional sugar transporter SWEET2
Zm00001d016599	449.883	211.582	0.470304	-1.08834	0.000843745	5	169218957	169221787	AT2G33510 (E=5e-065) | protein binding
Zm00001d043098	1795.52	889.987	0.49567	-1.01255	0.000860241	3	189164370	189168123	Cytochrome b5 reductase
Zm00001d003929	48.8877	18.9337	0.38729	-1.36851	0.000860507	2	69607220	69609968	OSJNBa0055C08.12 protein
Zm00001d002759	1060.43	479.89	0.452542	-1.14388	0.000863495	2	21822630	21825221	Nudix hydrolase 8
Zm00001d012320	131.657	47.6082	0.361609	-1.4675	0.000874292	8	172365657	172369913	Cell division control protein 6 homolog B
Zm00001d007581	63.2392	8.90481	0.140812	-2.82816	0.000888736	2	235123301	235124690	harpin binding protein1
Zm00001d040213	110.26	47.5865	0.431585	-1.21228	0.000909905	3	32148638	32152132	-
Zm00001d031993	69.6685	31.9196	0.458164	-1.12606	0.000958113	1	208982124	208986152	Rhamnogalacturonate lyase family protein
Zm00001d017418	48.8079	18.4843	0.378716	-1.40081	0.00096626	5	195379356	195383453	Aldehyde dehydrogenase
Zm00001d038185	149.637	67.3611	0.450163	-1.15148	0.000972037	6	150859448	150861187	Protein NRT1/ PTR FAMILY 3.1
Zm00001d050000	255.648	116.368	0.455191	-1.13546	0.000976248	4	58835355	58837310	F-box protein
Zm00001d025967	27.8593	7.41985	0.266333	-1.9087	0.000982439	10	134992932	134993567	OJ000126_13.10 protein; protein
Zm00001d017248	69.8633	32.2339	0.461385	-1.11596	0.0010077	5	190307936	190308844	RmlC-like cupins superfamily protein
Zm00001d034212	2193.15	1078.32	0.491677	-1.02422	0.00101336	1	286887707	286896784	Homeobox-transcription factor 8
Zm00001d040158	79.7198	31.3731	0.393542	-1.34541	0.00102039	3	29625662	29626648	Exonuclease family protein
Zm00001d020774	85.5647	42.2214	0.493444	-1.01904	0.00104679	7	132034507	132035328	Zinc-finger homeodomain protein 2
Zm00001d044106	151.584	60.6949	0.400404	-1.32047	0.00107246	3	219392311	219393785	UDP-glycosyltransferase 73B3
Zm00001d023924	11.9359	0.989674	0.0829156	-3.59221	0.00111808	10	28456225	28456644	-
Zm00001d003776	29.8299	2.7207	0.0912073	-3.45471	0.00114956	2	58876332	58879327	Beta-fructofuranosidase%2C insoluble isoenzyme 2
Zm00001d020826	78.3495	37.8435	0.483009	-1.04988	0.00117019	7	133997692	134000698	Transcription factor bHLH76
Zm00001d033035	46.2912	18.151	0.392105	-1.35069	0.00117886	1	248107529	248108464	-
Zm00001d020182	718.5	329.657	0.458813	-1.12402	0.00122033	7	98081497	98087107	Histone acetyltransferase type B catalytic subunit
Zm00001d026366	73.0789	34.53	0.472503	-1.0816	0.00122836	10	144415204	144421773	Putative SNF2-domain/RING finger domain/helicasedomain protein
Zm00001d030614	875.851	283.668	0.323876	-1.62648	0.00123297	1	148687296	148692171	DNA replication licensing factor MCM7
Zm00001d012212	241.734	99.401	0.4112	-1.28209	0.00124515	8	170115789	170118570	gibberellin 20-oxidase5
Zm00001d003767	193.341	42.5507	0.220081	-2.18389	0.00126798	2	58173748	58174987	Photosystem I subunit O
Zm00001d026131	79.3402	31.3945	0.395695	-1.33754	0.00129779	10	139320952	139323275	Lysine histidine transporter-like 7
Zm00001d005775	17.9743	3.30925	0.184111	-2.44135	0.00131198	2	187822656	187827500	Cellulose synthase A catalytic subunit 7 [UDP-forming]
Zm00001d052741	31.5253	10.0027	0.317293	-1.65611	0.00131208	4	199478963	199481434	NC domain-containing protein-related
Zm00001d020544	465.172	147.618	0.31734	-1.6559	0.0013326	7	121750712	121753167	S-adenosylmethionine decarboxylase proenzyme
Zm00001d020585	5681.55	2498.54	0.439764	-1.1852	0.00137277	7	123712201	123712512	Histone H4
Zm00001d042993	58.7418	25.8767	0.440515	-1.18274	0.0013758	3	186051536	186056554	Protein ESKIMO 1
Zm00001d034594	152.092	53.697	0.353056	-1.50203	0.00138424	1	297407254	297414623	BRCA1 C Terminus domain containing proteinexpressed; Expressed protein; protein
Zm00001d014072	112.588	46.804	0.415712	-1.26635	0.00141909	5	31557770	31558015	-
Zm00001d018954	38.3896	13.7991	0.359448	-1.47615	0.0015105	7	10457752	10458921	Rhicadhesin receptor
Zm00001d010406	1142.27	419.245	0.367027	-1.44604	0.00153251	8	113202370	113208725	Minichromosome maintenance protein
Zm00001d004539	35.8496	12.5047	0.348809	-1.51949	0.00154981	2	117088713	117089147	-
Zm00001d019243	21.9378	5.40024	0.246162	-2.02232	0.00157786	7	23656326	23659042	-
Zm00001d025319	34.6651	8.56007	0.246936	-2.01779	0.001595	10	114036152	114037488	Probable BOI-related E3 ubiquitin-protein ligase 2
Zm00001d011285	403.088	114.146	0.283178	-1.82022	0.00159992	8	145825712	145826506	-
Zm00001d031292	261.074	125.505	0.480728	-1.05671	0.00162483	1	185477807	185478616	Late embryogenesis abundant (LEA) hydroxyproline-rich glycoprotein family
Zm00001d010736	56.9275	25.3625	0.445524	-1.16643	0.00163643	8	126378027	126380486	O-methyltransferase ZRP4
Zm00001d011819	328.808	163.81	0.498194	-1.00522	0.00166297	8	162062147	162065473	Chlorophyllide a oxygenase chloroplastic
Zm00001d034651	68.3177	32.8245	0.480468	-1.05749	0.00172037	1	298855809	298858616	Dof zinc finger protein DOF3.6
Zm00001d020674	116.874	43.3744	0.37112	-1.43004	0.00173839	7	127676609	127679753	Probable potassium transporter 17
Zm00001d042327	10.1046	0.673127	0.0666162	-3.90798	0.00174692	3	161343264	161355747	Exocyst complex component 7
Zm00001d007267	1430.21	626.598	0.438115	-1.19062	0.00176433	2	226141607	226143698	-
Zm00001d016135	25.7937	7.36437	0.28551	-1.80839	0.00178083	5	146055871	146056197	-
Zm00001d011468	58.1259	25.4057	0.437081	-1.19403	0.00178487	8	151319500	151319892	-
Zm00001d042930	3854.75	1805.42	0.468362	-1.0943	0.00178508	3	184418117	184418903	histone 2B4
Zm00001d002330	3910.23	1727.07	0.44168	-1.17893	0.00179599	2	10460528	10470318	DNA methyl transferase5
Zm00001d002541	29.4558	9.30368	0.315852	-1.66268	0.0018304	2	15001466	15005577	Transducin/WD40 repeat-like superfamily protein
Zm00001d000358	89.1117	38.0623	0.427131	-1.22725	0.00183685	B73V4_ctg115	30305	33567	Auxin response factor 16
Zm00001d052021	538.058	205.24	0.381446	-1.39045	0.00184229	4	176740635	176745413	DNA replication licensing factor MCM5
Zm00001d051504	55.0789	24.1315	0.438127	-1.19058	0.00185679	4	160587772	160594710	Probable purine permease 11
Zm00001d027760	3243.01	1398.87	0.43135	-1.21307	0.0018649	1	13023613	13024482	Histone H2A
Zm00001d021763	1668.83	584.089	0.349999	-1.51458	0.00190186	7	162636525	162637839	photosystem II subunit29
Zm00001d015815	39.1494	14.7842	0.377636	-1.40493	0.00195025	5	123354228	123355478	Scarecrow-like protein 18
Zm00001d020606	33.4935	11.4727	0.342535	-1.54568	0.00195067	7	124627553	124628462	SAUR-like auxin-responsive protein family
Zm00001d040324	85.684	41.2283	0.481167	-1.05539	0.00195748	3	38203704	38204900	Serine/threonine-protein kinase-like protein
Zm00001d008721	74.1792	35.1347	0.473646	-1.07812	0.00197138	8	17742180	17743370	Adenine nucleotide alpha hydrolases-likesuperfamily protein
Zm00001d037720	249.608	116.117	0.465198	-1.10408	0.00198308	6	135179680	135182581	Esterase/lipase/thioesterase family protein
Zm00001d004894	36.9601	13.4239	0.363199	-1.46117	0.0020063	2	147269761	147270804	-
Zm00001d011757	2697.41	1256.61	0.465858	-1.10204	0.00201647	8	160827185	160828531	Too many mouths protein
Zm00001d019518	379.971	185.765	0.488893	-1.03241	0.00212576	7	39337832	39338887	Photosystem I reaction center subunit IV A
Zm00001d041606	736.991	307.767	0.417599	-1.25981	0.0021554	3	129567273	129572209	DNA replication licensing factor MCM7
Zm00001d004509	39.8371	10.7159	0.268993	-1.89436	0.00219892	2	115859005	115861839	terpene synthase17
Zm00001d025704	28.2729	8.80727	0.311509	-1.68265	0.00221659	10	126794136	126795161	Wax synthase isoform 1
Zm00001d014481	100.369	46.2581	0.460879	-1.11754	0.00224308	5	49727067	49734313	Dihydroflavonol-4-reductase
Zm00001d039108	560.782	278.631	0.496862	-1.00908	0.00225627	6	170139690	170140607	Plant-specific domain TIGR01570 family protein
Zm00001d043943	64.3081	22.439	0.348929	-1.51899	0.00227142	3	214377542	214379505	Cytochrome b561 domain-containing protein
Zm00001d002406	38.1718	14.4688	0.379044	-1.39956	0.00227199	2	12054990	12056540	-
Zm00001d027341	131.342	44.0075	0.335061	-1.5775	0.00228294	1	3289535	3291106	AAA-ATPase
Zm00001d042528	834.955	326.645	0.391213	-1.35397	0.00231108	3	170873036	170879316	Chromatin assembly factor 1 subunit FAS1
Zm00001d044024	2055.37	1009.26	0.491033	-1.02611	0.00234799	3	217057372	217063766	ustilago maydis induced8
Zm00001d052653	53.8239	23.5094	0.436783	-1.19501	0.00235081	4	196008355	196012956	respiratory burst oxidase4
Zm00001d053876	61.2354	26.0366	0.425188	-1.23383	0.00236499	4	242707529	242711404	Protein kinase protein with adenine nucleotidealpha hydrolases-like domain
Zm00001d034731	62.8374	29.8991	0.475817	-1.07152	0.0024104	1	300940580	300942400	Short-chain dehydrogenase reductase 3b
Zm00001d019045	7834.18	3467.02	0.442551	-1.17608	0.00241094	7	14093201	14093758	Histone H2A
Zm00001d028210	1148.03	399.961	0.348389	-1.52123	0.00241534	1	26517879	26521293	Replication protein A 70 kDa DNA-binding subunit B
Zm00001d018445	78.0306	34.4143	0.441036	-1.18103	0.00242321	5	220941468	220946307	phosphate transporter3
Zm00001d038891	12382.8	4521.81	0.365168	-1.45337	0.00242382	6	166502169	166507064	Phosphoethanolamine N-methyltransferase 3
Zm00001d049505	56.2743	20.2127	0.359181	-1.47722	0.00243384	4	32683587	32685994	Choline-phosphate cytidylyltransferase 2
Zm00001d045888	17.4945	3.64215	0.208189	-2.26404	0.00246808	9	45945932	45946440	Pollen-specific arabinogalacta protein BAN102
Zm00001d019852	585.705	176.694	0.301677	-1.72892	0.0024785	7	69871827	69879275	transducin family protein / WD-40 repeat familyprotein
Zm00001d046786	784.557	351.879	0.448507	-1.1568	0.00252954	9	105955854	105957260	Photosystem I chlorophyll a/b-binding protein 3-1chloroplastic
Zm00001d013105	41.2682	15.5394	0.376548	-1.4091	0.00254826	5	4762654	4766640	Calcium-dependent protein kinase 20
Zm00001d002899	73.62	13.9507	0.189496	-2.39976	0.00257214	2	26144895	26145908	Peroxidase 12
Zm00001d036046	49.6696	21.6144	0.435163	-1.20037	0.00259855	6	68433795	68434769	Magnesium protoporphyrin IX methyltransferasechloroplastic
Zm00001d043618	64.5174	31.1089	0.482178	-1.05236	0.0026251	3	205358901	205361093	Mitochondrial ATP synthase subunit G protein
Zm00001d037468	61.2887	22.247	0.362988	-1.46201	0.00263455	6	126299307	126303725	phosphate transporter4
Zm00001d047483	26.7111	8.24465	0.308661	-1.69591	0.00264453	9	131741474	131744323	Putative phototropic-resoponsive NPH3 familyprotein
Zm00001d032194	181.976	76.1906	0.418685	-1.25606	0.00269906	1	216643340	216646707	myb domain protein 105
Zm00001d012231	23.5758	4.86492	0.206352	-2.27682	0.00271407	8	170532866	170534989	Amino acid permease 6
Zm00001d009710	31.384	10.7855	0.343662	-1.54094	0.00272094	8	77060226	77062208	Putative DUF1221-domain containing protein kinasefamily protein
Zm00001d049190	1834.97	721.172	0.393015	-1.34734	0.00275367	4	19769479	19776143	DNA replication licensing factor MCM2
Zm00001d044340	25.3363	7.6375	0.301444	-1.73004	0.00277154	3	225468766	225476879	aldehyde dehydrogenase5
Zm00001d039956	128.718	45.5888	0.354177	-1.49746	0.00280169	3	20568290	20571434	hydroxycinnamoyltransferase8
Zm00001d025556	38.8293	6.18501	0.159287	-2.6503	0.00281094	10	122310872	122313235	Luminal-binding protein 2
Zm00001d046460	233.888	108.689	0.464707	-1.10561	0.00284554	9	90925903	90927321	UDP-glycosyltransferase 75B1
Zm00001d012710	510.997	245.987	0.481386	-1.05474	0.00287268	8	179073312	179076818	SGS domain-containing protein
Zm00001d030346	74.7872	28.5123	0.381246	-1.3912	0.00289313	1	124047279	124048368	Hsp20/alpha crystallin family protein
Zm00001d004687	17.261	3.68218	0.213324	-2.22888	0.00290613	2	130922661	130927653	O-methyltransferase ZRP4
Zm00001d040545	9.43844	0.646062	0.0684501	-3.8688	0.0029544	3	48943589	48944483	-
Zm00001d051411	62.6379	29.9152	0.477589	-1.06616	0.00296492	4	157424577	157424966	-
Zm00001d041425	17.9217	4.05399	0.226205	-2.1443	0.00296994	3	118825684	118829192	-
Zm00001d017939	190.531	84.8199	0.445178	-1.16755	0.00297202	5	210407150	210409118	Zinc finger protein CONSTANS-LIKE 7
Zm00001d003598	334.625	157.299	0.470074	-1.08904	0.00299456	2	49332907	49336119	Two-component response regulator ARR16
Zm00001d029378	2425.31	806.981	0.332733	-1.58756	0.00303371	1	68244474	68250776	Protein LNK1
Zm00001d053288	38.0117	14.7865	0.388998	-1.36217	0.00305299	4	224314851	224315663	Fasciclin-like arabinogalactan protein 6
Zm00001d032318	64.7454	31.7149	0.48984	-1.02962	0.00309399	1	222026472	222026744	-
Zm00001d012438	13.3307	1.99232	0.149453	-2.74223	0.00311445	8	174478989	174481220	ABC transporter G family member 6
Zm00001d045563	221.209	99.3211	0.448992	-1.15524	0.00312732	9	26822040	26825680	dwarf plant3
Zm00001d018384	1112.43	427.303	0.384116	-1.38038	0.00312818	5	219713468	219718521	DNA replication licensing factor MCM5
Zm00001d025221	8.05138	0.343612	0.0426774	-4.55038	0.00326201	10	109828651	109831426	Probable inactive leucine-rich repeat receptor-likeprotein kinase
Zm00001d035182	48.5034	21.2307	0.437716	-1.19193	0.00328281	6	8508247	8512593	-
Zm00001d005802	57.4049	27.0267	0.470808	-1.08679	0.00341651	2	189128516	189128986	SAUR-like auxin-responsive protein family
Zm00001d045354	474.254	227.763	0.480256	-1.05812	0.00348287	9	19436350	19439284	CDT1-like protein a chloroplastic
Zm00001d032527	130.621	64.2034	0.491524	-1.02467	0.00350487	1	229515984	229517919	hydroxycinnamoyltransferase13
Zm00001d026352	114.255	56.6325	0.495667	-1.01256	0.00352375	10	144132680	144133357	Cytochrome c biogenesis ATP-binding export proteinccmA-like%3B Cytochrome c biogenesis ATP-binding exportprotein ccmA-like protein
Zm00001d021300	4394.46	2166.64	0.493039	-1.02023	0.0035368	7	148227448	148227942	Histone H2A
Zm00001d014758	129.701	54.1136	0.417219	-1.26112	0.00364541	5	61807671	61809017	Bifunctional inhibitor/lipid-transfer protein/seedstorage 2S albumin superfamily protein
Zm00001d001993	14.5417	2.58312	0.177635	-2.49301	0.00380536	2	4069761	4072922	Probable leucine-rich repeat receptor-likeserine/threonine-protein kinase
Zm00001d025467	12.8687	2.02051	0.15701	-2.67107	0.00391886	10	119825127	119826659	-
Zm00001d033053	33.8243	12.8331	0.379404	-1.39819	0.00395377	1	248744039	248745469	Molybdate transporter 1
Zm00001d029383	22.6232	6.75947	0.298785	-1.74282	0.00395384	1	68460719	68463139	WAT1-related protein
Zm00001d052405	28.1939	9.69804	0.343977	-1.53962	0.00396643	4	189190071	189194808	WRI1 transcription factor2
Zm00001d007365	7.8048	0	0	-Inf	0.00402483	2	229754222	229756856	-
Zm00001d041782	47.1009	18.9087	0.40145	-1.31671	0.0040436	3	137921659	137922555	Plant-specific domain TIGR01627 family protein
Zm00001d030171	16.5277	3.50457	0.212042	-2.23758	0.00431375	1	110297474	110299921	Serine/threonine-protein kinase
Zm00001d009374	309.15	99.5754	0.322094	-1.63445	0.0043791	8	60778336	60784086	DNA replication licensing factor MCM4
Zm00001d013073	177.436	85.1846	0.480086	-1.05864	0.00439096	5	4321102	4333658	Transcription factor bHLH7
Zm00001d018415	489.254	183.587	0.375239	-1.41412	0.00444774	5	220297125	220299214	Proliferating cell nuclear antigen
Zm00001d032197	361.517	152.91	0.422968	-1.24138	0.00452665	1	216771029	216772472	Chlorophyll a-b binding protein 4 chloroplastic
Zm00001d017121	1903.82	863.919	0.453781	-1.13993	0.00459104	5	186104976	186109690	glyceraldehyde-3-phosphate dehydrogenase4
Zm00001d051102	27.5448	8.98713	0.326274	-1.61584	0.00459177	4	142625579	142626955	Leucine-rich repeat (LRR) family protein
Zm00001d034197	38.3124	16.0209	0.418164	-1.25786	0.00462288	1	286353333	286353964	-
Zm00001d009888	681.103	323.298	0.474668	-1.07501	0.00465322	8	87461049	87464607	DNA primase
Zm00001d044540	2200.2	784.85	0.356717	-1.48715	0.00470912	3	231327721	231332840	DNA replication licensing factor MCM4
Zm00001d021703	1549.48	773.913	0.499466	-1.00154	0.00472467	7	160760828	160761969	oxygen evolving complex2
Zm00001d013443	337.186	163.125	0.483785	-1.04756	0.00475654	5	11710780	11712488	CCT motif family protein
Zm00001d038984	507.866	227.985	0.448907	-1.15551	0.00489537	6	168207284	168208191	photosystem I H subunit1
Zm00001d029127	16.2742	3.66921	0.225462	-2.14904	0.00499735	1	59251440	59254298	Cytokinin riboside 5'-monophosphatephosphoribohydrolase LOG3
Zm00001d015385	1019.45	434.432	0.426142	-1.23059	0.00504142	5	87654865	87656030	Chlorophyll a-b binding protein 6 chloroplastic
Zm00001d003674	14.986	2.17128	0.144888	-2.78699	0.00508392	2	53590569	53593753	Nicotinate phosphoribosyltransferase 2
Zm00001d018531	711.421	292.529	0.41119	-1.28212	0.00509517	5	222542079	222544935	Replication protein A 32 kDa subunit A
Zm00001d039579	212.239	70.2143	0.330827	-1.59585	0.00513796	3	8262683	8264981	RING/FYVE/PHD zinc finger superfamily protein
Zm00001d051001	3515.04	1756.35	0.499668	-1.00096	0.00535647	4	136187079	136190530	Glyceraldehyde-3-phosphate dehydrogenase 3%2Ccytosolic
Zm00001d008255	36.1441	14.8124	0.409815	-1.28695	0.00538558	8	3114456	3117313	Yucca6
Zm00001d015064	100.078	36.5301	0.365016	-1.45397	0.00542306	5	73927017	73928549	Histone-lysine N-methyltransferase ATXR6
Zm00001d012304	11.5673	1.60754	0.138973	-2.84713	0.00543766	8	172140280	172142915	Putative cytochrome P450 superfamily protein
Zm00001d034048	137.354	65.3915	0.476081	-1.07072	0.00545362	1	282391967	282393408	Cytochrome b5 isoform A
Zm00001d038283	379.053	140.354	0.370276	-1.43333	0.00555768	6	153288564	153289250	Plant-specific domain TIGR01568 family protein
Zm00001d018857	38.7906	15.9551	0.411314	-1.28169	0.00556595	7	7501793	7502779	Probable carboxylesterase 15
Zm00001d041609	57.3949	28.6047	0.498384	-1.00467	0.00559505	3	129607891	129609142	DNA-directed RNA polymerase subunit
Zm00001d033976	1207.84	594.33	0.492061	-1.02309	0.00589481	1	279923057	279925806	Aux/IAA-transcription factor4
Zm00001d051934	10.5411	1.29212	0.122579	-3.02821	0.00594721	4	174841809	174843540	5-pentadecatrienyl resorcinol O-methyltransferase
Zm00001d052191	17.9264	4.69892	0.262123	-1.93168	0.00598865	4	182743279	182744379	Cupredoxin superfamily protein
Zm00001d027461	16.7107	3.94347	0.235984	-2.08324	0.00598937	1	5816871	5819671	DNA binding protein
Zm00001d021064	84.569	17.56	0.20764	-2.26784	0.00618869	7	141949476	141951690	Bidirectional sugar transporter SWEET10
Zm00001d029701	8.51417	0.673127	0.0790596	-3.66091	0.00619992	1	83132970	83133833	glutathione transferase40
Zm00001d014584	108.881	52.057	0.478108	-1.06459	0.00620496	5	54409046	54417108	Replication protein A 32 kDa subunit A
Zm00001d043296	817.911	355.332	0.434439	-1.20278	0.00630716	3	194966876	194977775	zinc knuckle (CCHC-type) family protein
Zm00001d003806	77.1039	33.8425	0.438921	-1.18797	0.00633405	2	60075197	60075463	Protein LITTLE ZIPPER 3
Zm00001d051995	1871.53	628.556	0.335851	-1.57411	0.00660003	4	176048087	176049833	proliferating cell nuclear antigen2
Zm00001d022374	13.5904	2.70773	0.199239	-2.32743	0.0066431	7	176275329	176278440	Serine carboxypeptidase-like 40
Zm00001d022526	81.6973	40.6257	0.497271	-1.0079	0.00667224	7	179348954	179352026	Myb-related protein 2
Zm00001d044291	91.2274	35.1275	0.385054	-1.37687	0.00698348	3	224387800	224393287	actin binding protein family
Zm00001d005909	73.693	35.9192	0.487417	-1.03677	0.00708693	2	192448650	192450890	Gibberellin receptor GID1L2
Zm00001d039352	19.1088	4.05399	0.212153	-2.23682	0.00710879	3	2368803	2371476	reduced male fertility
Zm00001d005591	136.228	60.1909	0.441839	-1.17841	0.00714759	2	180015582	180017621	OSJNBa0089E12.13 protein; protein
Zm00001d046783	28.1051	8.28694	0.294855	-1.76192	0.00722522	9	105852291	105853661	Scarecrow-like protein 18
Zm00001d046696	21.3744	6.52547	0.305294	-1.71173	0.00725817	9	102808063	102808878	AT-hook motif nuclear-localized protein 29
Zm00001d023283	477.247	236.567	0.495692	-1.01248	0.00730609	10	2061741	2063567	cell division cycle 45
Zm00001d045535	290.338	91.9256	0.316616	-1.65919	0.00735135	9	25793085	25793801	-
Zm00001d053739	147.553	55.7307	0.377699	-1.40469	0.00739202	4	240117939	240121912	Heptahelical transmembrane protein 2
Zm00001d049141	62.5885	30.1165	0.481183	-1.05534	0.00745045	4	17575403	17583311	Auxin-responsive protein IAA26
Zm00001d051532	25.5551	7.47488	0.292501	-1.77349	0.00750562	4	161648710	161651033	Pentatricopeptide repeat-containing protein
Zm00001d032155	1115.41	485.394	0.435172	-1.20034	0.00755626	1	214591041	214592387	CBL-interacting serine/threonine-protein kinase 15
Zm00001d007729	99.5393	43.6181	0.438199	-1.19034	0.00765712	2	238305607	238306483	Erg28 like protein
Zm00001d002632	26.4197	9.63207	0.364579	-1.4557	0.00770412	2	17558498	17560398	RHOMBOID-like protein 3
Zm00001d014518	43.4643	15.7855	0.363184	-1.46123	0.00773625	5	51381400	51381678	Mediator of RNA polymerase II transcription subunit8
Zm00001d031569	6942.66	3344.63	0.48175	-1.05364	0.00776612	1	194687973	194691805	Peptidyl-prolyl isomerase
Zm00001d012423	797.794	398.056	0.498946	-1.00305	0.00779375	8	174293032	174293445	Histone H2B
Zm00001d003730	7189.78	3542.49	0.492712	-1.02118	0.00793188	2	56683255	56683907	Histone H3.2
Zm00001d008334	21.5978	7.10421	0.328933	-1.60414	0.00803659	8	5578197	5580631	Pectinesterase
Zm00001d035401	32.8343	13.6037	0.414314	-1.2712	0.00805807	6	24413321	24417330	Putative DUF26-domain receptor-like protein kinasefamily protein
Zm00001d029314	32.8359	13.5896	0.413866	-1.27277	0.00806265	1	65618909	65621774	Cationic amino acid transporter
Zm00001d038517	20.6712	3.38086	0.163555	-2.61216	0.00847088	6	159098609	159101687	Cation/H(+) antiporter 15
Zm00001d039637	26.6307	9.89223	0.371459	-1.42872	0.00847538	3	9819488	9821687	Myb family transcription factor EFM
Zm00001d007073	15.2441	3.69628	0.242473	-2.04411	0.00850571	2	221455838	221459336	Serine carboxypeptidase-like 40
Zm00001d050403	183.017	86.7758	0.474141	-1.07661	0.0085285	4	86240240	86241629	Chlorophyll a-b binding protein 4
Zm00001d001820	2635.96	699.059	0.265201	-1.91484	0.00857561	2	1439871	1441447	protochlorophyllide reductase1
Zm00001d053530	15.1576	0.30245	0.0199536	-5.6472	0.00862031	4	233157430	233157855	Cwf21
Zm00001d042438	96.9551	39.2096	0.40441	-1.30611	0.0086287	3	167224209	167226786	Proline transporter 2
Zm00001d042826	844.683	385.015	0.45581	-1.13349	0.00868468	3	181230771	181232225	AER
Zm00001d008408	20.2694	6.18298	0.30504	-1.71293	0.00875643	8	7962644	7963681	-
Zm00001d035963	425.907	105.774	0.24835	-2.00955	0.00921233	6	62958250	62958990	-
Zm00001d046558	9.85492	1.33329	0.135291	-2.88586	0.00929047	9	95895575	95899061	homogentisate geranylgeranyl transferase1
Zm00001d029012	84.6663	38.6506	0.456506	-1.1313	0.00966128	1	54928187	54933748	Leucine-rich repeat protein kinase family protein
Zm00001d042753	24.6347	8.87437	0.360238	-1.47298	0.00968302	3	178923376	178924152	Transcription repressor OFP13
Zm00001d012167	16.8778	4.68483	0.277574	-1.84906	0.00985567	8	169382734	169386405	SF16 protein
Zm00001d035084	11.5534	1.86883	0.161756	-2.62811	0.00996646	6	4344874	4346980	Putative NAC domain transcription factorsuperfamily protein
Zm00001d013071	25.62	9.52043	0.371602	-1.42817	0.0100873	5	4310449	4311941	Auxin-responsive protein IAA4
Zm00001d003006	22.3141	7.42098	0.332569	-1.58827	0.010103	2	29275928	29278172	Aquaporin PIP2-5
Zm00001d035764	1174.85	545.97	0.464716	-1.10558	0.0101599	6	46349538	46353764	Putative RING finger U-box domain family protein
Zm00001d010596	31.0823	10.1806	0.327536	-1.61027	0.0102176	8	121427947	121428690	Protein LIGHT-DEPENDENT SHORT HYPOCOTYLS 5
Zm00001d038177	117.801	50.5672	0.42926	-1.22007	0.0103197	6	150598351	150599304	Probable carboxylesterase 17
Zm00001d052872	7.79863	0.687224	0.088121	-3.50437	0.0103967	4	203086812	203087530	Tubulin gamma-2 chain
Zm00001d031840	2701.79	1320.42	0.488719	-1.03292	0.0104024	1	203354978	203355904	ZF-HD protein dimerisation region containingprotein
Zm00001d042307	23.372	8.25537	0.353217	-1.50137	0.0104781	3	160125988	160126566	-
Zm00001d037781	668.792	232.744	0.348006	-1.52282	0.0106505	6	137503065	137509357	DNA replication licensing factor MCM6
Zm00001d017423	191.143	89.8487	0.470061	-1.08908	0.0107011	5	195641813	195645583	Origin recognition complex subunit 2
Zm00001d003750	329.718	156.028	0.473215	-1.07943	0.0109138	2	57475947	57481107	Digalactosyldiacylglycerol synthase 1chloroplastic
Zm00001d035343	25.4275	9.76852	0.384172	-1.38018	0.0111865	6	22590673	22592360	OSJNBa0016N04.12 protein
Zm00001d025554	17.9843	5.15418	0.286593	-1.80292	0.0112171	10	122304180	122309564	Aspartic proteinase nepenthesin-2
Zm00001d018796	68.4956	31.9746	0.466813	-1.09908	0.0112453	7	5386556	5387686	High-light-induced protein chloroplastic
Zm00001d049724	209.366	104.458	0.498925	-1.0031	0.0114978	4	41538145	41540477	DNA repair metallo-beta-lactamase family protein
Zm00001d032776	25.3271	9.3851	0.370556	-1.43224	0.011504	1	237886808	237891037	cellulose synthase10
Zm00001d031421	29.2062	11.8727	0.406513	-1.29863	0.0115311	1	189577347	189578120	Thylakoid lumenal 19 kDa protein
Zm00001d033421	1581.56	529.121	0.334556	-1.57968	0.0115741	1	262588025	262589296	Deoxyuridine 5'-triphosphate nucleotidohydrolase
Zm00001d033365	1172.43	453.843	0.387095	-1.36924	0.0116637	1	260370366	260372454	Putative cyclin-A3-1
Zm00001d020651	27.4637	10.8819	0.396229	-1.33559	0.0119247	7	126619286	126620212	Plant viral-response family protein
Zm00001d052594	88.05	40.7262	0.462535	-1.11237	0.0119805	4	194213915	194214238	-
Zm00001d037038	15.1028	3.99873	0.264768	-1.9172	0.0121606	6	110012840	110017053	-
Zm00001d009425	84.6361	34.4534	0.407077	-1.29663	0.0122146	8	63827245	63828434	-
Zm00001d029190	58.9791	26.5348	0.449901	-1.15232	0.0123392	1	61638930	61642292	Very-long-chain 3-oxoacyl-CoA reductase-likeprotein
Zm00001d048634	1692.83	727.014	0.429467	-1.21938	0.0124999	4	1846585	1848071	DIBOA-glucoside dioxygenase BX6
Zm00001d026379	97.6137	44.3052	0.453883	-1.13961	0.0126258	10	144776845	144780116	Transcription factor bHLH112
Zm00001d026453	27.7033	11.4031	0.411616	-1.28063	0.0127178	10	146111095	146112832	WUSCHEL-related homeobox 4
Zm00001d019260	17.5423	5.40137	0.307905	-1.69944	0.0128026	7	24524286	24525736	-
Zm00001d053234	78.4619	28.9208	0.368597	-1.43989	0.0128062	4	221211009	221213468	Protein DETOXIFICATION 33
Zm00001d037429	165.326	65.9597	0.398966	-1.32566	0.0128226	6	125227720	125231316	Thioredoxin reductase
Zm00001d043442	29.0803	11.037	0.379534	-1.3977	0.0128839	3	200059008	200062529	carotenoid cleavage dioxygenase8
Zm00001d025885	6.0252	0	0	-Inf	0.0130086	10	133022288	133031500	cytokinin oxidase11
Zm00001d026370	10.0884	1.6628	0.164824	-2.601	0.0130149	10	144452263	144458167	Leucoanthocyanidin reductase
Zm00001d018746	31.332	10.9338	0.348966	-1.51884	0.0130452	7	4065082	4069219	-
Zm00001d042449	38.9962	18.2499	0.467991	-1.09545	0.013258	3	168092677	168093811	BCL-2 binding anthanogene-1
Zm00001d019669	32.0732	10.77	0.335795	-1.57435	0.0132913	7	49321600	49323862	cinnamoyl CoA reductase2
Zm00001d047204	1927.42	806.993	0.418691	-1.25604	0.0134467	9	121905287	121910624	Protein LNK1
Zm00001d012246	36.1673	16.0479	0.443714	-1.1723	0.0134757	8	170927673	170929026	-
Zm00001d013327	10.8711	1.96525	0.180778	-2.46771	0.0136297	5	8700391	8702512	Protein ACCELERATED CELL DEATH 6
Zm00001d022574	21.0822	7.12924	0.338164	-1.56421	0.0137189	7	180146859	180147545	CASP-like protein 4B1
Zm00001d011760	20.9309	7.26795	0.347236	-1.52601	0.0137311	8	160944524	160947119	DNAJ heat shock N-terminal domain-containingprotein
Zm00001d042554	189.058	79.6842	0.42148	-1.24646	0.0139163	3	171649264	171650446	-
Zm00001d046238	27.493	9.78375	0.355863	-1.49061	0.013954	9	74740160	74741833	Putative MATE efflux family protein
Zm00001d028538	741.529	336.087	0.453235	-1.14167	0.0139558	1	38586289	38599861	P-loop containing nucleoside triphosphatehydrolases superfamily protein
Zm00001d025920	26.929	9.05446	0.336234	-1.57246	0.0141207	10	133768161	133770170	Putative lectin-like receptor protein kinase familyprotein
Zm00001d034776	273.768	69.128	0.252506	-1.98561	0.0141207	1	301956046	301960341	Elongation factor 2
Zm00001d018376	11.4793	2.36299	0.205848	-2.28035	0.0141517	5	219492038	219493666	Protein EXECUTER 2 chloroplastic
Zm00001d050061	1070.2	353.405	0.330223	-1.59849	0.0143691	4	63223873	63230486	Putative SWI/SNF-related matrix-associated actin-dependent regulator of chromatin subfamily A member 3-like3
Zm00001d017821	14.8439	3.91641	0.26384	-1.92227	0.0143854	5	207742585	207746674	Probable L-type lectin-domain containing receptorkinase S.5
Zm00001d023305	12.8262	3.06431	0.23891	-2.06546	0.0145034	10	2593317	2594522	Protein LURP-one-related 2
Zm00001d023723	13.5309	3.35154	0.247695	-2.01337	0.0145137	10	17270057	17271457	DNAJ protein JJJ1 homolog
Zm00001d048568	217.656	102.706	0.471875	-1.08352	0.0145972	9	159039632	159047635	-
Zm00001d004576	9.10153	1.37445	0.151013	-2.72726	0.0146245	2	118979544	118982387	Probable isoprenylcysteine alpha-carbonylmethylesterase ICMEL2
Zm00001d002626	67.5852	33.26	0.492119	-1.02292	0.0147025	2	17190893	17193599	Cytochrome P450 CYP87A15
Zm00001d053839	17.2085	5.22263	0.303491	-1.72027	0.0151524	4	242139070	242141067	Peroxidase 3
Zm00001d010217	63.0793	29.374	0.465668	-1.10263	0.0152916	8	104539842	104540405	-
Zm00001d029038	36.3047	17.1199	0.471562	-1.08448	0.0153139	1	55696857	55698513	HAD superfamily subfamily IIIB acid phosphatase
Zm00001d025005	9.86496	1.71806	0.174158	-2.52153	0.0155915	10	99217386	99219471	Yucca2
Zm00001d020840	34.9849	15.9128	0.454849	-1.13654	0.015654	7	134445122	134445928	Fasciclin-like arabinogalactan protein 8
Zm00001d004635	26.0812	10.5253	0.403559	-1.30915	0.0159639	2	124419556	124423848	Leucine-rich repeat protein kinase family protein
Zm00001d039449	41.87	20.6625	0.493491	-1.0189	0.0160389	3	4731561	4733303	Putative pentatricopeptide repeat-containingprotein
Zm00001d006353	23.392	8.83433	0.377664	-1.40482	0.0161195	2	205435734	205439727	basic helix-loop-helix (bHLH) DNA-bindingsuperfamily protein
Zm00001d007168	15.8353	4.6025	0.290648	-1.78266	0.0161226	2	223714590	223715291	Transcription repressor OFP1
Zm00001d003439	19.2223	4.28821	0.223085	-2.16433	0.0161783	2	44471631	44475463	-
Zm00001d012420	3125.66	1343.27	0.429754	-1.21842	0.0161884	8	174179964	174183186	Heat shock 70 kDa protein
Zm00001d021442	193.584	94.1523	0.486365	-1.03989	0.0164094	7	152335837	152341211	Protein NLP2
Zm00001d043242	24.558	9.45445	0.384984	-1.37713	0.016417	3	192884337	192885544	Early nodulin 20
Zm00001d011637	15.2866	4.1636	0.272369	-1.87636	0.016545	8	156985645	156987441	hydroxyproline-rich glycoprotein family protein
Zm00001d022430	31.0686	13.7133	0.441389	-1.17988	0.0166771	7	177582454	177583056	Calcium-binding protein CAST
Zm00001d040540	14.4954	4.03989	0.278702	-1.8432	0.0167853	3	48724704	48725590	-
Zm00001d002884	17.6257	5.60289	0.317881	-1.65344	0.016796	2	25678578	25679222	Integral membrane protein
Zm00001d046140	36.5884	17.4886	0.477982	-1.06497	0.0169494	9	66542305	66542556	-
Zm00001d043066	7.14795	0.687224	0.0961428	-3.37868	0.0171066	3	188050986	188055909	Probable WRKY transcription factor 30
Zm00001d013185	31.5662	14.044	0.444906	-1.16843	0.0174683	5	6100495	6102030	Allene oxide synthase chloroplastic
Zm00001d002756	7.10317	0.646062	0.0909541	-3.45872	0.0174864	2	21708528	21709841	-
Zm00001d033363	30.8949	10.9394	0.354085	-1.49783	0.0175157	1	260339350	260340132	Zinc finger protein 1
Zm00001d042905	4.74471	0	0	-Inf	0.0175178	3	183568010	183570847	Laccase-17
Zm00001d024199	12.4422	3.02315	0.242976	-2.04111	0.0175712	10	55246275	55249896	Probable receptor-like serine/threonine-proteinkinase
Zm00001d038338	7.11707	0.604901	0.0849929	-3.55651	0.0176093	6	154811648	154812744	Transcription repressor MYB6
Zm00001d048311	40.4629	19.3042	0.477084	-1.06769	0.0183309	9	154421758	154426112	Sucrose transport protein SUC3
Zm00001d010611	655.624	271.968	0.414824	-1.26943	0.0183415	8	121835234	121840580	Putative mini-chromosome maintenance (MCM) complexprotein family
Zm00001d033335	8.84878	1.23687	0.139778	-2.83879	0.0184203	1	259429013	259429858	LOB domain-containing protein 28
Zm00001d030577	21.3504	7.99633	0.374528	-1.41685	0.0185383	1	145543611	145545618	Light-inducible protein CPRF-2
Zm00001d005472	266.96	69.3195	0.259663	-1.94529	0.0186091	2	175349736	175351455	Expressed protein; Mannose-specific jacalin-relatedlectin; protein
Zm00001d032636	53.1858	20.7198	0.389574	-1.36003	0.0187282	1	232680120	232681572	Putative GEM-like protein 8
Zm00001d009969	35.0762	16.9	0.481809	-1.05347	0.0188894	8	92864170	92865394	-
Zm00001d010321	718.109	207.279	0.288645	-1.79263	0.0190351	8	109459050	109469711	pyruvate orthophosphate dikinase2
Zm00001d011064	17.7719	5.78524	0.325527	-1.61915	0.0191829	8	137946079	137947769	Putative mitochondrial import inner membranetranslocase subunit Tim17 family protein
Zm00001d041204	14.3044	4.09515	0.286286	-1.80447	0.0193929	3	105356377	105359732	lipoxygenase12
Zm00001d004446	23.3434	8.47978	0.363263	-1.46091	0.0197137	2	112621367	112622188	DUF1635 family protein
Zm00001d013467	18.9572	6.56776	0.346451	-1.52927	0.019779	5	12293289	12294368	Putative teosinte branched2
Zm00001d008764	84.8141	35.5779	0.41948	-1.25332	0.0201016	8	19520818	19522320	UDP-glycosyltransferase 75B1
Zm00001d018234	24.2862	9.81216	0.404022	-1.30749	0.0201292	5	217126343	217126909	-
Zm00001d023692	823.626	337.408	0.409662	-1.28749	0.0202049	10	15720538	15723750	selenium binding
Zm00001d008187	26.2598	11.2785	0.429497	-1.21928	0.0204347	8	683269	684645	Probable L-cysteine desulfhydrase chloroplastic
Zm00001d041332	10.1285	2.00529	0.197984	-2.33654	0.0204474	3	112492977	112493612	Zinc finger protein 7
Zm00001d039566	213.035	66.7918	0.313525	-1.67335	0.0205024	3	8104720	8105217	17.5 kDa class II heat shock protein
Zm00001d021454	20.09	7.0644	0.351637	-1.50784	0.0206807	7	152609402	152609851	SAUR55-auxin-responsive SAUR family member
Zm00001d018037	21.0984	5.26266	0.249434	-2.00327	0.021011	5	212580241	212583888	NOD26-like membrane intrinsic protein2
Zm00001d001858	52.684	23.7322	0.450464	-1.15052	0.021144	2	2031382	2034507	BTB/POZ domain-containing protein
Zm00001d010936	122.25	58.17	0.475827	-1.07149	0.0211858	8	134114418	134119217	-
Zm00001d003212	35.5011	12.7928	0.360349	-1.47253	0.0213979	2	36102369	36105641	Probable protein kinase
Zm00001d007187	38.6617	18.929	0.489606	-1.03031	0.0217319	2	224120990	224123245	hydroxyproline-rich glycoprotein family protein
Zm00001d022082	18.1019	4.61435	0.25491	-1.97194	0.0219711	7	169730585	169732890	COBRA-like protein 4
Zm00001d033358	5.74235	0.343612	0.0598382	-4.06279	0.022293	1	260117537	260117743	-
Zm00001d039859	20.2794	7.40575	0.365186	-1.4533	0.022659	3	16955374	16956401	Metallothionein-like protein type 2
Zm00001d039335	281.242	139.398	0.495651	-1.0126	0.0231539	3	2038756	2040110	-
Zm00001d027541	37.8905	14.965	0.394954	-1.34024	0.0232763	1	7882159	7883359	Glutathione S-transferase 6
Zm00001d041221	13.8756	3.95757	0.285218	-1.80986	0.0233772	3	106171262	106172646	Core-2/I-branching beta-16-N-acetylglucosaminyltransferase family protein
Zm00001d041523	13.2195	3.58576	0.271248	-1.88232	0.024086	3	125849221	125851417	TPX2 (targeting protein for Xklp2) protein family
Zm00001d007932	19.0005	6.9655	0.366596	-1.44774	0.0246073	2	243376655	243381495	Probable disease resistance protein
Zm00001d008552	43.2303	17.4051	0.402614	-1.31253	0.0246836	8	12747800	12748989	DUF1639 family protein
Zm00001d005971	21.5792	8.56007	0.396681	-1.33395	0.0248364	2	194309786	194310601	Fasciclin-like arabinogalactan protein 2
Zm00001d008299	75.9264	35.3112	0.465071	-1.10448	0.0249789	8	4564526	4566716	Peroxidase 72
Zm00001d048113	11.7954	3.00906	0.255105	-1.97084	0.0250474	9	150381962	150382826	DNA-directed RNA polymerase subunit beta'
Zm00001d002589	69.5683	32.622	0.468921	-1.09258	0.0250751	2	16287469	16289962	hydroxylase4
Zm00001d049922	30.6234	12.8883	0.420865	-1.24857	0.0251233	4	52871511	52875407	Retinoid-inducible serine carboxypeptidase%2C mRNA
Zm00001d010588	11.2258	2.61131	0.232618	-2.10397	0.0251686	8	121126170	121128814	pyruvate decarboxylase1
Zm00001d003390	164.618	79.4585	0.482683	-1.05085	0.0260583	2	42586358	42587392	Acyl-CoA--sterol O-acyltransferase 1
Zm00001d022453	22.8767	9.60388	0.41981	-1.25219	0.0268967	7	178050752	178052455	Peroxidase 52
Zm00001d013111	1954.99	875.467	0.447812	-1.15904	0.0272202	5	4796152	4799203	DnaJ protein
Zm00001d039216	20.4401	7.91514	0.387237	-1.36871	0.0272991	6	172922907	172924082	Putative RING zinc finger domain superfamilyprotein
Zm00001d024979	6.45712	0.687224	0.106429	-3.23204	0.0282541	10	97762069	97771416	NBS-LRR class disease resistance protein
Zm00001d018600	88.2062	40.343	0.457371	-1.12856	0.0283394	7	471985	474196	-
Zm00001d000164	66.405	17.5168	0.263787	-1.92256	0.0284495	B73V4_ctg50	6747	9235	Phosphoribulokinase chloroplastic
Zm00001d034706	28.4173	12.8485	0.452137	-1.14517	0.02851	1	300346551	300349807	GDP-mannose transporter GONST2
[truncated: 892 more rows]

## Sheet: Sheet4
sheet4. DEGs were shared by the three stages of development in the WT vs. rk1.
[truncated: 308 more rows]
