# Supplementary material for: BSA-Seq and Transcriptomic Analysis Provide Candidate Genes Associated with Inflorescence Architecture and Kernel Orientation by Phytohormone Homeostasis in Maize
Source: Int J Mol Sci. 2023 Jun 27;24(13):10728. doi: 10.3390/ijms241310728 (PMC10341581; doi:10.3390/ijms241310728)
Supplement: Supplementary file 1 [file ijms-24-10728-s001.zip › ijms-2433114-supplementary/Supplementary materials/Table S5.xlsx]

## Sheet: Sheet1
Supplemental table S5.Gene Ontology (GO) classification of DEGs based on RNA-seq of WT and rk1 during the sexual organ formation stage.
GO:0030154 cell differentiation
gene_id	baseMean_SN110_5	baseMean_SN112_5	foldChange	log2FoldChange	pval	Description
Zm00001d020736	326.839	135.765	0.415386	-1.26748	0.000131296	Gibberellin receptor GID1L2
Zm00001d051411	62.6379	29.9152	0.477589	-1.06616	0.00296492	-
Zm00001d033035	46.2912	18.151	0.392105	-1.35069	0.00117886	-
Zm00001d038891	12382.8	4521.81	0.365168	-1.45337	0.00242382	Phosphoethanolamine N-methyltransferase 3
Zm00001d007147	108.041	231.338	2.1412	1.09842	0.00613806	Calmodulin-binding protein 60 C
Zm00001d030285	82.3315	221.77	2.69362	1.42954	0.00259209	Probable alpha-mannosidase
Zm00001d025581	724.919	220.395	0.304028	-1.71773	3.19311e-19	loricrin-related
Zm00001d017920	5193.71	2248.57	0.43294	-1.20776	3.35175e-05	Homeobox-leucine zipper protein HAT5
Zm00001d011757	2697.41	1256.61	0.465858	-1.10204	0.00201647	Too many mouths protein
Zm00001d051262	11.8386	3.64215	0.30765	-1.70064	0.0461871	LIM domain-containing protein PLIM2b
Zm00001d013707	110.603	43.4308	0.392673	-1.3486	0.000811244	Auxin-responsive protein IAA4
Zm00001d002632	26.4197	9.63207	0.364579	-1.4557	0.00770412	RHOMBOID-like protein 3
Zm00001d037288	107.502	35.4	0.329298	-1.60254	4.15065e-05	Probable carboxylesterase 2
Zm00001d045582	75.6505	198.579	2.62495	1.39229	0.029207	WAT1-related protein
Zm00001d040561	1431.08	3738.76	2.61254	1.38545	0.00390675	-
Zm00001d021934	1081.79	2798.89	2.58727	1.37143	0.0034371	Homeobox-leucine zipper protein ATHB-40
Zm00001d052931	10.8325	31.759	2.93183	1.5518	0.0162323	Acyl-coenzyme A oxidase
Zm00001d017034	19.3073	7.61043	0.394175	-1.34309	0.0329299	Fimbrin-1
Zm00001d005875	38.6864	10.5524	0.272768	-1.87426	0.000117357	Homeobox-leucine zipper protein HAT14
Zm00001d048312	76.4162	22.9866	0.300808	-1.73309	1.09224e-06	Homeobox-leucine zipper protein ATHB-23
Zm00001d042026	270.623	93.8249	0.3467	-1.52824	1.59617e-07	Chlorophyllide a oxygenase chloroplastic
Zm00001d035689	280.829	108.274	0.385552	-1.375	0.000770414	cysteine protease5
Zm00001d041530	668.01	243.754	0.364896	-1.45444	1.58571e-14	Transcription initiation factor TFIID subunit 8
Zm00001d044921	40.7851	93.7335	2.29823	1.20052	0.0223695	Probable carboxylesterase 2
Zm00001d050500	7.0939	21.4641	3.02571	1.59727	0.0104954	-
Zm00001d045312	51.6039	150.112	2.90893	1.54049	0.000115632	-
Zm00001d005971	21.5792	8.56007	0.396681	-1.33395	0.0248364	Fasciclin-like arabinogalactan protein 2
Zm00001d013410	3598.05	1692.68	0.470444	-1.0879	1.75935e-05	Actin-1
Zm00001d040130	1197.7	546.622	0.456393	-1.13165	1.86442e-05	fasciated ear3
Zm00001d030678	1911.55	605.845	0.316938	-1.65773	2.76848e-07	Transcription factor MYB48
Zm00001d051787	44.7818	132.019	2.94806	1.55976	0.000591776	3-ketoacyl-CoA synthase
Zm00001d022430	31.0686	13.7133	0.441389	-1.17988	0.0166771	Calcium-binding protein CAST
Zm00001d049242	53.7745	22.119	0.41133	-1.28163	0.000766628	-
Zm00001d040805	162.739	710.031	4.36301	2.12532	2.98987e-06	Respiratory burst oxidase homolog protein B
Zm00001d017383	19.9147	109.904	5.51874	2.46434	0.000756162	myb domain protein 19
Zm00001d031678	2093.87	942.205	0.449982	-1.15206	0.000458366	retinoblastoma family3
Zm00001d027431	8.74608	37.4339	4.28008	2.09764	0.0455993	knotted related homeobox1
Zm00001d023859	259.885	52.3376	0.201388	-2.31195	1.78988e-05	Respiratory burst oxidase homolog protein B
Zm00001d043383	49.3721	200.917	4.06945	2.02483	0.00493228	Rop guanine nucleotide exchange factor 9
Zm00001d053015	49.4362	19.1514	0.387396	-1.36812	0.000757735	Fructose-bisphosphate aldolase
Zm00001d012080	1.03084	8.57327	8.31674	3.05602	0.0139266	-
Zm00001d002789	43.5579	100.686	2.31154	1.20885	0.00558214	Pentatricopeptide repeat-containing protein
Zm00001d049910	900.154	399.928	0.444288	-1.17043	5.70892e-05	Putative MATE efflux family protein%3B Transparenttesta 12 protein
Zm00001d039293	251.025	118.106	0.470495	-1.08775	0.0472777	tonoplast intrinsic protein4
Zm00001d049916	6163.37	2735.91	0.443899	-1.1717	0.0448882	Protein WALLS ARE THIN 1
Zm00001d052653	53.8239	23.5094	0.436783	-1.19501	0.00235081	respiratory burst oxidase4
Zm00001d005694	477.737	1058.78	2.21624	1.14812	0.00267686	plastid redox insensitive2
Zm00001d025126	186.078	16.3135	0.0876703	-3.51177	4.96037e-30	CASP-like protein 7
Zm00001d032516	1521.89	3167.75	2.08146	1.0576	0.00690044	Tetratricopeptide repeat (TPR)-like superfamilyprotein
Zm00001d033605	2760.14	8836.2	3.20136	1.67869	0.00180381	Carboxy-lyase
Zm00001d017382	0.335378	6.93866	20.689	4.3708	0.0137964	LIM domain-containing protein PLIM2b
Zm00001d037453	1980.16	4270.54	2.15666	1.1088	0.00841066	Reticulon
Zm00001d021772	46.6922	122.377	2.62093	1.39008	0.000584651	-
Zm00001d003006	22.3141	7.42098	0.332569	-1.58827	0.010103	Aquaporin PIP2-5
Zm00001d033292	1938.59	919.224	0.474172	-1.07652	0.000332784	P-loop containing nucleoside triphosphatehydrolases superfamily protein
Zm00001d051442	925.159	419.026	0.452923	-1.14266	1.29177e-10	Probable methyltransferase PMT15
Zm00001d011645	3.69996	24.6416	6.65995	2.73551	0.00888877	Putative MYB DNA-binding domain superfamily protein
Zm00001d022256	72.194	153.289	2.12329	1.0863	0.00715461	Transcription factor TCP2
Zm00001d022082	18.1019	4.61435	0.25491	-1.97194	0.0219711	COBRA-like protein 4
Zm00001d042528	834.955	326.645	0.391213	-1.35397	0.00231108	Chromatin assembly factor 1 subunit FAS1
Zm00001d027852	1569.65	459.828	0.29295	-1.77127	1.09939e-11	Homeobox-transcription factor 102
Zm00001d012928	24.7915	10.9913	0.44335	-1.17348	0.0299946	AT-rich interactive domain-containing protein 2
Zm00001d033976	1207.84	594.33	0.492061	-1.02309	0.00589481	Aux/IAA-transcription factor4
Zm00001d027330	23.6046	11.2949	0.478502	-1.0634	0.0492835	Remorin
Zm00001d013886	195.258	425.249	2.17789	1.12293	0.00131289	CRP3 - Cysteine-rich family protein precursorexpressed
Zm00001d022076	108.332	44.5168	0.410929	-1.28304	2.06256e-05	-
Zm00001d039216	20.4401	7.91514	0.387237	-1.36871	0.0272991	Putative RING zinc finger domain superfamilyprotein
Zm00001d048449	1567.73	782.666	0.499236	-1.00221	3.56042e-08	Senescence-associated protein
Zm00001d003776	29.8299	2.7207	0.0912073	-3.45471	0.00114956	Beta-fructofuranosidase%2C insoluble isoenzyme 2
Zm00001d038517	20.6712	3.38086	0.163555	-2.61216	0.00847088	Cation/H(+) antiporter 15
Zm00001d052245	4.38076	15.7448	3.59408	1.84562	0.0149825	Exocyst complex component SEC6
Zm00001d045589	123.784	49.6565	0.401156	-1.31777	3.0922e-06	Scarecrow-like protein 6
Zm00001d048962	103.309	33.0894	0.320296	-1.64252	1.6465e-07	Leucine-rich receptor-like protein kinase familyprotein
Zm00001d019563	25421.7	12667.5	0.498295	-1.00493	1.74525e-10	Aquaporin PIP2-1
Zm00001d032194	181.976	76.1906	0.418685	-1.25606	0.00269906	myb domain protein 105
Zm00001d036940	21.6217	0.934416	0.0432166	-4.53227	7.02793e-07	UDP-galactose/UDP-glucose transporter 3
Zm00001d048647	0.670756	7.66704	11.4304	3.51481	0.0123167	Putative MYB DNA-binding domain superfamily protein
Zm00001d032504	483.867	239.413	0.494791	-1.01511	1.27378e-05	Monocopper oxidase-like protein SKU5
Zm00001d008983	1050.46	2329.65	2.21774	1.14909	0.0197354	P-loop containing nucleoside triphosphatehydrolases superfamily protein
Zm00001d011819	328.808	163.81	0.498194	-1.00522	0.00166297	Chlorophyllide a oxygenase chloroplastic
Zm00001d046140	36.5884	17.4886	0.477982	-1.06497	0.0169494	-
Zm00001d033192	60.0725	4.08105	0.0679354	-3.87969	1.6764e-08	Os03g0604500 protein
Zm00001d020840	34.9849	15.9128	0.454849	-1.13654	0.015654	Fasciclin-like arabinogalactan protein 8
Zm00001d013105	41.2682	15.5394	0.376548	-1.4091	0.00254826	Calcium-dependent protein kinase 20
Zm00001d005909	73.693	35.9192	0.487417	-1.03677	0.00708693	Gibberellin receptor GID1L2
Zm00001d003212	35.5011	12.7928	0.360349	-1.47253	0.0213979	Probable protein kinase
Zm00001d028129	1604.66	5387.28	3.35727	1.74729	0.00376443	grassy tillers1
Zm00001d053288	38.0117	14.7865	0.388998	-1.36217	0.00305299	Fasciclin-like arabinogalactan protein 6
Zm00001d002113	10.9151	26.1643	2.39708	1.26128	0.0179828	-
Zm00001d052749	2293.06	685.662	0.299016	-1.7417	0.000727805	nucleosome/chromatin assembly factor D
Zm00001d028210	1148.03	399.961	0.348389	-1.52123	0.00241534	Replication protein A 70 kDa DNA-binding subunit B
Zm00001d013063	593.687	171.156	0.288294	-1.79439	0.000279418	argonaute5c
Zm00001d011787	35.5907	3.00793	0.0845144	-3.56466	1.14811e-08	Cysteine protease XCP1
Zm00001d043479	37.4285	101.755	2.71865	1.44289	0.0272053	Coiled-coil domain-containing protein 25
Zm00001d028355	71.6311	300.046	4.18876	2.06652	3.34882e-05	Protein NRT1/ PTR FAMILY 8.3
Zm00001d000418	463.177	189.381	0.408874	-1.29027	4.88236e-06	endosperm specific protein1
Zm00001d021863	156.445	45.0137	0.287729	-1.79722	4.81903e-06	Axial regulator YABBY2
Zm00001d015129	130.565	46.5302	0.356377	-1.48852	7.36991e-06	Pectin lyase-like superfamily protein
Zm00001d048086	1057.73	420.239	0.397304	-1.33168	0.000156585	Replication protein A 70 kDa DNA-binding subunit B
Zm00001d027459	40.9027	6.71831	0.164251	-2.60603	4.32318e-07	NAC domain-containing protein 37
Zm00001d033229	24.9577	56.9005	2.27988	1.18896	0.00169158	-
Zm00001d014489	316.129	690.027	2.18274	1.12614	0.0263587	Putative beta-glucosidase 41
Zm00001d036425	270.916	685.315	2.52962	1.33892	0.0330662	Silky1
Zm00001d046558	9.85492	1.33329	0.135291	-2.88586	0.00929047	homogentisate geranylgeranyl transferase1
Zm00001d042665	22.0722	109.088	4.94236	2.3052	0.000119143	Transcription repressor MYB6
Zm00001d021454	20.09	7.0644	0.351637	-1.50784	0.0206807	SAUR55-auxin-responsive SAUR family member
Zm00001d048227	44.1165	91.0509	2.06388	1.04536	0.0168239	Putative homeobox DNA-binding and leucine zipperdomain family protein
Zm00001d041277	577.33	285.222	0.494036	-1.01731	3.27672e-05	Putative axial regulator YABBY 2
Zm00001d027353	83.2172	172.168	2.0689	1.04886	0.000684947	Retinol dehydrogenase 12
Zm00001d047942	29.7743	14.2901	0.479947	-1.05905	0.0339625	Actin-depolymerizing factor 5
Zm00001d052189	4.00213	13.4263	3.3548	1.74623	0.0324142	Putative RING zinc finger domain superfamilyprotein
Zm00001d039718	1482.65	598.475	0.403653	-1.30881	0.000222545	Mini-chromosome maintenance complex-bindingprotein
Zm00001d039648	200.751	570.774	2.84319	1.50751	0.0201142	-
Zm00001d035084	11.5534	1.86883	0.161756	-2.62811	0.00996646	Putative NAC domain transcription factorsuperfamily protein
Zm00001d017379	299.371	658.371	2.19918	1.13697	0.00452465	Thioredoxin M1 chloroplastic
Zm00001d029383	22.6232	6.75947	0.298785	-1.74282	0.00395384	WAT1-related protein
Zm00001d042863	138.448	422.444	3.05128	1.60942	0.0192345	-
Zm00001d025247	17.0654	50.9723	2.98687	1.57864	0.00130845	Beta-13-N-Acetylglucosaminyltransferase familyprotein
Zm00001d001820	2635.96	699.059	0.265201	-1.91484	0.00857561	protochlorophyllide reductase1
Zm00001d005657	56.9118	22.63	0.397633	-1.33049	0.000513793	-
Zm00001d009193	57.8052	143.835	2.48826	1.31514	0.043167	GATA transcription factor 16
Zm00001d045563	221.209	99.3211	0.448992	-1.15524	0.00312732	dwarf plant3
Zm00001d033230	0.330743	5.50873	16.6556	4.05794	0.0297256	receptor like protein 29
Zm00001d018742	5090.83	2332.44	0.458165	-1.12606	6.02047e-07	rough sheath1
Zm00001d032036	94.4532	26.5757	0.281364	-1.82949	0.000150995	Probable carboxylesterase 8
Zm00001d020761	2.37776	11.2539	4.733	2.24275	0.0185165	-
Zm00001d027440	103.219	47.7738	0.462837	-1.11142	0.0352301	Expressed protein; protein
Zm00001d021268	83.3261	301.336	3.61634	1.85453	0.0281553	Homeobox-leucine zipper protein ATHB-12
Zm00001d048099	279.326	118.792	0.42528	-1.23351	0.000224677	Beta-glucosidase 11
Zm00001d047614	67.7675	173.683	2.56293	1.3578	0.000112858	Putative HLH DNA-binding domain superfamily protein
Zm00001d030234	26.6354	12.3082	0.462101	-1.11372	0.0299931	Protein NRT1/ PTR FAMILY 8.3
Zm00001d041269	31.1567	7.20085	0.231117	-2.1133	0.000148362	Probable serine/threonine protein kinase IRE
Zm00001d048230	19.5994	49.8386	2.54286	1.34645	0.00216036	E3 ubiquitin-protein ligase ATL6
Zm00001d040621	217.867	96.3326	0.442163	-1.17735	0.00014989	myb transcription factor40
Zm00001d029151	33.2555	257.687	7.74871	2.95396	0.00699529	UDP-glucose 4-epimerase 4
Zm00001d043512	21.6217	48.2745	2.23269	1.15878	0.0038789	Protein kinase family protein with leucine-richrepeat domain
Zm00001d003231	66.8017	27.029	0.404615	-1.30538	0.000265029	-
Zm00001d005591	136.228	60.1909	0.441839	-1.17841	0.00714759	OSJNBa0089E12.13 protein; protein
Zm00001d051725	3.06782	35.0501	11.4251	3.51413	3.104e-08	-
Zm00001d041782	47.1009	18.9087	0.40145	-1.31671	0.0040436	Plant-specific domain TIGR01627 family protein
Zm00001d047483	26.7111	8.24465	0.308661	-1.69591	0.00264453	Putative phototropic-resoponsive NPH3 familyprotein
Zm00001d039412	36.3837	7.54221	0.207296	-2.27023	1.57492e-05	-
Zm00001d038251	264.666	102.314	0.386577	-1.37117	3.74895e-05	Adenine nucleotide alpha hydrolases-likesuperfamily protein
Zm00001d009349	49.7734	146.029	2.93387	1.55281	0.0289729	Putative respiratory burst oxidase homolog proteinH
Zm00001d017939	190.531	84.8199	0.445178	-1.16755	0.00297202	Zinc finger protein CONSTANS-LIKE 7
Zm00001d044899	1.71627	24.7402	14.4151	3.8495	0.00145976	MADS-box protein SVP
Zm00001d033005	165.992	66.9026	0.403047	-1.31098	8.32966e-05	Homeobox-leucine zipper protein HAT7
Zm00001d033719	392.642	188.93	0.481176	-1.05536	0.000368472	Zinc finger protein CONSTANS-LIKE 7
Zm00001d020101	69.6183	20.8316	0.299227	-1.74069	2.21187e-06	Receptor-like protein kinase HSL1
Zm00001d008961	51.1086	10.8819	0.212917	-2.23164	0.000121787	-
Zm00001d040089	16.8623	2.36412	0.140201	-2.83443	0.000534187	nodulin MtN21 /EamA-like transporter familyprotein
Zm00001d030191	9.46625	2.33593	0.246764	-2.0188	0.044088	Homeobox-leucine zipper protein HAT3
Zm00001d032024	9.49173	84.3709	8.88888	3.152	0.0144509	myb transcription factor38
Zm00001d020457	30.6221	61.6017	2.01168	1.0084	0.00519822	Transcription factor MYB30
Zm00001d049525	1319.79	551.121	0.417581	-1.25987	0.034719	LOL1%3B LOL1 isoform 1%3B LOL1 isoform 2
Zm00001d012166	705.671	251.089	0.355815	-1.4908	0.000277309	Faciata 1-like protein
Zm00001d010613	3.73394	13.2888	3.55891	1.83143	0.0245083	EPIDERMAL PATTERNING FACTOR-like protein 6
GO:0009791 post-embryonic development
Zm00001d043525	33.3429	126.82	3.80351	1.92733	0.00914505	oxidative stress 3
Zm00001d038891	12382.8	4521.81	0.365168	-1.45337	0.00242382	Phosphoethanolamine N-methyltransferase 3
Zm00001d020932	214.167	103.374	0.48268	-1.05086	5.47018e-06	Helix-loop-helix DNA-binding domain containingprotein
Zm00001d000288	155.597	64.1982	0.412593	-1.27721	0.000268572	Auxin-responsive protein IAA29
Zm00001d025346	12.0396	89.2423	7.4124	2.88994	0.000283296	Protein TERMINAL FLOWER 1
Zm00001d011757	2697.41	1256.61	0.465858	-1.10204	0.00201647	Too many mouths protein
Zm00001d042449	38.9962	18.2499	0.467991	-1.09545	0.013258	BCL-2 binding anthanogene-1
Zm00001d041319	168.875	677.151	4.00979	2.00353	0.000177811	nine-cis-epoxycarotenoid dioxygenase3
Zm00001d017609	204.316	483.212	2.36502	1.24186	0.000372965	Protein REVEILLE 6
Zm00001d005566	353.325	170.453	0.482424	-1.05163	3.9596e-07	Zinc finger%2C C2H2 type family protein
Zm00001d018445	78.0306	34.4143	0.441036	-1.18103	0.00242321	phosphate transporter3
Zm00001d028170	70.0217	28.7727	0.410912	-1.2831	0.000206833	Dopamine beta-monooxygenase
Zm00001d018742	5090.83	2332.44	0.458165	-1.12606	6.02047e-07	rough sheath1
Zm00001d012296	57.6544	145.038	2.51565	1.33093	0.00122655	ABA response element binding factor%3B PutativebZIP transcription factor superfamily protein
Zm00001d020683	207.61	74.7	0.35981	-1.47469	1.15529e-09	Protein SHOOT GRAVITROPISM 5
Zm00001d008812	1927.45	4565.98	2.36892	1.24423	0.000609031	C3H47 C3H type transcription factor
Zm00001d033314	75.7748	229.095	3.02337	1.59616	1.94602e-08	B3 domain-containing protein
Zm00001d038270	389.734	808.117	2.07351	1.05207	0.000154814	Duplicated homeodomain-like superfamily protein
Zm00001d049242	53.7745	22.119	0.41133	-1.28163	0.000766628	-
Zm00001d028721	0.350051	5.37205	15.3465	3.93984	0.0359861	LOB domain protein 11
Zm00001d041414	191.557	72.4256	0.37809	-1.4032	4.16615e-05	F-box/LRR-repeat protein 17
Zm00001d044921	40.7851	93.7335	2.29823	1.20052	0.0223695	Probable carboxylesterase 2
Zm00001d043782	20.5739	55.6332	2.70407	1.43513	0.0019821	DNA-binding protein RAV1
Zm00001d011745	1350.15	2746.72	2.03437	1.02459	0.019248	B3 domain-containing protein
Zm00001d000358	89.1117	38.0623	0.427131	-1.22725	0.00183685	Auxin response factor 16
Zm00001d013111	1954.99	875.467	0.447812	-1.15904	0.0272202	DnaJ protein
Zm00001d010596	31.0823	10.1806	0.327536	-1.61027	0.0102176	Protein LIGHT-DEPENDENT SHORT HYPOCOTYLS 5
Zm00001d045254	236.751	112.345	0.474527	-1.07544	7.2796e-05	Anthocyanidin 5%2C3-O-glucosyltransferase
Zm00001d013410	3598.05	1692.68	0.470444	-1.0879	1.75935e-05	Actin-1
Zm00001d040130	1197.7	546.622	0.456393	-1.13165	1.86442e-05	fasciated ear3
Zm00001d010611	655.624	271.968	0.414824	-1.26943	0.0183415	Putative mini-chromosome maintenance (MCM) complexprotein family
Zm00001d013707	110.603	43.4308	0.392673	-1.3486	0.000811244	Auxin-responsive protein IAA4
Zm00001d044540	2200.2	784.85	0.356717	-1.48715	0.00470912	DNA replication licensing factor MCM4
Zm00001d038436	29.931	7.92923	0.264917	-1.91639	0.00052074	Abscisic acid receptor PYL5
Zm00001d051787	44.7818	132.019	2.94806	1.55976	0.000591776	3-ketoacyl-CoA synthase
Zm00001d040597	65.5212	3.36676	0.0513844	-4.28253	7.55673e-17	Protein SRG1
Zm00001d051945	10.0644	43.3052	4.30281	2.10528	0.00246284	phosphate transporter2
Zm00001d045804	863.052	2955.21	3.42413	1.77574	0.0234894	Zinc finger protein CONSTANS-LIKE 9
Zm00001d018531	711.421	292.529	0.41119	-1.28212	0.00509517	Replication protein A 32 kDa subunit A
Zm00001d046696	21.3744	6.52547	0.305294	-1.71173	0.00725817	AT-hook motif nuclear-localized protein 29
Zm00001d032636	53.1858	20.7198	0.389574	-1.36003	0.0187282	Putative GEM-like protein 8
Zm00001d012068	1.38089	21.1666	15.3282	3.93811	0.0433691	Putative cystatin
Zm00001d025977	100.551	224.483	2.23253	1.15868	0.0271938	Metal-nicotianamine transporter YSL2
Zm00001d016095	5.1048	0.30245	0.0592482	-4.07708	0.0384376	Transcription factor SPEECHLESS
Zm00001d018384	1112.43	427.303	0.384116	-1.38038	0.00312818	DNA replication licensing factor MCM5
Zm00001d025055	19.9124	43.48	2.18357	1.12669	0.0183026	protein phosphatase homolog11
Zm00001d023859	259.885	52.3376	0.201388	-2.31195	1.78988e-05	Respiratory burst oxidase homolog protein B
Zm00001d027436	364.564	136.752	0.375111	-1.41461	0.000129639	Probable receptor-like protein kinase
Zm00001d043383	49.3721	200.917	4.06945	2.02483	0.00493228	Rop guanine nucleotide exchange factor 9
Zm00001d011639	25.3726	107.354	4.23109	2.08103	0.000245669	AP2/ERF and B3 domain-containing transcriptionrepressor TEM1
Zm00001d049213	1.01617	55.293	54.413	5.76588	9.35121e-18	Sphinganine C4-monooxygenase 1
Zm00001d042953	16.4248	3.51867	0.214229	-2.22277	0.0430647	ABC transporter G family member 6
Zm00001d027533	275.835	81.3618	0.294965	-1.76138	2.77769e-14	LysM domain-containing GPI-anchored protein 2
Zm00001d033447	15.578	292.337	18.7661	4.23006	0.010211	Globulin-1 S allele
Zm00001d041232	27.2024	5.68972	0.209162	-2.25731	0.000171615	Leucine-rich repeat transmembrane protein kinasefamily protein
Zm00001d038224	370.485	896.44	2.41964	1.27479	0.0225498	F-box protein SKP2A
Zm00001d013135	80.8834	191.621	2.3691	1.24434	0.00108229	Ribose-5-phosphate isomerase
Zm00001d052653	53.8239	23.5094	0.436783	-1.19501	0.00235081	respiratory burst oxidase4
Zm00001d028056	85.4313	509.678	5.96594	2.57675	0.0255121	BTB/POZ domain-containing protein
Zm00001d033732	3.02844	127.464	42.089	5.39537	1.39479e-18	-
Zm00001d025126	186.078	16.3135	0.0876703	-3.51177	4.96037e-30	CASP-like protein 7
Zm00001d020627	132.997	52.8438	0.397329	-1.33159	0.0005281	Subtilisin-like protease SBT1.8
Zm00001d032177	8.83951	2.00641	0.226982	-2.13935	0.0442151	Mini zinc finger protein 2
Zm00001d010613	3.73394	13.2888	3.55891	1.83143	0.0245083	EPIDERMAL PATTERNING FACTOR-like protein 6
Zm00001d025392	28.0781	7.40778	0.263828	-1.92233	0.00060971	ubiquitin interaction motif-containing protein
Zm00001d052256	159.029	68.4781	0.430602	-1.21557	1.92616e-06	Transcription factor TCP14
Zm00001d049910	900.154	399.928	0.444288	-1.17043	5.70892e-05	Putative MATE efflux family protein%3B Transparenttesta 12 protein
Zm00001d044863	96.5886	232.665	2.40882	1.26833	0.00123484	-
Zm00001d015092	10.5311	23.3891	2.22096	1.15118	0.0431905	Cyclin-U4-2
Zm00001d040504	131.95	22.0804	0.167339	-2.57915	3.95351e-16	early nodulin-like protein 18
Zm00001d010308	700.634	2597.3	3.70707	1.89028	0.000549613	Gibberellin receptor GID1A
Zm00001d034724	263.746	598.713	2.27004	1.18272	0.00752123	50S ribosomal protein L18 chloroplastic
Zm00001d032188	386.206	154.476	0.399984	-1.32199	2.716e-07	Probable mannan synthase 7
Zm00001d011645	3.69996	24.6416	6.65995	2.73551	0.00888877	Putative MYB DNA-binding domain superfamily protein
Zm00001d013722	11.7815	3.5587	0.302059	-1.7271	0.0467957	B3 domain-containing protein
Zm00001d036131	681.36	336.756	0.494241	-1.01671	0.000121913	Protein arginine N-methyltransferase PRMT10
Zm00001d025233	94.2899	311.415	3.30274	1.72367	4.57552e-10	B3 domain-containing protein
Zm00001d034839	606.715	1290.24	2.1266	1.08855	0.00416441	Purple acid phosphatase 15
Zm00001d031427	10.1509	2.30774	0.227343	-2.13706	0.0305122	Leucine-rich repeat receptor-like protein kinasePEPR1
Zm00001d012438	13.3307	1.99232	0.149453	-2.74223	0.00311445	ABC transporter G family member 6
Zm00001d045735	1674.17	3404.89	2.03378	1.02416	0.0132848	Zinc finger protein CONSTANS-LIKE 1
Zm00001d009374	309.15	99.5754	0.322094	-1.63445	0.0043791	DNA replication licensing factor MCM4
Zm00001d027852	1569.65	459.828	0.29295	-1.77127	1.09939e-11	Homeobox-transcription factor 102
Zm00001d051684	225.62	845.137	3.74584	1.90529	0.0236391	Zinc finger protein CONSTANS-LIKE 9
Zm00001d026453	27.7033	11.4031	0.411616	-1.28063	0.0127178	WUSCHEL-related homeobox 4
Zm00001d026291	8313.05	3897.37	0.468826	-1.09288	0.000604204	DNA methyl transferase2
Zm00001d027859	257.713	122.102	0.473789	-1.07768	1.26543e-05	DNA binding protein
Zm00001d024723	1357.5	602.713	0.443987	-1.17141	1.7366e-11	Long chain acyl-CoA synthetase 1
Zm00001d037429	165.326	65.9597	0.398966	-1.32566	0.0128226	Thioredoxin reductase
Zm00001d036522	24.7621	55.1388	2.22674	1.15493	0.00243752	-
Zm00001d040805	162.739	710.031	4.36301	2.12532	2.98987e-06	Respiratory burst oxidase homolog protein B
Zm00001d039216	20.4401	7.91514	0.387237	-1.36871	0.0272991	Putative RING zinc finger domain superfamilyprotein
Zm00001d015815	39.1494	14.7842	0.377636	-1.40493	0.00195025	Scarecrow-like protein 18
Zm00001d017121	1903.82	863.919	0.453781	-1.13993	0.00459104	glyceraldehyde-3-phosphate dehydrogenase4
Zm00001d027999	216.738	507.161	2.33998	1.2265	0.00149632	2-carboxy-14-naphthoquinone phytyltransferasechloroplastic
Zm00001d014313	330.118	158.734	0.480839	-1.05637	1.87816e-06	THAUMATIN-LIKE PROTEIN 1
Zm00001d006198	591.702	294.894	0.498383	-1.00467	0.0317564	B-box zinc finger protein 19
Zm00001d046493	12.5302	3.9305	0.313682	-1.67262	0.0443257	heme oxygenase3
Zm00001d051001	3515.04	1756.35	0.499668	-1.00096	0.00535647	Glyceraldehyde-3-phosphate dehydrogenase 3%2Ccytosolic
Zm00001d006193	239.786	116.459	0.485678	-1.04193	5.29399e-06	cytochrome P450 family 78 subfamily A polypeptide8
Zm00001d045589	123.784	49.6565	0.401156	-1.31777	3.0922e-06	Scarecrow-like protein 6
Zm00001d051223	117.602	36.2185	0.307976	-1.69911	1.37982e-08	Putative GEM-like protein 8
Zm00001d000164	66.405	17.5168	0.263787	-1.92256	0.0284495	Phosphoribulokinase chloroplastic
Zm00001d048962	103.309	33.0894	0.320296	-1.64252	1.6465e-07	Leucine-rich receptor-like protein kinase familyprotein
Zm00001d015064	100.078	36.5301	0.365016	-1.45397	0.00542306	Histone-lysine N-methyltransferase ATXR6
Zm00001d004635	26.0812	10.5253	0.403559	-1.30915	0.0159639	Leucine-rich repeat protein kinase family protein
Zm00001d020862	32.1713	66.4916	2.0668	1.0474	0.00250385	Probable LRR receptor-like serine/threonine-proteinkinase
Zm00001d022494	2.36232	24.6478	10.4337	3.38318	0.0204012	Zinc finger CCCH domain-containing protein 54
Zm00001d025434	0.330743	183.043	553.43	9.11226	7.96701e-10	late embryogenesis abundant domain-containingprotein / LEA domain-containing protein
Zm00001d035214	98.532	241.087	2.44679	1.29089	0.00549599	Ureide permease 5
Zm00001d041960	14.0864	64.4621	4.57619	2.19415	0.00563913	Transcription factor LUX
Zm00001d019944	515.843	152.013	0.294688	-1.76274	1.09146e-07	BTB/POZ domain-containing protein
Zm00001d031840	2701.79	1320.42	0.488719	-1.03292	0.0104024	ZF-HD protein dimerisation region containingprotein
Zm00001d044829	16.9503	38.9412	2.29737	1.19998	0.0158753	Probable carboxylesterase 2
Zm00001d029701	8.51417	0.673127	0.0790596	-3.66091	0.00619992	glutathione transferase40
Zm00001d009349	49.7734	146.029	2.93387	1.55281	0.0289729	Putative respiratory burst oxidase homolog proteinH
Zm00001d038478	39.0843	366.538	9.37814	3.2293	0.000696001	Putative RING zinc finger domain superfamilyprotein%3B RING-H2 finger protein ATL5A
Zm00001d029707	183.515	67.8819	0.369899	-1.4348	1.73608e-08	Glutathione S-transferase GST 38
Zm00001d049141	62.5885	30.1165	0.481183	-1.05534	0.00745045	Auxin-responsive protein IAA26
Zm00001d027760	3243.01	1398.87	0.43135	-1.21307	0.0018649	Histone H2A
Zm00001d033194	1718.2	784.417	0.456535	-1.1312	2.01946e-05	Subtilisin-like protease
Zm00001d012212	241.734	99.401	0.4112	-1.28209	0.00124515	gibberellin 20-oxidase5
Zm00001d005909	73.693	35.9192	0.487417	-1.03677	0.00708693	Gibberellin receptor GID1L2
Zm00001d045354	474.254	227.763	0.480256	-1.05812	0.00348287	CDT1-like protein a chloroplastic
Zm00001d049190	1834.97	721.172	0.393015	-1.34734	0.00275367	DNA replication licensing factor MCM2
Zm00001d053288	38.0117	14.7865	0.388998	-1.36217	0.00305299	Fasciclin-like arabinogalactan protein 6
Zm00001d003214	1546.61	3117.51	2.01571	1.01129	0.0138581	protoporphyrinogen IX oxidase2
Zm00001d002111	450.977	1463.39	3.24493	1.69819	0.00908875	-
Zm00001d028210	1148.03	399.961	0.348389	-1.52123	0.00241534	Replication protein A 70 kDa DNA-binding subunit B
Zm00001d013063	593.687	171.156	0.288294	-1.79439	0.000279418	argonaute5c
Zm00001d033980	116.437	24.6785	0.211948	-2.23822	9.70593e-06	ustilago maydis induced12
Zm00001d011785	25.2033	107.256	4.25562	2.08937	0.0153014	Transcription factor LUX
Zm00001d001879	6446.35	3175.62	0.492623	-1.02144	0.000155502	Auxin response factor 3
Zm00001d042958	56.4089	21.6133	0.383154	-1.384	0.000342014	CCT motif family protein
Zm00001d044666	61.665	25.4722	0.413073	-1.27553	0.000554188	SMAD/FHA domain-containing protein
Zm00001d021863	156.445	45.0137	0.287729	-1.79722	4.81903e-06	Axial regulator YABBY2
Zm00001d025541	21.3334	0.687224	0.0322134	-4.95619	2.40436e-07	Eukaryotic aspartyl protease family protein
Zm00001d015129	130.565	46.5302	0.356377	-1.48852	7.36991e-06	Pectin lyase-like superfamily protein
Zm00001d048086	1057.73	420.239	0.397304	-1.33168	0.000156585	Replication protein A 70 kDa DNA-binding subunit B
Zm00001d034112	21140.5	9811.26	0.464099	-1.1075	2.4808e-06	Subtilisin-like protease
Zm00001d014481	100.369	46.2581	0.460879	-1.11754	0.00224308	Dihydroflavonol-4-reductase
Zm00001d032516	1521.89	3167.75	2.08146	1.0576	0.00690044	Tetratricopeptide repeat (TPR)-like superfamilyprotein
Zm00001d051172	233.423	92.6329	0.396846	-1.33335	2.61059e-06	Auxin response factor 16
Zm00001d032042	2290.72	4840.71	2.11319	1.07942	0.00745331	Cytochrome P450 CYP78A53
Zm00001d013193	297.468	610.376	2.05191	1.03697	0.000817825	CCG-binding protein 1
Zm00001d051102	27.5448	8.98713	0.326274	-1.61584	0.00459177	Leucine-rich repeat (LRR) family protein
Zm00001d036425	270.916	685.315	2.52962	1.33892	0.0330662	Silky1
Zm00001d020774	85.5647	42.2214	0.493444	-1.01904	0.00104679	Zinc-finger homeodomain protein 2
Zm00001d038165	313.306	628.216	2.00512	1.00369	0.0384811	Putative GID1-like gibberellin receptor
Zm00001d042665	22.0722	109.088	4.94236	2.3052	0.000119143	Transcription repressor MYB6
Zm00001d020182	718.5	329.657	0.458813	-1.12402	0.00122033	Histone acetyltransferase type B catalytic subunit
Zm00001d026366	73.0789	34.53	0.472503	-1.0816	0.00122836	Putative SNF2-domain/RING finger domain/helicasedomain protein
Zm00001d004697	46.2981	12.8622	0.277812	-1.84782	4.99429e-05	IAA27-auxin-responsive Aux/IAA family member
Zm00001d029141	23.6919	50.1596	2.11716	1.08213	0.0148783	E3 ubiquitin-protein ligase MIEL1
Zm00001d041277	577.33	285.222	0.494036	-1.01731	3.27672e-05	Putative axial regulator YABBY 2
Zm00001d051736	5.34905	21.1205	3.94845	1.98129	0.00293672	RING/U-box superfamily protein
Zm00001d018983	107.581	289.505	2.69103	1.42816	0.0139475	Serine/threonine-protein kinase WNK2
Zm00001d023617	29.8947	1.37445	0.0459762	-4.44297	4.54271e-09	Laccase-7
Zm00001d015310	29.67	239.774	8.08138	3.0146	4.67532e-05	Cystathionine beta-synthase (CBS) family protein
Zm00001d019852	585.705	176.694	0.301677	-1.72892	0.0024785	transducin family protein / WD-40 repeat familyprotein
Zm00001d013071	25.62	9.52043	0.371602	-1.42817	0.0100873	Auxin-responsive protein IAA4
Zm00001d035084	11.5534	1.86883	0.161756	-2.62811	0.00996646	Putative NAC domain transcription factorsuperfamily protein
Zm00001d038907	20.0259	78.4071	3.91528	1.96912	6.45873e-06	AP2/ERF and B3 domain-containing transcriptionrepressor TEM1
Zm00001d045077	40.9722	12.8331	0.313214	-1.67478	0.000285149	Putative RING zinc finger domain superfamilyprotein
Zm00001d046783	28.1051	8.28694	0.294855	-1.76192	0.00722522	Scarecrow-like protein 18
Zm00001d025247	17.0654	50.9723	2.98687	1.57864	0.00130845	Beta-13-N-Acetylglucosaminyltransferase familyprotein
Zm00001d001820	2635.96	699.059	0.265201	-1.91484	0.00857561	protochlorophyllide reductase1
Zm00001d025241	803.636	231.602	0.288193	-1.79489	1.80673e-07	farnesylated protein 3
Zm00001d003194	3.72467	17.1638	4.60813	2.20418	0.00386544	Zinc finger BED domain-containing proteinDAYSLEEPER
Zm00001d035764	1174.85	545.97	0.464716	-1.10558	0.0101599	Putative RING finger U-box domain family protein
Zm00001d033976	1207.84	594.33	0.492061	-1.02309	0.00589481	Aux/IAA-transcription factor4
Zm00001d025005	9.86496	1.71806	0.174158	-2.52153	0.0155915	Yucca2
Zm00001d033230	0.330743	5.50873	16.6556	4.05794	0.0297256	receptor like protein 29
Zm00001d022637	207.74	50.6508	0.243819	-2.03612	1.05889e-10	THAUMATIN-LIKE PROTEIN 1
Zm00001d033335	8.84878	1.23687	0.139778	-2.83879	0.0184203	LOB domain-containing protein 28
Zm00001d032036	94.4532	26.5757	0.281364	-1.82949	0.000150995	Probable carboxylesterase 8
Zm00001d003321	12.1076	3.65512	0.301887	-1.72792	0.0395358	FT-interacting protein 1
Zm00001d030026	2407.82	10112.1	4.1997	2.07029	2.35961e-06	DnaJ homolog subfamily C GRV2
Zm00001d038177	117.801	50.5672	0.42926	-1.22007	0.0103197	Probable carboxylesterase 17
Zm00001d052112	3096.61	1236.13	0.399189	-1.32486	1.15315e-07	Growth-regulating factor 6
Zm00001d018857	38.7906	15.9551	0.411314	-1.28169	0.00556595	Probable carboxylesterase 15
Zm00001d043512	21.6217	48.2745	2.23269	1.15878	0.0038789	Protein kinase family protein with leucine-richrepeat domain
Zm00001d043515	144.586	385.865	2.66876	1.41617	0.0445413	IAA6-auxin-responsive Aux/IAA family member
Zm00001d040014	72.874	26.771	0.367361	-1.44473	3.78589e-05	Nuclease PA3
Zm00001d039900	342.168	802.366	2.34495	1.22956	0.0137703	Probable zinc metalloprotease EGY2 chloroplastic
Zm00001d023801	515.282	161.523	0.313465	-1.67362	0.000343947	DNA polymerase alpha 2
Zm00001d039637	26.6307	9.89223	0.371459	-1.42872	0.00847538	Myb family transcription factor EFM
Zm00001d051554	77.2383	34.8336	0.450988	-1.14884	0.000561124	abscisic acid 8'-hydroxylase2
Zm00001d039412	36.3837	7.54221	0.207296	-2.27023	1.57492e-05	-
Zm00001d020826	78.3495	37.8435	0.483009	-1.04988	0.00117019	Transcription factor bHLH76
Zm00001d038251	264.666	102.314	0.386577	-1.37117	3.74895e-05	Adenine nucleotide alpha hydrolases-likesuperfamily protein
Zm00001d044318	531.017	220.689	0.415598	-1.26674	3.32526e-08	Mitochondrial outer membrane protein porin 3
Zm00001d047970	1761.34	803.325	0.456087	-1.13262	1.65972e-11	Probable xyloglucan endotransglucosylase/hydrolaseprotein 28
Zm00001d044899	1.71627	24.7402	14.4151	3.8495	0.00145976	MADS-box protein SVP
Zm00001d020101	69.6183	20.8316	0.299227	-1.74069	2.21187e-06	Receptor-like protein kinase HSL1
Zm00001d002330	3910.23	1727.07	0.44168	-1.17893	0.00179599	DNA methyl transferase5
Zm00001d018282	1978.39	896.006	0.452896	-1.14275	2.02697e-08	Subtilisin-like protease SBT1.4
Zm00001d046178	121.611	53.2968	0.438258	-1.19015	2.66125e-05	Putative leucine-rich repeat protein kinase familyprotein
Zm00001d023246	726.934	284.125	0.390854	-1.3553	5.32343e-13	Regulatory protein NPR5
Zm00001d049529	3.7826	48.3525	12.7829	3.67614	5.61823e-05	Homeobox-leucine zipper protein REVOLUTA
Zm00001d010204	22.1386	76.947	3.4757	1.7973	0.0485529	alpha/beta-Hydrolases superfamily protein
GO:0009908 flower development
Zm00001d014313	330.118	158.734	0.480839	-1.05637	1.87816e-06	THAUMATIN-LIKE PROTEIN 1
Zm00001d020182	718.5	329.657	0.458813	-1.12402	0.00122033	Histone acetyltransferase type B catalytic subunit
Zm00001d040130	1197.7	546.622	0.456393	-1.13165	1.86442e-05	fasciated ear3
Zm00001d000288	155.597	64.1982	0.412593	-1.27721	0.000268572	Auxin-responsive protein IAA29
Zm00001d052112	3096.61	1236.13	0.399189	-1.32486	1.15315e-07	Growth-regulating factor 6
Zm00001d011639	25.3726	107.354	4.23109	2.08103	0.000245669	AP2/ERF and B3 domain-containing transcriptionrepressor TEM1
Zm00001d010611	655.624	271.968	0.414824	-1.26943	0.0183415	Putative mini-chromosome maintenance (MCM) complexprotein family
Zm00001d045589	123.784	49.6565	0.401156	-1.31777	3.0922e-06	Scarecrow-like protein 6
Zm00001d051736	5.34905	21.1205	3.94845	1.98129	0.00293672	RING/U-box superfamily protein
Zm00001d026291	8313.05	3897.37	0.468826	-1.09288	0.000604204	DNA methyl transferase2
Zm00001d015129	130.565	46.5302	0.356377	-1.48852	7.36991e-06	Pectin lyase-like superfamily protein
Zm00001d049910	900.154	399.928	0.444288	-1.17043	5.70892e-05	Putative MATE efflux family protein%3B Transparenttesta 12 protein
Zm00001d015310	29.67	239.774	8.08138	3.0146	4.67532e-05	Cystathionine beta-synthase (CBS) family protein
Zm00001d019852	585.705	176.694	0.301677	-1.72892	0.0024785	transducin family protein / WD-40 repeat familyprotein
Zm00001d013071	25.62	9.52043	0.371602	-1.42817	0.0100873	Auxin-responsive protein IAA4
Zm00001d011757	2697.41	1256.61	0.465858	-1.10204	0.00201647	Too many mouths protein
Zm00001d035084	11.5534	1.86883	0.161756	-2.62811	0.00996646	Putative NAC domain transcription factorsuperfamily protein
Zm00001d048962	103.309	33.0894	0.320296	-1.64252	1.6465e-07	Leucine-rich receptor-like protein kinase familyprotein
Zm00001d028056	85.4313	509.678	5.96594	2.57675	0.0255121	BTB/POZ domain-containing protein
Zm00001d003321	12.1076	3.65512	0.301887	-1.72792	0.0395358	FT-interacting protein 1
Zm00001d046783	28.1051	8.28694	0.294855	-1.76192	0.00722522	Scarecrow-like protein 18
Zm00001d025247	17.0654	50.9723	2.98687	1.57864	0.00130845	Beta-13-N-Acetylglucosaminyltransferase familyprotein
Zm00001d044540	2200.2	784.85	0.356717	-1.48715	0.00470912	DNA replication licensing factor MCM4
Zm00001d015064	100.078	36.5301	0.365016	-1.45397	0.00542306	Histone-lysine N-methyltransferase ATXR6
Zm00001d004635	26.0812	10.5253	0.403559	-1.30915	0.0159639	Leucine-rich repeat protein kinase family protein
Zm00001d002330	3910.23	1727.07	0.44168	-1.17893	0.00179599	DNA methyl transferase5
Zm00001d025126	186.078	16.3135	0.0876703	-3.51177	4.96037e-30	CASP-like protein 7
Zm00001d018742	5090.83	2332.44	0.458165	-1.12606	6.02047e-07	rough sheath1
Zm00001d020862	32.1713	66.4916	2.0668	1.0474	0.00250385	Probable LRR receptor-like serine/threonine-proteinkinase
Zm00001d012296	57.6544	145.038	2.51565	1.33093	0.00122655	ABA response element binding factor%3B PutativebZIP transcription factor superfamily protein
Zm00001d025005	9.86496	1.71806	0.174158	-2.52153	0.0155915	Yucca2
Zm00001d033230	0.330743	5.50873	16.6556	4.05794	0.0297256	receptor like protein 29
Zm00001d022637	207.74	50.6508	0.243819	-2.03612	1.05889e-10	THAUMATIN-LIKE PROTEIN 1
Zm00001d033335	8.84878	1.23687	0.139778	-2.83879	0.0184203	LOB domain-containing protein 28
Zm00001d038270	389.734	808.117	2.07351	1.05207	0.000154814	Duplicated homeodomain-like superfamily protein
Zm00001d049242	53.7745	22.119	0.41133	-1.28163	0.000766628	-
Zm00001d047970	1761.34	803.325	0.456087	-1.13262	1.65972e-11	Probable xyloglucan endotransglucosylase/hydrolaseprotein 28
Zm00001d019944	515.843	152.013	0.294688	-1.76274	1.09146e-07	BTB/POZ domain-containing protein
Zm00001d041960	14.0864	64.4621	4.57619	2.19415	0.00563913	Transcription factor LUX
Zm00001d044899	1.71627	24.7402	14.4151	3.8495	0.00145976	MADS-box protein SVP
Zm00001d043782	20.5739	55.6332	2.70407	1.43513	0.0019821	DNA-binding protein RAV1
Zm00001d038478	39.0843	366.538	9.37814	3.2293	0.000696001	Putative RING zinc finger domain superfamilyprotein%3B RING-H2 finger protein ATL5A
Zm00001d018857	38.7906	15.9551	0.411314	-1.28169	0.00556595	Probable carboxylesterase 15
Zm00001d043512	21.6217	48.2745	2.23269	1.15878	0.0038789	Protein kinase family protein with leucine-richrepeat domain
Zm00001d027760	3243.01	1398.87	0.43135	-1.21307	0.0018649	Histone H2A
Zm00001d012212	241.734	99.401	0.4112	-1.28209	0.00124515	gibberellin 20-oxidase5
Zm00001d013111	1954.99	875.467	0.447812	-1.15904	0.0272202	DnaJ protein
Zm00001d010308	700.634	2597.3	3.70707	1.89028	0.000549613	Gibberellin receptor GID1A
Zm00001d040014	72.874	26.771	0.367361	-1.44473	3.78589e-05	Nuclease PA3
Zm00001d039900	342.168	802.366	2.34495	1.22956	0.0137703	Probable zinc metalloprotease EGY2 chloroplastic
Zm00001d023801	515.282	161.523	0.313465	-1.67362	0.000343947	DNA polymerase alpha 2
Zm00001d000358	89.1117	38.0623	0.427131	-1.22725	0.00183685	Auxin response factor 16
Zm00001d036131	681.36	336.756	0.494241	-1.01671	0.000121913	Protein arginine N-methyltransferase PRMT10
Zm00001d039412	36.3837	7.54221	0.207296	-2.27023	1.57492e-05	-
Zm00001d020826	78.3495	37.8435	0.483009	-1.04988	0.00117019	Transcription factor bHLH76
Zm00001d028210	1148.03	399.961	0.348389	-1.52123	0.00241534	Replication protein A 70 kDa DNA-binding subunit B
Zm00001d013063	593.687	171.156	0.288294	-1.79439	0.000279418	argonaute5c
Zm00001d020683	207.61	74.7	0.35981	-1.47469	1.15529e-09	Protein SHOOT GRAVITROPISM 5
Zm00001d011785	25.2033	107.256	4.25562	2.08937	0.0153014	Transcription factor LUX
Zm00001d031427	10.1509	2.30774	0.227343	-2.13706	0.0305122	Leucine-rich repeat receptor-like protein kinasePEPR1
Zm00001d051787	44.7818	132.019	2.94806	1.55976	0.000591776	3-ketoacyl-CoA synthase
Zm00001d001879	6446.35	3175.62	0.492623	-1.02144	0.000155502	Auxin response factor 3
Zm00001d045735	1674.17	3404.89	2.03378	1.02416	0.0132848	Zinc finger protein CONSTANS-LIKE 1
Zm00001d049190	1834.97	721.172	0.393015	-1.34734	0.00275367	DNA replication licensing factor MCM2
Zm00001d042958	56.4089	21.6133	0.383154	-1.384	0.000342014	CCT motif family protein
Zm00001d045354	474.254	227.763	0.480256	-1.05812	0.00348287	CDT1-like protein a chloroplastic
Zm00001d020101	69.6183	20.8316	0.299227	-1.74069	2.21187e-06	Receptor-like protein kinase HSL1
Zm00001d036425	270.916	685.315	2.52962	1.33892	0.0330662	Silky1
Zm00001d021863	156.445	45.0137	0.287729	-1.79722	4.81903e-06	Axial regulator YABBY2
Zm00001d027533	275.835	81.3618	0.294965	-1.76138	2.77769e-14	LysM domain-containing GPI-anchored protein 2
Zm00001d018531	711.421	292.529	0.41119	-1.28212	0.00509517	Replication protein A 32 kDa subunit A
Zm00001d038907	20.0259	78.4071	3.91528	1.96912	6.45873e-06	AP2/ERF and B3 domain-containing transcriptionrepressor TEM1
Zm00001d048086	1057.73	420.239	0.397304	-1.33168	0.000156585	Replication protein A 70 kDa DNA-binding subunit B
Zm00001d025346	12.0396	89.2423	7.4124	2.88994	0.000283296	Protein TERMINAL FLOWER 1
Zm00001d023246	726.934	284.125	0.390854	-1.3553	5.32343e-13	Regulatory protein NPR5
Zm00001d049529	3.7826	48.3525	12.7829	3.67614	5.61823e-05	Homeobox-leucine zipper protein REVOLUTA
Zm00001d034724	263.746	598.713	2.27004	1.18272	0.00752123	50S ribosomal protein L18 chloroplastic
Zm00001d015815	39.1494	14.7842	0.377636	-1.40493	0.00195025	Scarecrow-like protein 18
Zm00001d009374	309.15	99.5754	0.322094	-1.63445	0.0043791	DNA replication licensing factor MCM4
Zm00001d018384	1112.43	427.303	0.384116	-1.38038	0.00312818	DNA replication licensing factor MCM5
Zm00001d025055	19.9124	43.48	2.18357	1.12669	0.0183026	protein phosphatase homolog11
Zm00001d038165	313.306	628.216	2.00512	1.00369	0.0384811	Putative GID1-like gibberellin receptor
GO:0010817 regulation of hormone levels
Zm00001d038511	137.908	296.382	2.14912	1.10375	0.0367175	gibberellin 1617-oxidase1
Zm00001d045582	75.6505	198.579	2.62495	1.39229	0.029207	WAT1-related protein
Zm00001d051773	57.0672	4.08218	0.0715328	-3.80525	1.3145e-13	Zinc finger (C3HC4-type RING finger) familyprotein
Zm00001d011639	25.3726	107.354	4.23109	2.08103	0.000245669	AP2/ERF and B3 domain-containing transcriptionrepressor TEM1
Zm00001d029127	16.2742	3.66921	0.225462	-2.14904	0.00499735	Cytokinin riboside 5'-monophosphatephosphoribohydrolase LOG3
Zm00001d043442	29.0803	11.037	0.379534	-1.3977	0.0128839	carotenoid cleavage dioxygenase8
Zm00001d038081	49.1814	109.116	2.21865	1.14968	0.0115014	Protein SHI RELATED SEQUENCE 6
Zm00001d038487	426.096	204.135	0.479081	-1.06166	9.25611e-07	Putative leucine-rich repeat receptor-like proteinkinase family protein
Zm00001d044153	31.5739	5.71566	0.181025	-2.46574	1.68859e-05	cytochrome P450 10
Zm00001d039293	251.025	118.106	0.470495	-1.08775	0.0472777	tonoplast intrinsic protein4
Zm00001d049916	6163.37	2735.91	0.443899	-1.1717	0.0448882	Protein WALLS ARE THIN 1
Zm00001d014016	71.9776	35.9691	0.499726	-1.00079	0.0480286	Cytokinin riboside 5'-monophosphatephosphoribohydrolase LOG3
Zm00001d013135	80.8834	191.621	2.3691	1.24434	0.00108229	Ribose-5-phosphate isomerase
Zm00001d053288	38.0117	14.7865	0.388998	-1.36217	0.00305299	Fasciclin-like arabinogalactan protein 6
Zm00001d051262	11.8386	3.64215	0.30765	-1.70064	0.0461871	LIM domain-containing protein PLIM2b
Zm00001d048962	103.309	33.0894	0.320296	-1.64252	1.6465e-07	Leucine-rich receptor-like protein kinase familyprotein
Zm00001d026512	9.14015	26.9175	2.94498	1.55826	0.0049794	Flavonol-3-O-glycoside-7-O-glucosyltransferase 1
Zm00001d038263	1.65835	13.8205	8.33387	3.05899	0.00161506	O-fucosyltransferase family protein
Zm00001d029383	22.6232	6.75947	0.298785	-1.74282	0.00395384	WAT1-related protein
Zm00001d040089	16.8623	2.36412	0.140201	-2.83443	0.000534187	nodulin MtN21 /EamA-like transporter familyprotein
Zm00001d039697	19.9556	6.78879	0.340194	-1.55557	0.0328545	Cytochrome P450 monooxygenase
Zm00001d033035	46.2912	18.151	0.392105	-1.35069	0.00117886	-
Zm00001d045563	221.209	99.3211	0.448992	-1.15524	0.00312732	dwarf plant3
Zm00001d025005	9.86496	1.71806	0.174158	-2.52153	0.0155915	Yucca2
Zm00001d017379	299.371	658.371	2.19918	1.13697	0.00452465	Thioredoxin M1 chloroplastic
Zm00001d032504	483.867	239.413	0.494791	-1.01511	1.27378e-05	Monocopper oxidase-like protein SKU5
Zm00001d013185	31.5662	14.044	0.444906	-1.16843	0.0174683	Allene oxide synthase chloroplastic
Zm00001d033605	2760.14	8836.2	3.20136	1.67869	0.00180381	Carboxy-lyase
Zm00001d032155	1115.41	485.394	0.435172	-1.20034	0.00755626	CBL-interacting serine/threonine-protein kinase 15
Zm00001d019944	515.843	152.013	0.294688	-1.76274	1.09146e-07	BTB/POZ domain-containing protein
Zm00001d020683	207.61	74.7	0.35981	-1.47469	1.15529e-09	Protein SHOOT GRAVITROPISM 5
Zm00001d043782	20.5739	55.6332	2.70407	1.43513	0.0019821	DNA-binding protein RAV1
Zm00001d007400	75.4173	33.6529	0.446222	-1.16417	0.0348044	Type III polyketide synthase B
Zm00001d020840	34.9849	15.9128	0.454849	-1.13654	0.015654	Fasciclin-like arabinogalactan protein 8
Zm00001d043512	21.6217	48.2745	2.23269	1.15878	0.0038789	Protein kinase family protein with leucine-richrepeat domain
Zm00001d012746	52.0395	115.409	2.21772	1.14908	0.00118814	Probable WRKY transcription factor 69
Zm00001d034724	263.746	598.713	2.27004	1.18272	0.00752123	50S ribosomal protein L18 chloroplastic
Zm00001d005971	21.5792	8.56007	0.396681	-1.33395	0.0248364	Fasciclin-like arabinogalactan protein 2
Zm00001d003214	1546.61	3117.51	2.01571	1.01129	0.0138581	protoporphyrinogen IX oxidase2
Zm00001d049922	30.6234	12.8883	0.420865	-1.24857	0.0251233	Retinoid-inducible serine carboxypeptidase%2C mRNA
Zm00001d015569	992.805	2295.69	2.31233	1.20935	0.00133327	Vacuolar H+-translocating inorganic pyrophosphatase
Zm00001d013063	593.687	171.156	0.288294	-1.79439	0.000279418	argonaute5c
Zm00001d022082	18.1019	4.61435	0.25491	-1.97194	0.0219711	COBRA-like protein 4
Zm00001d037576	10.4199	23.6163	2.26647	1.18045	0.0429359	Pyrophosphate-energized vacuolar membrane protonpump
Zm00001d011418	195.063	544.471	2.79126	1.48092	0.00214911	cytochrome P450 family 72 subfamily A polypeptide8
Zm00001d051787	44.7818	132.019	2.94806	1.55976	0.000591776	3-ketoacyl-CoA synthase
Zm00001d005193	246.115	596.545	2.42385	1.2773	0.0165947	Protein LURP1
Zm00001d025023	419.312	849.356	2.0256	1.01835	4.91595e-08	Probable 2-oxoacid dependent dioxygenase
Zm00001d003181	222.034	89.8301	0.404579	-1.30551	0.0002881	Cytochrome b561 and DOMON domain-containing protein
Zm00001d013707	110.603	43.4308	0.392673	-1.3486	0.000811244	Auxin-responsive protein IAA4
Zm00001d020101	69.6183	20.8316	0.299227	-1.74069	2.21187e-06	Receptor-like protein kinase HSL1
Zm00001d053087	196.092	436.073	2.22382	1.15304	0.000179238	G-type lectin S-receptor-like serine/threonine-protein kinase SD2-5
Zm00001d010434	149.037	63.26	0.424459	-1.2363	5.79881e-06	Arabinogalactan peptide 20
Zm00001d043293	89.1887	187.971	2.10757	1.07558	0.0067614	cytokinin oxidase 4
Zm00001d047261	2.68379	10.1808	3.79344	1.92351	0.0456957	3beta-hydroxysteroid-dehydrogenase/decarboxylaseisoform 2
Zm00001d038907	20.0259	78.4071	3.91528	1.96912	6.45873e-06	AP2/ERF and B3 domain-containing transcriptionrepressor TEM1
Zm00001d000418	463.177	189.381	0.408874	-1.29027	4.88236e-06	endosperm specific protein1
Zm00001d033976	1207.84	594.33	0.492061	-1.02309	0.00589481	Aux/IAA-transcription factor4
Zm00001d046178	121.611	53.2968	0.438258	-1.19015	2.66125e-05	Putative leucine-rich repeat protein kinase familyprotein
Zm00001d002626	67.5852	33.26	0.492119	-1.02292	0.0147025	Cytochrome P450 CYP87A15
Zm00001d012067	2768.58	1127.13	0.407115	-1.29649	0.000448213	Transcription factor bHLH62
Zm00001d048634	1692.83	727.014	0.429467	-1.21938	0.0124999	DIBOA-glucoside dioxygenase BX6
Zm00001d003283	75.0237	14.8547	0.198	-2.33643	1.20523e-09	Cytochrome P450 71B10
Zm00001d002989	25.3649	3.64215	0.14359	-2.79997	2.81355e-05	cytokinin oxidase12
Zm00001d019957	85.0342	21.1621	0.248865	-2.00656	0.0485064	4-coumarate--CoA ligase-like 9
Zm00001d008255	36.1441	14.8124	0.409815	-1.28695	0.00538558	Yucca6
Zm00001d017382	0.335378	6.93866	20.689	4.3708	0.0137964	LIM domain-containing protein PLIM2b
hormone biosynthetic process
Zm00001d038511	137.908	296.382	2.14912	1.10375	0.0367175	gibberellin 1617-oxidase1
Zm00001d011639	25.3726	107.354	4.23109	2.08103	0.000245669	AP2/ERF and B3 domain-containing transcriptionrepressor TEM1
Zm00001d029127	16.2742	3.66921	0.225462	-2.14904	0.00499735	Cytokinin riboside 5'-monophosphatephosphoribohydrolase LOG3
Zm00001d038487	426.096	204.135	0.479081	-1.06166	9.25611e-07	Putative leucine-rich repeat receptor-like proteinkinase family protein
Zm00001d038081	49.1814	109.116	2.21865	1.14968	0.0115014	Protein SHI RELATED SEQUENCE 6
Zm00001d014016	71.9776	35.9691	0.499726	-1.00079	0.0480286	Cytokinin riboside 5'-monophosphatephosphoribohydrolase LOG3
Zm00001d013135	80.8834	191.621	2.3691	1.24434	0.00108229	Ribose-5-phosphate isomerase
Zm00001d053288	38.0117	14.7865	0.388998	-1.36217	0.00305299	Fasciclin-like arabinogalactan protein 6
Zm00001d017379	299.371	658.371	2.19918	1.13697	0.00452465	Thioredoxin M1 chloroplastic
Zm00001d002626	67.5852	33.26	0.492119	-1.02292	0.0147025	Cytochrome P450 CYP87A15
Zm00001d045563	221.209	99.3211	0.448992	-1.15524	0.00312732	dwarf plant3
Zm00001d025005	9.86496	1.71806	0.174158	-2.52153	0.0155915	Yucca2
Zm00001d000418	463.177	189.381	0.408874	-1.29027	4.88236e-06	endosperm specific protein1
Zm00001d025023	419.312	849.356	2.0256	1.01835	4.91595e-08	Probable 2-oxoacid dependent dioxygenase
Zm00001d013185	31.5662	14.044	0.444906	-1.16843	0.0174683	Allene oxide synthase chloroplastic
Zm00001d033605	2760.14	8836.2	3.20136	1.67869	0.00180381	Carboxy-lyase
Zm00001d043782	20.5739	55.6332	2.70407	1.43513	0.0019821	DNA-binding protein RAV1
Zm00001d020840	34.9849	15.9128	0.454849	-1.13654	0.015654	Fasciclin-like arabinogalactan protein 8
Zm00001d012746	52.0395	115.409	2.21772	1.14908	0.00118814	Probable WRKY transcription factor 69
Zm00001d005971	21.5792	8.56007	0.396681	-1.33395	0.0248364	Fasciclin-like arabinogalactan protein 2
Zm00001d003214	1546.61	3117.51	2.01571	1.01129	0.0138581	protoporphyrinogen IX oxidase2
Zm00001d020683	207.61	74.7	0.35981	-1.47469	1.15529e-09	Protein SHOOT GRAVITROPISM 5
Zm00001d005193	246.115	596.545	2.42385	1.2773	0.0165947	Protein LURP1
Zm00001d003181	222.034	89.8301	0.404579	-1.30551	0.0002881	Cytochrome b561 and DOMON domain-containing protein
Zm00001d053087	196.092	436.073	2.22382	1.15304	0.000179238	G-type lectin S-receptor-like serine/threonine-protein kinase SD2-5
Zm00001d010434	149.037	63.26	0.424459	-1.2363	5.79881e-06	Arabinogalactan peptide 20
Zm00001d047261	2.68379	10.1808	3.79344	1.92351	0.0456957	3beta-hydroxysteroid-dehydrogenase/decarboxylaseisoform 2
Zm00001d038907	20.0259	78.4071	3.91528	1.96912	6.45873e-06	AP2/ERF and B3 domain-containing transcriptionrepressor TEM1
Zm00001d046178	121.611	53.2968	0.438258	-1.19015	2.66125e-05	Putative leucine-rich repeat protein kinase familyprotein
Zm00001d012067	2768.58	1127.13	0.407115	-1.29649	0.000448213	Transcription factor bHLH62
Zm00001d048634	1692.83	727.014	0.429467	-1.21938	0.0124999	DIBOA-glucoside dioxygenase BX6
Zm00001d003283	75.0237	14.8547	0.198	-2.33643	1.20523e-09	Cytochrome P450 71B10
Zm00001d019957	85.0342	21.1621	0.248865	-2.00656	0.0485064	4-coumarate--CoA ligase-like 9
Zm00001d008255	36.1441	14.8124	0.409815	-1.28695	0.00538558	Yucca6
GO:0009725 response to hormone
Zm00001d030361	101.406	28.8835	0.284831	-1.81182	0.000810208	Glucan endo-1%2C3-beta-glucosidase 7
Zm00001d025872	1.37086	11.4436	8.34778	3.06139	0.0381404	senescence regulator
Zm00001d040130	1197.7	546.622	0.456393	-1.13165	1.86442e-05	fasciated ear3
Zm00001d052209	14.8933	63.8838	4.28943	2.10079	0.0376664	Cytokinin-O-glucosyltransferase 2
Zm00001d052206	150.843	438.26	2.9054	1.53874	0.0267461	Protein EXORDIUM
Zm00001d039637	26.6307	9.89223	0.371459	-1.42872	0.00847538	Myb family transcription factor EFM
Zm00001d043442	29.0803	11.037	0.379534	-1.3977	0.0128839	carotenoid cleavage dioxygenase8
Zm00001d032094	202.866	85.1616	0.419793	-1.25225	7.81591e-05	SAUR33-auxin-responsive SAUR family member
Zm00001d005962	43.1515	13.8366	0.320652	-1.64092	0.000654045	basic leucine-zipper 58
Zm00001d012304	11.5673	1.60754	0.138973	-2.84713	0.00543766	Putative cytochrome P450 superfamily protein
Zm00001d011757	2697.41	1256.61	0.465858	-1.10204	0.00201647	Too many mouths protein
Zm00001d011639	25.3726	107.354	4.23109	2.08103	0.000245669	AP2/ERF and B3 domain-containing transcriptionrepressor TEM1
Zm00001d033230	0.330743	5.50873	16.6556	4.05794	0.0297256	receptor like protein 29
Zm00001d041319	168.875	677.151	4.00979	2.00353	0.000177811	nine-cis-epoxycarotenoid dioxygenase3
Zm00001d013707	110.603	43.4308	0.392673	-1.3486	0.000811244	Auxin-responsive protein IAA4
Zm00001d031673	1.37086	22.4694	16.3908	4.03481	0.0221222	Ethylene-responsive transcription factor ERF112
Zm00001d017609	204.316	483.212	2.36502	1.24186	0.000372965	Protein REVEILLE 6
Zm00001d050375	6786.13	3142.84	0.463127	-1.11052	0.000296731	14-3-3-like protein
Zm00001d034417	0.350051	7.48943	21.3953	4.41922	0.03395	Acyl-CoA N-acyltransferases (NAT) superfamilyprotein
Zm00001d037160	172.581	59.3959	0.344163	-1.53884	2.14739e-07	Nodulin protein
Zm00001d052931	10.8325	31.759	2.93183	1.5518	0.0162323	Acyl-coenzyme A oxidase
Zm00001d027461	16.7107	3.94347	0.235984	-2.08324	0.00598937	DNA binding protein
Zm00001d008812	1927.45	4565.98	2.36892	1.24423	0.000609031	C3H47 C3H type transcription factor
Zm00001d026530	55.7281	21.7086	0.389544	-1.36014	0.000420177	SAUR-like auxin-responsive protein family
Zm00001d005875	38.6864	10.5524	0.272768	-1.87426	0.000117357	Homeobox-leucine zipper protein HAT14
Zm00001d032155	1115.41	485.394	0.435172	-1.20034	0.00755626	CBL-interacting serine/threonine-protein kinase 15
Zm00001d006587	913.017	297.079	0.325382	-1.61979	0.000574868	Chlorophyll a-b binding protein CP29.1chloroplastic
Zm00001d041960	14.0864	64.4621	4.57619	2.19415	0.00563913	Transcription factor LUX
Zm00001d053396	562.001	1155.16	2.05545	1.03945	0.00122252	Abscisic acid receptor PYL9
Zm00001d047290	806.188	1717.4	2.13027	1.09104	0.00956892	Ninja-family protein 6
Zm00001d038338	7.11707	0.604901	0.0849929	-3.55651	0.0176093	Transcription repressor MYB6
Zm00001d043536	8.91751	95.2449	10.6807	3.41693	0.00703164	Heat stress transcription factor C-1
Zm00001d036728	346.108	1387.47	4.00879	2.00317	3.01554e-20	ATPase 8 plasma membrane-type
Zm00001d025468	112.87	43.0715	0.381602	-1.38986	2.52522e-06	Putative pentatricopeptide repeat-containingprotein
Zm00001d047614	67.7675	173.683	2.56293	1.3578	0.000112858	Putative HLH DNA-binding domain superfamily protein
Zm00001d007400	75.4173	33.6529	0.446222	-1.16417	0.0348044	Type III polyketide synthase B
Zm00001d051703	13.5842	4.27299	0.314555	-1.66862	0.036159	Transmembrane amino acid transporter familyprotein
Zm00001d000358	89.1117	38.0623	0.427131	-1.22725	0.00183685	Auxin response factor 16
Zm00001d046755	148.783	320.863	2.15658	1.10875	0.0404867	Putative two-component response regulator familyprotein
Zm00001d003315	126.298	51.5414	0.408092	-1.29303	0.000236519	Protein Brevis radix-like 4
Zm00001d026632	3936.82	8616.46	2.18868	1.13006	0.00178553	Stem-specific protein TSJT1
Zm00001d013410	3598.05	1692.68	0.470444	-1.0879	1.75935e-05	Actin-1
Zm00001d027524	7.45398	25.4337	3.41209	1.77066	0.0113926	Basic endochitinase B
Zm00001d027525	172.872	449.277	2.5989	1.3779	1.08304e-09	Basic endochitinase B
Zm00001d030678	1911.55	605.845	0.316938	-1.65773	2.76848e-07	Transcription factor MYB48
Zm00001d005978	1012.38	3001.4	2.9647	1.56789	0.000985571	RING-H2 finger protein
Zm00001d038436	29.931	7.92923	0.264917	-1.91639	0.00052074	Abscisic acid receptor PYL5
Zm00001d031647	296.853	96.1192	0.323794	-1.62685	3.60647e-07	-
Zm00001d038081	49.1814	109.116	2.21865	1.14968	0.0115014	Protein SHI RELATED SEQUENCE 6
Zm00001d038224	370.485	896.44	2.41964	1.27479	0.0225498	F-box protein SKP2A
Zm00001d021784	876.493	268.043	0.305813	-1.70928	1.53187e-05	Chlorophyll a-b binding protein of LHCII type III
Zm00001d043066	7.14795	0.687224	0.0961428	-3.37868	0.0171066	Probable WRKY transcription factor 30
Zm00001d025055	19.9124	43.48	2.18357	1.12669	0.0183026	protein phosphatase homolog11
Zm00001d008255	36.1441	14.8124	0.409815	-1.28695	0.00538558	Yucca6
Zm00001d027431	8.74608	37.4339	4.28008	2.09764	0.0455993	knotted related homeobox1
Zm00001d020306	43.6398	87.295	2.00035	1.00025	0.0230663	Strictosidine synthase 3
Zm00001d027436	364.564	136.752	0.375111	-1.41461	0.000129639	Probable receptor-like protein kinase
Zm00001d052112	3096.61	1236.13	0.399189	-1.32486	1.15315e-07	Growth-regulating factor 6
Zm00001d002143	26.9955	70.6484	2.61705	1.38794	0.0121763	Transcription factor TGA4
Zm00001d052087	1385.9	683.074	0.492872	-1.02071	3.14365e-07	Ethylene-responsive transcription factor RAP2-2
Zm00001d005193	246.115	596.545	2.42385	1.2773	0.0165947	Protein LURP1
Zm00001d011131	871.718	3096.83	3.55256	1.82886	0.00440366	Protein phosphatase 2C 16
Zm00001d031655	171.506	60.0997	0.350423	-1.51283	5.94817e-09	NAC domain-containing protein 68
Zm00001d033447	15.578	292.337	18.7661	4.23006	0.010211	Globulin-1 S allele
Zm00001d029102	2580.23	5353.79	2.07492	1.05306	0.0102789	Dormancy-associated protein homolog 3
Zm00001d049916	6163.37	2735.91	0.443899	-1.1717	0.0448882	Protein WALLS ARE THIN 1
Zm00001d013135	80.8834	191.621	2.3691	1.24434	0.00108229	Ribose-5-phosphate isomerase
Zm00001d001820	2635.96	699.059	0.265201	-1.91484	0.00857561	protochlorophyllide reductase1
Zm00001d002576	27.7342	80.5484	2.9043	1.53819	0.0289714	RING zinc finger protein-like
Zm00001d023569	18.0136	0.343612	0.0190751	-5.71217	8.10026e-07	-
Zm00001d017666	12.4769	3.57392	0.286443	-1.80368	0.033774	Protein NRT1/ PTR FAMILY 7.2
Zm00001d003884	30.9912	72.8893	2.35194	1.23385	0.024203	-
Zm00001d025126	186.078	16.3135	0.0876703	-3.51177	4.96037e-30	CASP-like protein 7
Zm00001d018857	38.7906	15.9551	0.411314	-1.28169	0.00556595	Probable carboxylesterase 15
Zm00001d032177	8.83951	2.00641	0.226982	-2.13935	0.0442151	Mini zinc finger protein 2
Zm00001d026139	87.6266	40.628	0.463649	-1.1089	0.000343255	Putative calcium-dependent protein kinase familyprotein
Zm00001d036925	53.2023	278.85	5.2413	2.38993	6.88959e-05	Protein kinase Kelch repeat:Kelch
Zm00001d040730	1047.87	478.36	0.456508	-1.13129	1.74379e-08	GDSL esterase/lipase LIP-4
Zm00001d048593	121.828	57.0859	0.468576	-1.09364	8.21249e-05	RUBISCO activase2
Zm00001d052256	159.029	68.4781	0.430602	-1.21557	1.92616e-06	Transcription factor TCP14
Zm00001d003006	22.3141	7.42098	0.332569	-1.58827	0.010103	Aquaporin PIP2-5
Zm00001d036237	34.6644	83.6973	2.4145	1.27173	0.0324469	GDSL esterase/lipase
Zm00001d003009	93.589	295.659	3.15913	1.65953	0.0186885	senescence regulator
Zm00001d044864	653.301	2178.91	3.33523	1.73779	0.0416259	Protein EXORDIUM
Zm00001d012527	11.2219	96.0476	8.55894	3.09743	0.0271353	NAC domain-containing protein 2
Zm00001d027341	131.342	44.0075	0.335061	-1.5775	0.00228294	AAA-ATPase
Zm00001d010308	700.634	2597.3	3.70707	1.89028	0.000549613	Gibberellin receptor GID1A
Zm00001d032188	386.206	154.476	0.399984	-1.32199	2.716e-07	Probable mannan synthase 7
Zm00001d017287	10.1223	131.288	12.9701	3.69712	0.00285671	-
Zm00001d038984	507.866	227.985	0.448907	-1.15551	0.00489537	photosystem I H subunit1
Zm00001d044043	124.894	349.388	2.79748	1.48413	9.88377e-09	GDSL esterase/lipase
Zm00001d053015	49.4362	19.1514	0.387396	-1.36812	0.000757735	Fructose-bisphosphate aldolase
Zm00001d040292	0.996864	266.414	267.252	8.06205	0.000202683	Protein induced upon tuberization
Zm00001d026512	9.14015	26.9175	2.94498	1.55826	0.0049794	Flavonol-3-O-glycoside-7-O-glucosyltransferase 1
Zm00001d039065	1026.12	2143.77	2.0892	1.06295	7.93452e-05	G-box binding factor
Zm00001d031427	10.1509	2.30774	0.227343	-2.13706	0.0305122	Leucine-rich repeat receptor-like protein kinasePEPR1
Zm00001d033369	5280.05	2255.9	0.42725	-1.22685	4.15143e-14	Gibberellin-regulated protein 1
Zm00001d016031	70.588	21.2139	0.300532	-1.73441	0.000582081	GDSL esterase/lipase
Zm00001d032222	52.6608	11.9387	0.226709	-2.14109	9.696e-07	UDP-glycosyltransferase 85A7
Zm00001d048185	8.0228	117.538	14.6505	3.87288	2.00577e-23	F-box protein SNE
Zm00001d038907	20.0259	78.4071	3.91528	1.96912	6.45873e-06	AP2/ERF and B3 domain-containing transcriptionrepressor TEM1
Zm00001d048460	484.81	1649.39	3.40214	1.76644	0.0113642	CBL-interacting serine/threonine-protein kinase 9
Zm00001d023365	1.67766	32.1594	19.1692	4.26072	0.0160495	Putative CBL-interacting protein kinase familyprotein
Zm00001d033976	1207.84	594.33	0.492061	-1.02309	0.00589481	Aux/IAA-transcription factor4
Zm00001d011645	3.69996	24.6416	6.65995	2.73551	0.00888877	Putative MYB DNA-binding domain superfamily protein
Zm00001d014918	630.311	305.458	0.484616	-1.04509	6.06737e-06	GDSL esterase/lipase EXL3
Zm00001d015815	39.1494	14.7842	0.377636	-1.40493	0.00195025	Scarecrow-like protein 18
Zm00001d032060	511.071	1197.56	2.34324	1.22851	0.00997389	Probable GTP diphosphokinase RSH2 chloroplastic
Zm00001d014313	330.118	158.734	0.480839	-1.05637	1.87816e-06	THAUMATIN-LIKE PROTEIN 1
Zm00001d043248	26.3958	12.6284	0.478425	-1.06364	0.045374	Transcription factor bHLH112
Zm00001d012296	57.6544	145.038	2.51565	1.33093	0.00122655	ABA response element binding factor%3B PutativebZIP transcription factor superfamily protein
Zm00001d048647	0.670756	7.66704	11.4304	3.51481	0.0123167	Putative MYB DNA-binding domain superfamily protein
Zm00001d045582	75.6505	198.579	2.62495	1.39229	0.029207	WAT1-related protein
Zm00001d022122	27.1986	59.1022	2.17299	1.11968	0.00218859	Probable GTP diphosphokinase RSH2 chloroplastic
Zm00001d045589	123.784	49.6565	0.401156	-1.31777	3.0922e-06	Scarecrow-like protein 6
Zm00001d031639	154.569	480.489	3.10858	1.63626	0.00200503	ACR4
Zm00001d000164	66.405	17.5168	0.263787	-1.92256	0.0284495	Phosphoribulokinase chloroplastic
Zm00001d019563	25421.7	12667.5	0.498295	-1.00493	1.74525e-10	Aquaporin PIP2-1
Zm00001d029475	123.47	297.672	2.41089	1.26956	7.51573e-05	ATP-dependent protease La (LON) domain protein
Zm00001d024003	233.921	116.627	0.498577	-1.00411	0.000386932	Calcium-dependent protein kinase 24
Zm00001d033625	169.218	467.55	2.763	1.46624	6.60584e-05	Ethylene-insensitive protein 2
Zm00001d014840	2.67376	65.0696	24.3364	4.60504	0.00142794	Basic endochitinase 1
Zm00001d004248	1184.02	590.668	0.498866	-1.00327	0.00021393	UDP-glycosyltransferase 85A7
Zm00001d051637	39.3054	9.04014	0.229998	-2.12031	1.77315e-05	Protein NRT1/ PTR FAMILY 7.1
Zm00001d025023	419.312	849.356	2.0256	1.01835	4.91595e-08	Probable 2-oxoacid dependent dioxygenase
Zm00001d020578	484.567	159.779	0.329735	-1.60062	4.14222e-06	AAA-ATPase
Zm00001d005802	57.4049	27.0267	0.470808	-1.08679	0.00341651	SAUR-like auxin-responsive protein family
Zm00001d053739	147.553	55.7307	0.377699	-1.40469	0.00739202	Heptahelical transmembrane protein 2
Zm00001d031840	2701.79	1320.42	0.488719	-1.03292	0.0104024	ZF-HD protein dimerisation region containingprotein
Zm00001d020606	33.4935	11.4727	0.342535	-1.54568	0.00195067	SAUR-like auxin-responsive protein family
Zm00001d029701	8.51417	0.673127	0.0790596	-3.66091	0.00619992	glutathione transferase40
Zm00001d039293	251.025	118.106	0.470495	-1.08775	0.0472777	tonoplast intrinsic protein4
Zm00001d053049	258.759	527.915	2.04018	1.0287	0.00282017	ATPase%2C coupled to transmembrane movement ofsubstance%3B ATPase%2C coupled to transmembrane movementof substances
Zm00001d021616	75.8791	296.398	3.90619	1.96576	0.000438517	-
Zm00001d044106	151.584	60.6949	0.400404	-1.32047	0.00107246	UDP-glycosyltransferase 73B3
Zm00001d029707	183.515	67.8819	0.369899	-1.4348	1.73608e-08	Glutathione S-transferase GST 38
Zm00001d049141	62.5885	30.1165	0.481183	-1.05534	0.00745045	Auxin-responsive protein IAA26
Zm00001d041204	14.3044	4.09515	0.286286	-1.80447	0.0193929	lipoxygenase12
Zm00001d011064	17.7719	5.78524	0.325527	-1.61915	0.0191829	Putative mitochondrial import inner membranetranslocase subunit Tim17 family protein
Zm00001d012212	241.734	99.401	0.4112	-1.28209	0.00124515	gibberellin 20-oxidase5
Zm00001d009349	49.7734	146.029	2.93387	1.55281	0.0289729	Putative respiratory burst oxidase homolog proteinH
Zm00001d048950	0.335378	6.61027	19.7099	4.30085	0.0112969	Hevein-like preproprotein
Zm00001d021064	84.569	17.56	0.20764	-2.26784	0.00618869	Bidirectional sugar transporter SWEET10
Zm00001d011666	7.74071	85.456	11.0398	3.46464	1.56169e-16	Putative calcium-dependent protein kinase familyprotein
Zm00001d013063	593.687	171.156	0.288294	-1.79439	0.000279418	argonaute5c
Zm00001d033980	116.437	24.6785	0.211948	-2.23822	9.70593e-06	ustilago maydis induced12
Zm00001d011785	25.2033	107.256	4.25562	2.08937	0.0153014	Transcription factor LUX
Zm00001d025310	65.6996	25.1331	0.382545	-1.3863	0.000144308	Putative RING zinc finger domain superfamilyprotein
Zm00001d001879	6446.35	3175.62	0.492623	-1.02144	0.000155502	Auxin response factor 3
Zm00001d032457	97.8446	209.878	2.14502	1.10099	3.28264e-05	Protein kinase domain containing protein
Zm00001d043782	20.5739	55.6332	2.70407	1.43513	0.0019821	DNA-binding protein RAV1
Zm00001d052493	5662.87	2561.64	0.452356	-1.14447	3.93269e-09	Aluminium induced protein with YGL and LRDR motifs
Zm00001d037017	25.7065	12.4483	0.484247	-1.04618	0.0479278	Cationic amino acid transporter 5
Zm00001d021863	156.445	45.0137	0.287729	-1.79722	4.81903e-06	Axial regulator YABBY2
Zm00001d023411	34.5591	91.8323	2.65725	1.40994	0.000256579	myb-like transcription factor family protein
Zm00001d014481	100.369	46.2581	0.460879	-1.11754	0.00224308	Dihydroflavonol-4-reductase
Zm00001d027459	40.9027	6.71831	0.164251	-2.60603	4.32318e-07	NAC domain-containing protein 37
Zm00001d051172	233.423	92.6329	0.396846	-1.33335	2.61059e-06	Auxin response factor 16
Zm00001d035713	1157.77	393.089	0.339523	-1.55842	4.91911e-06	WAT1-related protein
Zm00001d002856	278.434	816.386	2.93206	1.55191	0.00156849	E3 ubiquitin-protein ligase RMA1
Zm00001d033132	19.5809	2.67954	0.136845	-2.86939	0.000173718	photosystem II light harvesting complex gene 2.1
Zm00001d018779	316.595	157.985	0.499013	-1.00285	0.000341003	Oxygen-evolving enhancer protein 2-1 chloroplastic
Zm00001d020774	85.5647	42.2214	0.493444	-1.01904	0.00104679	Zinc-finger homeodomain protein 2
Zm00001d038165	313.306	628.216	2.00512	1.00369	0.0384811	Putative GID1-like gibberellin receptor
Zm00001d042665	22.0722	109.088	4.94236	2.3052	0.000119143	Transcription repressor MYB6
Zm00001d021454	20.09	7.0644	0.351637	-1.50784	0.0206807	SAUR55-auxin-responsive SAUR family member
Zm00001d013071	25.62	9.52043	0.371602	-1.42817	0.0100873	Auxin-responsive protein IAA4
Zm00001d000288	155.597	64.1982	0.412593	-1.27721	0.000268572	Auxin-responsive protein IAA29
Zm00001d004697	46.2981	12.8622	0.277812	-1.84782	4.99429e-05	IAA27-auxin-responsive Aux/IAA family member
Zm00001d044954	3.71	32.8524	8.85509	3.14651	0.000102963	Probable 2-oxoacid dependent dioxygenase
Zm00001d042756	1.34692	12.2179	9.07102	3.18126	0.0332059	Duplicated homeodomain-like superfamily protein
Zm00001d016950	0.670756	9.04284	13.4816	3.75291	0.0473852	NAC30 NAC type transcription factor
Zm00001d038300	6241.92	3003.53	0.481187	-1.05533	5.14618e-05	Putative cytochrome P450 superfamily protein
Zm00001d052189	4.00213	13.4263	3.3548	1.74623	0.0324142	Putative RING zinc finger domain superfamilyprotein
Zm00001d043180	6.11711	36.7583	6.00911	2.58715	0.00278784	EID1-like F-box protein 3
Zm00001d006753	384.554	166.477	0.43291	-1.20786	9.66323e-06	Indole-3-acetic acid amido synthetase
Zm00001d003598	334.625	157.299	0.470074	-1.08904	0.00299456	Two-component response regulator ARR16
Zm00001d029383	22.6232	6.75947	0.298785	-1.74282	0.00395384	WAT1-related protein
Zm00001d046783	28.1051	8.28694	0.294855	-1.76192	0.00722522	Scarecrow-like protein 18
Zm00001d043586	2.34301	23.1544	9.88231	3.30485	0.0342727	-
Zm00001d046786	784.557	351.879	0.448507	-1.1568	0.00252954	Photosystem I chlorophyll a/b-binding protein 3-1chloroplastic
Zm00001d003750	329.718	156.028	0.473215	-1.07943	0.0109138	Digalactosyldiacylglycerol synthase 1chloroplastic
Zm00001d023402	30.4473	132.363	4.34729	2.12012	6.13856e-07	Putative MYB DNA-binding domain superfamily protein
Zm00001d033035	46.2912	18.151	0.392105	-1.35069	0.00117886	-
Zm00001d025005	9.86496	1.71806	0.174158	-2.52153	0.0155915	Yucca2
Zm00001d029853	192.142	14.6507	0.0762492	-3.71313	4.854e-05	Proline oxidase
Zm00001d022637	207.74	50.6508	0.243819	-2.03612	1.05889e-10	THAUMATIN-LIKE PROTEIN 1
Zm00001d040597	65.5212	3.36676	0.0513844	-4.28253	7.55673e-17	Protein SRG1
Zm00001d013185	31.5662	14.044	0.444906	-1.16843	0.0174683	Allene oxide synthase chloroplastic
Zm00001d048311	40.4629	19.3042	0.477084	-1.06769	0.0183309	Sucrose transport protein SUC3
Zm00001d028816	5.00827	0.329516	0.0657944	-3.92589	0.0392369	Pathogenesis-related protein 10
Zm00001d021268	83.3261	301.336	3.61634	1.85453	0.0281553	Homeobox-leucine zipper protein ATHB-12
Zm00001d038177	117.801	50.5672	0.42926	-1.22007	0.0103197	Probable carboxylesterase 17
Zm00001d023246	726.934	284.125	0.390854	-1.3553	5.32343e-13	Regulatory protein NPR5
Zm00001d048230	19.5994	49.8386	2.54286	1.34645	0.00216036	E3 ubiquitin-protein ligase ATL6
Zm00001d031188	0.700101	7.37981	10.5411	3.39795	0.0153164	Calcium-dependent protein kinase 7
Zm00001d025967	27.8593	7.41985	0.266333	-1.9087	0.000982439	OJ000126_13.10 protein; protein
Zm00001d002884	17.6257	5.60289	0.317881	-1.65344	0.016796	Integral membrane protein
Zm00001d010175	2.69847	22.8553	8.46974	3.08232	0.0324577	Ethylene-responsive transcription factor ABR1
Zm00001d043512	21.6217	48.2745	2.23269	1.15878	0.0038789	Protein kinase family protein with leucine-richrepeat domain
Zm00001d043515	144.586	385.865	2.66876	1.41617	0.0445413	IAA6-auxin-responsive Aux/IAA family member
Zm00001d010172	14.568	37.0901	2.54601	1.34824	0.0454115	Fructose-16-bisphosphatase cytosolic
Zm00001d052210	22.7359	53.3714	2.34744	1.23109	0.00351387	UDP-glycosyltransferase 85A7
Zm00001d036241	219.39	90.6453	0.41317	-1.27519	0.000590005	GDSL esterase/lipase
Zm00001d040545	9.43844	0.646062	0.0684501	-3.8688	0.0029544	-
Zm00001d040544	0.685429	6.40424	9.3434	3.22395	0.0310251	Hydrophobic protein LTI6B
Zm00001d013105	41.2682	15.5394	0.376548	-1.4091	0.00254826	Calcium-dependent protein kinase 20
Zm00001d051554	77.2383	34.8336	0.450988	-1.14884	0.000561124	abscisic acid 8'-hydroxylase2
Zm00001d038412	5.75625	34.8542	6.05502	2.59813	0.0366483	Ammonium transporter 2
Zm00001d017939	190.531	84.8199	0.445178	-1.16755	0.00297202	Zinc finger protein CONSTANS-LIKE 7
Zm00001d052299	9.42224	24.8979	2.64246	1.40188	0.0143715	-
Zm00001d033719	392.642	188.93	0.481176	-1.05536	0.000368472	Zinc finger protein CONSTANS-LIKE 7
Zm00001d034543	250.045	120.836	0.483259	-1.04913	0.000141114	Photosystem I reaction center subunit II-1chloroplastic
Zm00001d020100	79.7203	204.047	2.55953	1.35588	2.45157e-06	protein phosphatase homolog6
Zm00001d040089	16.8623	2.36412	0.140201	-2.83443	0.000534187	nodulin MtN21 /EamA-like transporter familyprotein
Zm00001d039987	274.887	581.931	2.11698	1.08201	0.00355487	-
Zm00001d043293	89.1887	187.971	2.10757	1.07558	0.0067614	cytokinin oxidase 4
Zm00001d030191	9.46625	2.33593	0.246764	-2.0188	0.044088	Homeobox-leucine zipper protein HAT3
Zm00001d045572	0.350051	4.83673	13.8172	3.7884	0.0494802	WAT1-related protein
Zm00001d030584	155.041	75.2859	0.485588	-1.0422	0.000172822	DROUGHT SENSITIVE 1
Zm00001d023242	105.354	43.1012	0.40911	-1.28944	0.000421131	Two-component response regulator ARR9
Zm00001d046178	121.611	53.2968	0.438258	-1.19015	2.66125e-05	Putative leucine-rich repeat protein kinase familyprotein
Zm00001d032024	9.49173	84.3709	8.88888	3.152	0.0144509	myb transcription factor38
Zm00001d020457	30.6221	61.6017	2.01168	1.0084	0.00519822	Transcription factor MYB30
Zm00001d048634	1692.83	727.014	0.429467	-1.21938	0.0124999	DIBOA-glucoside dioxygenase BX6
Zm00001d008961	51.1086	10.8819	0.212917	-2.23164	0.000121787	-
hormone-mediated signaling pathway
Zm00001d030361	101.406	28.8835	0.284831	-1.81182	0.000810208	Glucan endo-1%2C3-beta-glucosidase 7
Zm00001d052209	14.8933	63.8838	4.28943	2.10079	0.0376664	Cytokinin-O-glucosyltransferase 2
Zm00001d005875	38.6864	10.5524	0.272768	-1.87426	0.000117357	Homeobox-leucine zipper protein HAT14
Zm00001d032094	202.866	85.1616	0.419793	-1.25225	7.81591e-05	SAUR33-auxin-responsive SAUR family member
Zm00001d012304	11.5673	1.60754	0.138973	-2.84713	0.00543766	Putative cytochrome P450 superfamily protein
Zm00001d029475	123.47	297.672	2.41089	1.26956	7.51573e-05	ATP-dependent protease La (LON) domain protein
Zm00001d031673	1.37086	22.4694	16.3908	4.03481	0.0221222	Ethylene-responsive transcription factor ERF112
Zm00001d050375	6786.13	3142.84	0.463127	-1.11052	0.000296731	14-3-3-like protein
Zm00001d034417	0.350051	7.48943	21.3953	4.41922	0.03395	Acyl-CoA N-acyltransferases (NAT) superfamilyprotein
Zm00001d037160	172.581	59.3959	0.344163	-1.53884	2.14739e-07	Nodulin protein
Zm00001d008812	1927.45	4565.98	2.36892	1.24423	0.000609031	C3H47 C3H type transcription factor
Zm00001d032155	1115.41	485.394	0.435172	-1.20034	0.00755626	CBL-interacting serine/threonine-protein kinase 15
Zm00001d053396	562.001	1155.16	2.05545	1.03945	0.00122252	Abscisic acid receptor PYL9
Zm00001d047290	806.188	1717.4	2.13027	1.09104	0.00956892	Ninja-family protein 6
Zm00001d038081	49.1814	109.116	2.21865	1.14968	0.0115014	Protein SHI RELATED SEQUENCE 6
Zm00001d047614	67.7675	173.683	2.56293	1.3578	0.000112858	Putative HLH DNA-binding domain superfamily protein
Zm00001d000358	89.1117	38.0623	0.427131	-1.22725	0.00183685	Auxin response factor 16
Zm00001d003315	126.298	51.5414	0.408092	-1.29303	0.000236519	Protein Brevis radix-like 4
Zm00001d027524	7.45398	25.4337	3.41209	1.77066	0.0113926	Basic endochitinase B
Zm00001d027525	172.872	449.277	2.5989	1.3779	1.08304e-09	Basic endochitinase B
Zm00001d013707	110.603	43.4308	0.392673	-1.3486	0.000811244	Auxin-responsive protein IAA4
Zm00001d038436	29.931	7.92923	0.264917	-1.91639	0.00052074	Abscisic acid receptor PYL5
Zm00001d000288	155.597	64.1982	0.412593	-1.27721	0.000268572	Auxin-responsive protein IAA29
Zm00001d038224	370.485	896.44	2.41964	1.27479	0.0225498	F-box protein SKP2A
Zm00001d043066	7.14795	0.687224	0.0961428	-3.37868	0.0171066	Probable WRKY transcription factor 30
Zm00001d025055	19.9124	43.48	2.18357	1.12669	0.0183026	protein phosphatase homolog11
Zm00001d027436	364.564	136.752	0.375111	-1.41461	0.000129639	Probable receptor-like protein kinase
Zm00001d002143	26.9955	70.6484	2.61705	1.38794	0.0121763	Transcription factor TGA4
Zm00001d005193	246.115	596.545	2.42385	1.2773	0.0165947	Protein LURP1
Zm00001d011131	871.718	3096.83	3.55256	1.82886	0.00440366	Protein phosphatase 2C 16
Zm00001d039293	251.025	118.106	0.470495	-1.08775	0.0472777	tonoplast intrinsic protein4
Zm00001d049916	6163.37	2735.91	0.443899	-1.1717	0.0448882	Protein WALLS ARE THIN 1
Zm00001d013135	80.8834	191.621	2.3691	1.24434	0.00108229	Ribose-5-phosphate isomerase
Zm00001d017666	12.4769	3.57392	0.286443	-1.80368	0.033774	Protein NRT1/ PTR FAMILY 7.2
Zm00001d003884	30.9912	72.8893	2.35194	1.23385	0.024203	-
Zm00001d022122	27.1986	59.1022	2.17299	1.11968	0.00218859	Probable GTP diphosphokinase RSH2 chloroplastic
Zm00001d026139	87.6266	40.628	0.463649	-1.1089	0.000343255	Putative calcium-dependent protein kinase familyprotein
Zm00001d036925	53.2023	278.85	5.2413	2.38993	6.88959e-05	Protein kinase Kelch repeat:Kelch
Zm00001d052087	1385.9	683.074	0.492872	-1.02071	3.14365e-07	Ethylene-responsive transcription factor RAP2-2
Zm00001d010308	700.634	2597.3	3.70707	1.89028	0.000549613	Gibberellin receptor GID1A
Zm00001d032188	386.206	154.476	0.399984	-1.32199	2.716e-07	Probable mannan synthase 7
Zm00001d040292	0.996864	266.414	267.252	8.06205	0.000202683	Protein induced upon tuberization
Zm00001d039065	1026.12	2143.77	2.0892	1.06295	7.93452e-05	G-box binding factor
Zm00001d005802	57.4049	27.0267	0.470808	-1.08679	0.00341651	SAUR-like auxin-responsive protein family
Zm00001d033369	5280.05	2255.9	0.42725	-1.22685	4.15143e-14	Gibberellin-regulated protein 1
Zm00001d048185	8.0228	117.538	14.6505	3.87288	2.00577e-23	F-box protein SNE
Zm00001d038907	20.0259	78.4071	3.91528	1.96912	6.45873e-06	AP2/ERF and B3 domain-containing transcriptionrepressor TEM1
Zm00001d048460	484.81	1649.39	3.40214	1.76644	0.0113642	CBL-interacting serine/threonine-protein kinase 9
Zm00001d023365	1.67766	32.1594	19.1692	4.26072	0.0160495	Putative CBL-interacting protein kinase familyprotein
Zm00001d033976	1207.84	594.33	0.492061	-1.02309	0.00589481	Aux/IAA-transcription factor4
Zm00001d040597	65.5212	3.36676	0.0513844	-4.28253	7.55673e-17	Protein SRG1
Zm00001d015815	39.1494	14.7842	0.377636	-1.40493	0.00195025	Scarecrow-like protein 18
Zm00001d032060	511.071	1197.56	2.34324	1.22851	0.00997389	Probable GTP diphosphokinase RSH2 chloroplastic
Zm00001d045582	75.6505	198.579	2.62495	1.39229	0.029207	WAT1-related protein
Zm00001d045589	123.784	49.6565	0.401156	-1.31777	3.0922e-06	Scarecrow-like protein 6
Zm00001d000164	66.405	17.5168	0.263787	-1.92256	0.0284495	Phosphoribulokinase chloroplastic
Zm00001d024003	233.921	116.627	0.498577	-1.00411	0.000386932	Calcium-dependent protein kinase 24
Zm00001d033625	169.218	467.55	2.763	1.46624	6.60584e-05	Ethylene-insensitive protein 2
Zm00001d014840	2.67376	65.0696	24.3364	4.60504	0.00142794	Basic endochitinase 1
Zm00001d004248	1184.02	590.668	0.498866	-1.00327	0.00021393	UDP-glycosyltransferase 85A7
Zm00001d051637	39.3054	9.04014	0.229998	-2.12031	1.77315e-05	Protein NRT1/ PTR FAMILY 7.1
Zm00001d025023	419.312	849.356	2.0256	1.01835	4.91595e-08	Probable 2-oxoacid dependent dioxygenase
Zm00001d031427	10.1509	2.30774	0.227343	-2.13706	0.0305122	Leucine-rich repeat receptor-like protein kinasePEPR1
Zm00001d011639	25.3726	107.354	4.23109	2.08103	0.000245669	AP2/ERF and B3 domain-containing transcriptionrepressor TEM1
Zm00001d031840	2701.79	1320.42	0.488719	-1.03292	0.0104024	ZF-HD protein dimerisation region containingprotein
Zm00001d049141	62.5885	30.1165	0.481183	-1.05534	0.00745045	Auxin-responsive protein IAA26
Zm00001d013105	41.2682	15.5394	0.376548	-1.4091	0.00254826	Calcium-dependent protein kinase 20
Zm00001d009349	49.7734	146.029	2.93387	1.55281	0.0289729	Putative respiratory burst oxidase homolog proteinH
Zm00001d011666	7.74071	85.456	11.0398	3.46464	1.56169e-16	Putative calcium-dependent protein kinase familyprotein
Zm00001d001879	6446.35	3175.62	0.492623	-1.02144	0.000155502	Auxin response factor 3
Zm00001d014481	100.369	46.2581	0.460879	-1.11754	0.00224308	Dihydroflavonol-4-reductase
Zm00001d051172	233.423	92.6329	0.396846	-1.33335	2.61059e-06	Auxin response factor 16
Zm00001d035713	1157.77	393.089	0.339523	-1.55842	4.91911e-06	WAT1-related protein
Zm00001d018779	316.595	157.985	0.499013	-1.00285	0.000341003	Oxygen-evolving enhancer protein 2-1 chloroplastic
Zm00001d020774	85.5647	42.2214	0.493444	-1.01904	0.00104679	Zinc-finger homeodomain protein 2
Zm00001d038165	313.306	628.216	2.00512	1.00369	0.0384811	Putative GID1-like gibberellin receptor
Zm00001d021454	20.09	7.0644	0.351637	-1.50784	0.0206807	SAUR55-auxin-responsive SAUR family member
Zm00001d004697	46.2981	12.8622	0.277812	-1.84782	4.99429e-05	IAA27-auxin-responsive Aux/IAA family member
Zm00001d044954	3.71	32.8524	8.85509	3.14651	0.000102963	Probable 2-oxoacid dependent dioxygenase
Zm00001d043782	20.5739	55.6332	2.70407	1.43513	0.0019821	DNA-binding protein RAV1
Zm00001d016950	0.670756	9.04284	13.4816	3.75291	0.0473852	NAC30 NAC type transcription factor
Zm00001d038300	6241.92	3003.53	0.481187	-1.05533	5.14618e-05	Putative cytochrome P450 superfamily protein
Zm00001d052189	4.00213	13.4263	3.3548	1.74623	0.0324142	Putative RING zinc finger domain superfamilyprotein
Zm00001d013071	25.62	9.52043	0.371602	-1.42817	0.0100873	Auxin-responsive protein IAA4
Zm00001d045572	0.350051	4.83673	13.8172	3.7884	0.0494802	WAT1-related protein
Zm00001d003598	334.625	157.299	0.470074	-1.08904	0.00299456	Two-component response regulator ARR16
Zm00001d029383	22.6232	6.75947	0.298785	-1.74282	0.00395384	WAT1-related protein
Zm00001d046783	28.1051	8.28694	0.294855	-1.76192	0.00722522	Scarecrow-like protein 18
Zm00001d040089	16.8623	2.36412	0.140201	-2.83443	0.000534187	nodulin MtN21 /EamA-like transporter familyprotein
Zm00001d033035	46.2912	18.151	0.392105	-1.35069	0.00117886	-
Zm00001d025005	9.86496	1.71806	0.174158	-2.52153	0.0155915	Yucca2
Zm00001d029853	192.142	14.6507	0.0762492	-3.71313	4.854e-05	Proline oxidase
Zm00001d012296	57.6544	145.038	2.51565	1.33093	0.00122655	ABA response element binding factor%3B PutativebZIP transcription factor superfamily protein
Zm00001d013185	31.5662	14.044	0.444906	-1.16843	0.0174683	Allene oxide synthase chloroplastic
Zm00001d028816	5.00827	0.329516	0.0657944	-3.92589	0.0392369	Pathogenesis-related protein 10
Zm00001d021268	83.3261	301.336	3.61634	1.85453	0.0281553	Homeobox-leucine zipper protein ATHB-12
Zm00001d038177	117.801	50.5672	0.42926	-1.22007	0.0103197	Probable carboxylesterase 17
Zm00001d048230	19.5994	49.8386	2.54286	1.34645	0.00216036	E3 ubiquitin-protein ligase ATL6
Zm00001d031188	0.700101	7.37981	10.5411	3.39795	0.0153164	Calcium-dependent protein kinase 7
Zm00001d018857	38.7906	15.9551	0.411314	-1.28169	0.00556595	Probable carboxylesterase 15
Zm00001d010175	2.69847	22.8553	8.46974	3.08232	0.0324577	Ethylene-responsive transcription factor ABR1
Zm00001d043512	21.6217	48.2745	2.23269	1.15878	0.0038789	Protein kinase family protein with leucine-richrepeat domain
Zm00001d043515	144.586	385.865	2.66876	1.41617	0.0445413	IAA6-auxin-responsive Aux/IAA family member
Zm00001d052210	22.7359	53.3714	2.34744	1.23109	0.00351387	UDP-glycosyltransferase 85A7
Zm00001d032222	52.6608	11.9387	0.226709	-2.14109	9.696e-07	UDP-glycosyltransferase 85A7
Zm00001d039637	26.6307	9.89223	0.371459	-1.42872	0.00847538	Myb family transcription factor EFM
Zm00001d038412	5.75625	34.8542	6.05502	2.59813	0.0366483	Ammonium transporter 2
Zm00001d017939	190.531	84.8199	0.445178	-1.16755	0.00297202	Zinc finger protein CONSTANS-LIKE 7
Zm00001d033719	392.642	188.93	0.481176	-1.05536	0.000368472	Zinc finger protein CONSTANS-LIKE 7
Zm00001d020100	79.7203	204.047	2.55953	1.35588	2.45157e-06	protein phosphatase homolog6
Zm00001d003750	329.718	156.028	0.473215	-1.07943	0.0109138	Digalactosyldiacylglycerol synthase 1chloroplastic
Zm00001d006753	384.554	166.477	0.43291	-1.20786	9.66323e-06	Indole-3-acetic acid amido synthetase
Zm00001d023242	105.354	43.1012	0.40911	-1.28944	0.000421131	Two-component response regulator ARR9
Zm00001d023246	726.934	284.125	0.390854	-1.3553	5.32343e-13	Regulatory protein NPR5
Zm00001d048634	1692.83	727.014	0.429467	-1.21938	0.0124999	DIBOA-glucoside dioxygenase BX6
GO:0009743 response to carbohydrate
Zm00001d010662	336.809	865.473	2.56963	1.36156	0.00437684	SNF1-related protein kinase regulatory subunitbeta-1
Zm00001d023593	98.4115	428.025	4.34934	2.1208	4.42913e-06	Amino acid permease 2
Zm00001d023592	0.666121	294.992	442.851	8.79068	8.38087e-76	Amino acid permease 2
Zm00001d021703	1549.48	773.913	0.499466	-1.00154	0.00472467	oxygen evolving complex2
Zm00001d025346	12.0396	89.2423	7.4124	2.88994	0.000283296	Protein TERMINAL FLOWER 1
Zm00001d051799	441.197	161.268	0.365524	-1.45196	6.43566e-09	Nudix hydrolase 17 mitochondrial
Zm00001d034417	0.350051	7.48943	21.3953	4.41922	0.03395	Acyl-CoA N-acyltransferases (NAT) superfamilyprotein
Zm00001d025665	182.765	371.925	2.035	1.02503	5.28022e-07	Probable amino acid permease 7
Zm00001d009687	20.5268	43.4637	2.11741	1.0823	0.0198992	Plant basic secretory protein (BSP) family protein
Zm00001d006587	913.017	297.079	0.325382	-1.61979	0.000574868	Chlorophyll a-b binding protein CP29.1chloroplastic
Zm00001d043782	20.5739	55.6332	2.70407	1.43513	0.0019821	DNA-binding protein RAV1
Zm00001d043536	8.91751	95.2449	10.6807	3.41693	0.00703164	Heat stress transcription factor C-1
Zm00001d021653	275.892	109.391	0.396499	-1.33461	0.000167095	Glucose-6-phosphate/phosphate translocator 2
Zm00001d000358	89.1117	38.0623	0.427131	-1.22725	0.00183685	Auxin response factor 16
Zm00001d052170	26.3625	243.356	9.23114	3.20651	1.0004e-30	Galactoside 2-alpha-L-fucosyltransferase
Zm00001d030678	1911.55	605.845	0.316938	-1.65773	2.76848e-07	Transcription factor MYB48
Zm00001d051787	44.7818	132.019	2.94806	1.55976	0.000591776	3-ketoacyl-CoA synthase
Zm00001d023699	47.6805	191.723	4.021	2.00755	3.31634e-05	glycine cleavage system protein H1
Zm00001d048998	679.426	238.332	0.350785	-1.51134	0.000358617	Chlorophyll a-b binding protein CP26 chloroplastic
Zm00001d025296	27.9236	12.7673	0.457223	-1.12903	0.0318928	Nudix hydrolase 13
Zm00001d008764	84.8141	35.5779	0.41948	-1.25332	0.0201016	UDP-glycosyltransferase 75B1
Zm00001d025055	19.9124	43.48	2.18357	1.12669	0.0183026	protein phosphatase homolog11
Zm00001d021763	1668.83	584.089	0.349999	-1.51458	0.00190186	photosystem II subunit29
Zm00001d002143	26.9955	70.6484	2.61705	1.38794	0.0121763	Transcription factor TGA4
Zm00001d043422	259.524	120.102	0.462777	-1.11161	0.000223223	RING-H2 finger protein ATL2K
Zm00001d005193	246.115	596.545	2.42385	1.2773	0.0165947	Protein LURP1
Zm00001d039293	251.025	118.106	0.470495	-1.08775	0.0472777	tonoplast intrinsic protein4
Zm00001d049916	6163.37	2735.91	0.443899	-1.1717	0.0448882	Protein WALLS ARE THIN 1
Zm00001d013135	80.8834	191.621	2.3691	1.24434	0.00108229	Ribose-5-phosphate isomerase
Zm00001d052856	118.923	12.9447	0.108849	-3.1996	1.00491e-18	Calcium-transporting ATPase 2 plasma membrane-type
Zm00001d002576	27.7342	80.5484	2.9043	1.53819	0.0289714	RING zinc finger protein-like
Zm00001d027983	43.5695	11.6937	0.268393	-1.89758	3.26424e-05	E3 ubiquitin-protein ligase ATL6
Zm00001d053715	317.377	144.078	0.453966	-1.13934	2.57562e-07	UDP-glycosyltransferase 84A1
Zm00001d003006	22.3141	7.42098	0.332569	-1.58827	0.010103	Aquaporin PIP2-5
Zm00001d007267	1430.21	626.598	0.438115	-1.19062	0.00176433	-
Zm00001d012527	11.2219	96.0476	8.55894	3.09743	0.0271353	NAC domain-containing protein 2
Zm00001d043257	385.578	999.371	2.59188	1.374	0.00692096	G-type lectin S-receptor-like serine/threonine-protein kinase CES101
Zm00001d040670	605.081	1683.86	2.78287	1.47657	0.00611682	Lipoamide acyltransferase component of branched-chain alpha-keto acid dehydrogenase complex mitochondrial
Zm00001d022082	18.1019	4.61435	0.25491	-1.97194	0.0219711	COBRA-like protein 4
Zm00001d039065	1026.12	2143.77	2.0892	1.06295	7.93452e-05	G-box binding factor
Zm00001d031427	10.1509	2.30774	0.227343	-2.13706	0.0305122	Leucine-rich repeat receptor-like protein kinasePEPR1
Zm00001d027852	1569.65	459.828	0.29295	-1.77127	1.09939e-11	Homeobox-transcription factor 102
Zm00001d038907	20.0259	78.4071	3.91528	1.96912	6.45873e-06	AP2/ERF and B3 domain-containing transcriptionrepressor TEM1
Zm00001d048460	484.81	1649.39	3.40214	1.76644	0.0113642	CBL-interacting serine/threonine-protein kinase 9
Zm00001d031013	1245.56	2912.79	2.33854	1.22561	0.0115741	Methylcrotonoyl-CoA carboxylase subunit alpha
Zm00001d038412	5.75625	34.8542	6.05502	2.59813	0.0366483	Ammonium transporter 2
Zm00001d018796	68.4956	31.9746	0.466813	-1.09908	0.0112453	High-light-induced protein chloroplastic
Zm00001d045582	75.6505	198.579	2.62495	1.39229	0.029207	WAT1-related protein
Zm00001d041606	736.991	307.767	0.417599	-1.25981	0.0021554	DNA replication licensing factor MCM7
Zm00001d024003	233.921	116.627	0.498577	-1.00411	0.000386932	Calcium-dependent protein kinase 24
Zm00001d030614	875.851	283.668	0.323876	-1.62648	0.00123297	DNA replication licensing factor MCM7
Zm00001d052405	28.1939	9.69804	0.343977	-1.53962	0.00396643	WRI1 transcription factor2
Zm00001d053739	147.553	55.7307	0.377699	-1.40469	0.00739202	Heptahelical transmembrane protein 2
Zm00001d038478	39.0843	366.538	9.37814	3.2293	0.000696001	Putative RING zinc finger domain superfamilyprotein%3B RING-H2 finger protein ATL5A
Zm00001d011666	7.74071	85.456	11.0398	3.46464	1.56169e-16	Putative calcium-dependent protein kinase familyprotein
Zm00001d028210	1148.03	399.961	0.348389	-1.52123	0.00241534	Replication protein A 70 kDa DNA-binding subunit B
Zm00001d045610	492.791	1075.05	2.18156	1.12536	0.0450578	Homogentisate 12-dioxygenase
Zm00001d011064	17.7719	5.78524	0.325527	-1.61915	0.0191829	Putative mitochondrial import inner membranetranslocase subunit Tim17 family protein
Zm00001d028750	3749.83	17987	4.79674	2.26205	0.011265	asparagine synthetase3
Zm00001d048086	1057.73	420.239	0.397304	-1.33168	0.000156585	Replication protein A 70 kDa DNA-binding subunit B
Zm00001d027459	40.9027	6.71831	0.164251	-2.60603	4.32318e-07	NAC domain-containing protein 37
Zm00001d047942	29.7743	14.2901	0.479947	-1.05905	0.0339625	Actin-depolymerizing factor 5
Zm00001d018779	316.595	157.985	0.499013	-1.00285	0.000341003	Oxygen-evolving enhancer protein 2-1 chloroplastic
Zm00001d047736	229.507	2490.14	10.8499	3.43961	0.0108323	asparagine synthetase4
Zm00001d051001	3515.04	1756.35	0.499668	-1.00096	0.00535647	Glyceraldehyde-3-phosphate dehydrogenase 3%2Ccytosolic
Zm00001d011639	25.3726	107.354	4.23109	2.08103	0.000245669	AP2/ERF and B3 domain-containing transcriptionrepressor TEM1
Zm00001d016950	0.670756	9.04284	13.4816	3.75291	0.0473852	NAC30 NAC type transcription factor
Zm00001d040002	45.2379	128.84	2.84805	1.50997	1.26133e-06	Metal tolerance protein 10
Zm00001d052189	4.00213	13.4263	3.3548	1.74623	0.0324142	Putative RING zinc finger domain superfamilyprotein
Zm00001d015744	18.3436	7.5033	0.409041	-1.28968	0.0481998	Ring canal kelch
Zm00001d029383	22.6232	6.75947	0.298785	-1.74282	0.00395384	WAT1-related protein
Zm00001d040089	16.8623	2.36412	0.140201	-2.83443	0.000534187	nodulin MtN21 /EamA-like transporter familyprotein
Zm00001d046460	233.888	108.689	0.464707	-1.10561	0.00284554	UDP-glycosyltransferase 75B1
Zm00001d012296	57.6544	145.038	2.51565	1.33093	0.00122655	ABA response element binding factor%3B PutativebZIP transcription factor superfamily protein
Zm00001d013185	31.5662	14.044	0.444906	-1.16843	0.0174683	Allene oxide synthase chloroplastic
Zm00001d048311	40.4629	19.3042	0.477084	-1.06769	0.0183309	Sucrose transport protein SUC3
Zm00001d014949	739.058	1519.36	2.05581	1.03971	0.0446255	RING-H2 finger protein ATL79
Zm00001d048230	19.5994	49.8386	2.54286	1.34645	0.00216036	E3 ubiquitin-protein ligase ATL6
Zm00001d031188	0.700101	7.37981	10.5411	3.39795	0.0153164	Calcium-dependent protein kinase 7
Zm00001d043512	21.6217	48.2745	2.23269	1.15878	0.0038789	Protein kinase family protein with leucine-richrepeat domain
Zm00001d010172	14.568	37.0901	2.54601	1.34824	0.0454115	Fructose-16-bisphosphatase cytosolic
Zm00001d048131	18.5655	38.3786	2.06721	1.04768	0.0230719	Probable protein phosphatase 2C 63
Zm00001d051554	77.2383	34.8336	0.450988	-1.14884	0.000561124	abscisic acid 8'-hydroxylase2
Zm00001d043050	37.2326	85.2256	2.289	1.19472	0.0414712	RING-H2 finger protein ATL74
Zm00001d006511	1186.32	421.709	0.355478	-1.49217	2.22869e-08	Glucose-6-phosphate/phosphate translocator 2chloroplastic
Zm00001d017121	1903.82	863.919	0.453781	-1.13993	0.00459104	glyceraldehyde-3-phosphate dehydrogenase4
Zm00001d015385	1019.45	434.432	0.426142	-1.23059	0.00504142	Chlorophyll a-b binding protein 6 chloroplastic
Zm00001d053188	29.3964	119.978	4.0814	2.02906	0.0366574	Probable calcium-binding protein CML15
Zm00001d020457	30.6221	61.6017	2.01168	1.0084	0.00519822	Transcription factor MYB30
