# Supplementary material for: BSA-Seq and Transcriptomic Analysis Provide Candidate Genes Associated with Inflorescence Architecture and Kernel Orientation by Phytohormone Homeostasis in Maize
Source: Int J Mol Sci. 2023 Jun 27;24(13):10728. doi: 10.3390/ijms241310728 (PMC10341581; doi:10.3390/ijms241310728)
Supplement: Supplementary file 1 [file ijms-24-10728-s001.zip › ijms-2433114-supplementary/Supplementary materials/Table S6.xlsx]

## Sheet: Sheet1
Supplemental Table S6. Primer sequences used for qRT-PCR assays
Gene ID	Forward sequence (5'-3')	Reverse sequence (5’-3’)
Zm00001d013707	TTTGTTCTTCTTGTCCGAGAGA	TTTGTACAAACACAGCATACGG
Zm00001d032094	CATGCATCCTTCAGTTCTGATG	TGTCAATCGAACCAAATCAACG
Zm00001d023529	CTTCTTCGGCTGATTGATCCTC	GATCATACACAAGCACATGCAT
Zm00001d004843	GAGAAGAAGAAGGACCACAAGG	CACGCATGCAGTACAGAATTAA
Zm00001d040011	TCACACTGATGATTGCAATTGG	ATCAATTCCGCTCAATCCACAT
Zm00001d053396	GATGAAGGGGAACATCGAGATC	TGAGGATGGAGGAGTAGTTCTG
Actin	GTGACCTTACCGACAACC	CCAATACCAGGGAACATAG
